# Supplementary material for: The neocortical infrastructure for language involves region-specific patterns of laminar gene expression
Source: Proc Natl Acad Sci U S A. 2024 Aug 12;121(34):e2401687121. doi: 10.1073/pnas.2401687121 (PMC11348331; doi:10.1073/pnas.2401687121)
Supplement: Supplementary file 2 — Dataset S01 (XLSX) [file pnas.2401687121.sd01.xlsx]

## Sheet: Sheet1
Dataset S1. Space Ranger count QC metrics of Visium spatial transcriptomic datasets.
donorID_region_slideID_captureArea	Number of Spots Under Tissue	Number of Reads	Mean Reads per Spot	Mean Reads Under Tissue per Spot	Fraction of Spots Under Tissue	Median Genes per Spot	Median UMI Counts per Spot	Valid Barcodes	Valid UMIs	Sequencing Saturation	Q30 Bases in Barcode	Q30 Bases in RNA Read	Q30 Bases in UMI	Reads Mapped to Genome	Reads Mapped Confidently to Genome	Reads Mapped Confidently to Intergenic Regions	Reads Mapped Confidently to Intronic Regions	Reads Mapped Confidently to Exonic Regions	Reads Mapped Confidently to Transcriptome	Reads Mapped Antisense to Gene	Fraction Reads in Spots Under Tissue	Total Genes Detected	Position within tissue block	Replicate
ANW082_GFI1_V19S18-052_A1	3989	448056721	112323	97585.1	0.799079	2612	5368	0.970546	0.999504	0.916496	0.957975	0.901958	0.953397	0.949477	0.909116	0.0867891	0.0231444	0.799182	0.770293	0.00932673	0.908715	23082	300 µm	1
ANW082_GFI1_V19S18-052_B1	4186	470225094	112333	104025	0.838542	2707.5	5666	0.972338	0.999446	0.922709	0.956783	0.899515	0.953149	0.940086	0.896968	0.0840325	0.0227163	0.790219	0.762932	0.0075855	0.9616	23102	300 µm	2
ANW082_GFI1_V19S18-052_C1-new	3653	465451344	127416	118591	0.731771	3817	9501	0.972417	0.999525	0.893831	0.958483	0.899953	0.95412	0.949283	0.924325	0.0696863	0.0201092	0.83453	0.807826	0.00769634	0.967547	23882	0 µm	1
ANW082_GFI1_V19S18-052_D1	2814	489030187	173785	150251	0.563702	3665	9027.5	0.973211	0.999566	0.910075	0.956988	0.899433	0.953548	0.944802	0.909037	0.0816388	0.0207538	0.806645	0.780899	0.00664566	0.908729	23478	0 µm	2
ANW082_GFI3_V19S18-053_A1	3579	373396621	104330	92540.3	0.716947	2654	5596	0.973083	0.999773	0.90769	0.958749	0.908134	0.954655	0.943516	0.891325	0.0869215	0.0245192	0.779884	0.751708	0.00661723	0.929732	23023	300 µm	1
ANW082_GFI3_V19S18-053_B1	3774	460903050	122126	108902	0.75601	3357	7919.5	0.972384	0.999562	0.901325	0.956736	0.904088	0.952317	0.951527	0.91572	0.0814443	0.0216813	0.812595	0.786897	0.00661105	0.931167	23745	300 µm	2
ANW082_GFI3_V19S18-053_C1	3700	455103493	123001	106865	0.741186	2509	5139	0.972959	0.999512	0.921471	0.955091	0.905156	0.950876	0.950872	0.901745	0.0895594	0.0284269	0.783758	0.759336	0.00628996	0.916402	23303	0 µm	1
ANW082_GFI3_V19S18-053_D1	2770	378637920	136692	108416	0.554888	3121	7175	0.974926	0.999838	0.910453	0.957278	0.910663	0.952104	0.954286	0.894882	0.0955148	0.0304932	0.768874	0.736433	0.00731772	0.854792	23058	0 µm	2
ANW082_GTS4_V10J29-114_A1	3484	443082322	127176	113476	0.697917	2767.5	5742.5	0.972326	0.999499	0.927826	0.961337	0.93654	0.959104	0.950696	0.917845	0.0678756	0.0206188	0.829351	0.807925	0.00944269	0.928024	23627	300 µm	1
ANW082_GTS4_V10J29-114_B1	3423	468364502	136829	127456	0.685697	2595	5427	0.973111	0.999475	0.945932	0.96113	0.93659	0.958572	0.950222	0.912899	0.0697795	0.0166163	0.826503	0.806635	0.00799861	0.964737	23003	300 µm	2
ANW082_GTS4_V10J29-114_C1	2945	498418652	169242	147015	0.589944	2982	6508	0.972751	0.999531	0.939488	0.960694	0.935209	0.958596	0.95425	0.923078	0.0630221	0.0175076	0.842548	0.821568	0.00915621	0.901571	23444	0 µm	1
ANW082_GTS4_V10J29-114_D1	2533	492317435	194361	165470	0.507412	2930	6176	0.973862	0.999327	0.94165	0.958845	0.936014	0.95625	0.927954	0.894333	0.0624089	0.0214807	0.810443	0.789389	0.00896098	0.8895	23104	0 µm	2
ANW082_GTS5_V10J29-042_A1	3445	399590115	115991	110896	0.690104	1776	3448	0.975689	0.999721	0.957044	0.963672	0.935375	0.961176	0.973115	0.941632	0.0837519	0.0121973	0.845683	0.827966	0.00672763	0.983075	22221	300 µm	1
ANW082_GTS5_V10J29-042_B1	3924	499188280	127214	120707	0.786058	2087	4061.5	0.975052	0.999633	0.955999	0.963778	0.933112	0.96151	0.963639	0.936504	0.0756272	0.0121625	0.848714	0.83081	0.00636589	0.976091	22764	300 µm	2
ANW082_GTS5_V10J29-042_C1	3678	470574515	127943	117785	0.736779	1074.5	1791.5	0.975778	0.999747	0.971289	0.96391	0.935299	0.959435	0.972532	0.940012	0.0838628	0.0120803	0.844069	0.827275	0.00591357	0.950629	21762	0 µm	1
ANW082_GTS5_V10J29-042_D1	4236	485185448	114539	108148	0.848558	1813	3416	0.974871	0.999639	0.955803	0.964059	0.938665	0.959693	0.964447	0.935559	0.0734364	0.0124834	0.849639	0.832212	0.00608292	0.973014	22877	0 µm	2
ANW797_GFI1_V10M16-097_A1	4253	450502222	105926	99413.4	0.851963	4037	9291	0.971823	0.999483	0.887581	0.961973	0.932261	0.95872	0.965929	0.947064	0.0345958	0.0168309	0.895637	0.872537	0.00981987	0.967551	24818	300 µm	1
ANW797_GFI1_V10M16-097_B1	4088	364991403	89283.6	80972.9	0.81891	4270	10223	0.972347	0.999567	0.848156	0.963053	0.933218	0.960041	0.967256	0.949853	0.0320138	0.0163053	0.901534	0.879221	0.00927309	0.934354	24850	300 µm	2
ANW797_GFI1_V10M16-097_C1	3621	472481355	130484	119439	0.725361	4395	10860	0.974028	0.999613	0.894752	0.962946	0.929696	0.959861	0.96185	0.943295	0.0334536	0.0167979	0.893043	0.872142	0.00792107	0.945344	24587	0 µm	1
ANW797_GFI1_V10M16-097_D1	4052	394183073	97281.1	86405.3	0.811699	4132	9799	0.972823	0.999568	0.852792	0.962286	0.934394	0.959346	0.958525	0.939452	0.0341592	0.0168441	0.888448	0.86713	0.00812357	0.917385	24793	0 µm	2
ANW797_GFI3_V10M16-096_A1	2534	446521751	176212	166480	0.507612	3231	8181	0.975747	0.99974	0.941793	0.963471	0.936639	0.95891	0.977504	0.949139	0.058086	0.0141937	0.876859	0.858838	0.00641389	0.970829	23439	300 µm	1
ANW797_GFI3_V10M16-096_B1	3306	585420365	177078	167878	0.66226	3305.5	7945	0.97482	0.999643	0.939609	0.963499	0.941048	0.959433	0.973776	0.948955	0.0497799	0.0150557	0.88412	0.865617	0.00659551	0.974068	24261	300 µm	2
ANW797_GFI3_V10M16-096_C1	3930	509941072	129756	123511	0.78726	2512	5466.5	0.974333	0.999772	0.949776	0.964226	0.935523	0.959494	0.98132	0.961041	0.0484326	0.0141512	0.898457	0.879742	0.00698519	0.978554	23805	0 µm	1
ANW797_GFI3_V10M16-096_D1	3483	449751434	129128	120639	0.697716	2513	4677	0.975363	0.999635	0.956596	0.961673	0.938767	0.9575	0.970448	0.951242	0.0359729	0.0157443	0.899524	0.879872	0.00652036	0.960898	23119	0 µm	2
ANW797_GTS4_V10M16-099_A1	3579	487983508	136346	128710	0.716947	2580	5401	0.973587	0.999723	0.945938	0.962527	0.935661	0.959818	0.96496	0.934868	0.0489022	0.0143217	0.871644	0.847548	0.011831	0.971704	23466	300 µm	1
ANW797_GTS4_V10M16-099_B1	2548	490068204	192334	182992	0.510417	2734	5873.5	0.97378	0.999711	0.958915	0.962857	0.929351	0.960311	0.948854	0.913409	0.0531696	0.0143562	0.845883	0.822651	0.0108714	0.98205	22752	300 µm	2
ANW797_GTS4_V10M16-099_C1	3660	527390454	144096	138025	0.733173	2796.5	5973.5	0.974072	0.999785	0.945518	0.962673	0.936173	0.959545	0.962309	0.933879	0.0521535	0.0144998	0.867226	0.843981	0.0110396	0.986244	23713	0 µm	1
ANW797_GTS4_V10M16-099_D1	3015	678665432	225096	211375	0.603966	2796	5959	0.975156	0.999805	0.96377	0.962333	0.932621	0.959309	0.962972	0.934218	0.0529371	0.0145441	0.866736	0.847543	0.00711295	0.969099	23249	0 µm	2
ANW797_GTS5_V10M16-098_A1	3217	471446025	146548	137411	0.644431	2373	4441	0.973481	0.99981	0.961529	0.963025	0.926348	0.960443	0.965183	0.946923	0.0374485	0.0155879	0.893886	0.867591	0.0139365	0.966331	22970	300 µm	1
ANW797_GTS5_V10M16-098_B1	3276	506099414	154487	140910	0.65625	2533.5	4759.5	0.973833	0.99981	0.955815	0.96328	0.935931	0.960788	0.96055	0.941906	0.0379672	0.0157476	0.888191	0.862985	0.0126011	0.940146	23265	300 µm	2
ANW797_GTS5_V10M16-098_C1	3612	475641545	131684	122159	0.723558	868	1162	0.973562	0.999814	0.963824	0.961526	0.929221	0.957715	0.933527	0.913969	0.0368434	0.0164344	0.860691	0.832065	0.0154812	0.957343	22689	0 µm	1
ANW797_GTS5_V10M16-098_D1	3730	544435982	145961	138696	0.747196	1321.5	1992	0.973579	0.999838	0.967796	0.962667	0.93179	0.959392	0.961336	0.944311	0.0343116	0.015699	0.8943	0.869717	0.0123916	0.97861	22895	0 µm	2
ANW945_GFI1_V10J27-028_A1_correct	4032	395204843	98017.1	90521.8	0.807692	2227.5	4177.5	0.968803	0.999536	0.944697	0.961409	0.911632	0.957075	0.961748	0.935469	0.0654021	0.0138633	0.856203	0.82284	0.0130363	0.956812	22122	300 µm	1
ANW945_GFI1_V10J27-028_B1	3471	539203614	155345	134255	0.695312	3422	7391	0.96342	0.999075	0.931681	0.957967	0.900727	0.95377	0.937211	0.915267	0.0555244	0.01716	0.842582	0.80673	0.0144559	0.904762	22886	300 µm	2
ANW945_GFI1_V10J27-028_C1	4237	489220374	115464	107130	0.848758	3646	8273	0.969133	0.999549	0.910743	0.96035	0.908638	0.956387	0.934607	0.9127	0.0572505	0.0162609	0.839188	0.807544	0.0103334	0.959212	23388	0 µm	1
ANW945_GFI1_V10J27-028_D1	4056	409915906	101064	92990.7	0.8125	3384	7280.5	0.964987	0.999198	0.907768	0.958966	0.907407	0.953532	0.950644	0.932462	0.0495404	0.0153681	0.867554	0.831343	0.0149796	0.955819	23226	0 µm	2
ANW945_GFI3_V19T12-100_A1	3537	383027480	108292	101796	0.708534	2072	4333	0.973841	0.999501	0.941028	0.957326	0.905861	0.953182	0.964314	0.922519	0.0852892	0.0188782	0.818351	0.792268	0.00623246	0.974421	22267	300 µm	1
ANW945_GFI3_V19T12-100_B1	3123	514519026	164752	135872	0.625601	2797	6360	0.97168	0.998822	0.938196	0.95673	0.893387	0.953048	0.949102	0.911151	0.0737541	0.0181607	0.819236	0.792185	0.00667746	0.862144	22623	300 µm	2
ANW945_GFI3_V19T12-100_C1	3208	423687589	132072	117443	0.642628	3141.5	7408.5	0.972973	0.999031	0.905495	0.956146	0.900012	0.952867	0.939366	0.900552	0.0820348	0.0211243	0.797393	0.772593	0.00509855	0.925589	23377	0 µm	1
ANW945_GFI3_V19T12-100_D1	3390	395970077	116805	107751	0.679087	2509.5	5350.5	0.97259	0.998972	0.930755	0.954205	0.89901	0.951199	0.952178	0.918349	0.06883	0.0192283	0.83029	0.802565	0.00557242	0.959192	22795	0 µm	2
ANW945_GTS4_V19S18-054_A1	4379	382522813	87353.9	77344.4	0.877204	2732	5267	0.969296	0.998807	0.903795	0.954054	0.885324	0.950003	0.936683	0.901331	0.0644884	0.0191391	0.817703	0.790673	0.00903933	0.923152	22837	300 µm	1
ANW945_GTS4_V19S18-054_B1	4259	485115200	113904	105348	0.853165	3785	8755	0.969935	0.999205	0.89395	0.956738	0.905514	0.952262	0.926951	0.896577	0.0631672	0.0199448	0.813465	0.784252	0.00954476	0.960392	23661	300 µm	2
ANW945_GTS4_V19S18-054_C1	2077	494337356	238005	176221	0.416066	4783	12651	0.968545	0.999055	0.898907	0.958054	0.900316	0.953973	0.926662	0.892915	0.0600443	0.0269199	0.80595	0.776274	0.0115935	0.788383	23365	0 µm	1
ANW945_GTS4_V19S18-054_D1	3249	432435184	133098	117496	0.650841	3476	7523	0.971999	0.999169	0.912291	0.956505	0.898534	0.952353	0.932778	0.893587	0.0611173	0.0217903	0.810679	0.784405	0.00762454	0.922446	23063	0 µm	2
ANW945_GTS5_V19S18-055_A1	2740	408968711	149259	136873	0.548878	2887.5	6342.5	0.973839	0.999662	0.936222	0.959776	0.908609	0.955882	0.963035	0.909183	0.0916243	0.0248387	0.79272	0.766747	0.00751157	0.961758	22403	300 µm	1
ANW945_GTS5_V19S18-055_B1	4160	497940104	119697	110352	0.833333	3836	9055	0.970579	0.999208	0.889881	0.95772	0.90002	0.954142	0.94695	0.913649	0.0675732	0.0234231	0.822653	0.797351	0.00739068	0.959741	23993	300 µm	2
ANW945_GTS5_V19S18-055_C1	4129	407294223	98642.3	90267.7	0.827123	3814	9039	0.968495	0.999446	0.864032	0.957999	0.905843	0.953548	0.937326	0.906267	0.0664175	0.0221209	0.817729	0.788399	0.00906155	0.951769	23958	0 µm	1
ANW945_GTS5_V19S18-055_D1	4073	403849028	99152.7	87614.3	0.815905	2800	5931	0.971151	0.999725	0.904562	0.958727	0.911948	0.95524	0.944743	0.902374	0.0640734	0.0228206	0.81548	0.78788	0.00792893	0.916212	23256	0 µm	2
