# Supplementary material for: The neocortical infrastructure for language involves region-specific patterns of laminar gene expression
Source: Proc Natl Acad Sci U S A. 2024 Aug 12;121(34):e2401687121. doi: 10.1073/pnas.2401687121 (PMC11348331; doi:10.1073/pnas.2401687121)
Supplement: Supplementary file 3 — Dataset S02 (XLSX) [file pnas.2401687121.sd02.xlsx]

## Sheet: Sheet1
Dataset S2. Statistics from layer-by-lobe interaction analysis
gene name	gene ID	lobe*layer interaction t score	lobe*layer interaction p value	FDR-p of interaction	lobe main effect t score (+ve higher in frontal)	lobe main effect p value	layer main effect t score (+ve higher in supra)	layer main effect p value
PTPRK	ENSG00000152894	9.19637	1.05223e-14	1.3317e-10	0.534813	0.594059	10.0588	1.58801e-16
SOSTDC1	ENSG00000171243	8.58295	2.06931e-13	1.30946e-09	2.67966	0.00872092	-5.76739	1.05242e-07
HAPLN4	ENSG00000187664	-7.26735	1.12927e-10	4.76401e-07	-2.16186	0.0332041	32.2853	3.20259e-52
AKR1C1	ENSG00000187134	7.09186	2.57578e-10	8.14977e-07	4.03248	0.000113188	-11.8415	3.00332e-20
SLC10A4	ENSG00000145248	-6.67568	1.78052e-09	4.50684e-06	-1.18411	0.239398	17.5458	3.24966e-31
NELL1	ENSG00000165973	-6.06624	2.81819e-08	5.94451e-05	-5.43336	4.43738e-07	-6.49668	4.04468e-09
CPLX2	ENSG00000145920	-5.97231	4.27634e-08	7.73163e-05	-4.32049	3.90545e-05	-4.3748	3.18007e-05
RXFP1	ENSG00000171509	5.76126	1.08098e-07	0.000171011	-0.822498	0.412904	-38.5048	7.96463e-59
NTN4	ENSG00000074527	5.60816	2.0996e-07	0.000295251	-1.49817	0.137487	-15.3995	2.72928e-27
CDH10	ENSG00000040731	5.48819	3.51307e-07	0.000444615	0.70266	0.484028	-12.8571	2.54347e-22
LMO4	ENSG00000143013	5.44779	4.17318e-07	0.000480144	2.58127	0.011412	14.2877	3.69865e-25
THSD7A	ENSG00000005108	-5.44188	4.27952e-07	0.000451347	-0.0699113	0.944415	23.6171	5.34694e-41
BRINP3	ENSG00000162670	5.39635	5.19184e-07	0.000505446	-1.55185	0.124106	-8.28072	8.92456e-13
GAP43	ENSG00000172020	5.2887	8.17468e-07	0.000738992	2.85956	0.00524044	1.83569	0.0696096
ATP2B2	ENSG00000157087	-5.24798	9.69511e-07	0.000818009	-6.43275	5.4125e-09	14.783	4.07445e-26
TWIST1	ENSG00000122691	5.22708	1.05795e-06	0.00083684	1.01409	0.313181	8.6728	1.33875e-13
OLR1	ENSG00000173391	5.18312	1.2705e-06	0.000945848	-4.64171	1.1345e-05	-9.37663	4.37801e-15
PTPRM	ENSG00000173482	-5.16125	1.39128e-06	0.000978224	-0.923292	0.358252	-2.92505	0.00432951
SPSB4	ENSG00000175093	-5.14915	1.46285e-06	0.000974412	-1.78956	0.07679	6.35301	7.77254e-09
NRP2	ENSG00000118257	-5.14894	1.46411e-06	0.000926489	0.0175999	0.985996	12.2122	5.20437e-21
MFGE8	ENSG00000140545	-5.14277	1.50204e-06	0.000905227	-2.44994	0.0161654	31.5792	2.10122e-51
GABRD	ENSG00000187730	-5.13751	1.53509e-06	0.000883093	-3.55559	0.000596034	27.6303	1.54503e-46
BRINP1	ENSG00000078725	-5.13524	1.54957e-06	0.000852665	-6.29341	1.01767e-08	11.3356	3.34919e-19
PENK	ENSG00000181195	-5.08225	1.92835e-06	0.00101688	0.566723	0.572272	20.6122	2.18141e-36
SYT2	ENSG00000143858	-5.06983	2.02936e-06	0.00102734	-2.3277	0.022104	14.7821	4.09062e-26
KCNH5	ENSG00000140015	4.99885	2.7142e-06	0.00132119	1.76934	0.080125	15.6882	7.82672e-28
BHLHE22	ENSG00000180828	-4.95816	3.20348e-06	0.0015016	-1.56651	0.120637	12.3211	3.11581e-21
HRH3	ENSG00000101180	-4.94986	3.31337e-06	0.00149764	2.50841	0.013865	5.23129	1.03952e-06
WFS1	ENSG00000109501	-4.92777	3.624e-06	0.00158156	-0.155659	0.87664	11.1787	7.10287e-19
CUX1	ENSG00000257923	-4.87076	4.56255e-06	0.00192479	-3.26309	0.00154369	15.527	1.56991e-27
MEGF11	ENSG00000157890	-4.85357	4.88945e-06	0.00199616	1.47194	0.144423	-1.04515	0.298672
SLIT2	ENSG00000145147	-4.7947	6.19029e-06	0.00244826	-0.0935981	0.92563	17.7087	1.67663e-31
RSPO2	ENSG00000147655	-4.78856	6.34394e-06	0.002433	-2.92417	0.00434079	17.9693	5.85449e-32
LAMP5	ENSG00000125869	-4.7857	6.41663e-06	0.0023885	0.171435	0.864256	40.1081	2.24243e-60
ZNF503	ENSG00000165655	4.7781	6.61409e-06	0.00239165	-0.165293	0.869073	-14.4165	2.07792e-25
MET	ENSG00000105976	-4.76711	6.91024e-06	0.00242933	-7.08494	2.66069e-10	21.9729	1.57644e-38
SDR16C5	ENSG00000170786	-4.74975	7.4042e-06	0.00253264	0.302992	0.762575	22.0953	1.02191e-38
SLN	ENSG00000170290	4.73511	7.84755e-06	0.00261365	1.44481	0.151882	-23.775	3.14332e-41
SOX1	ENSG00000182968	-4.72594	8.13827e-06	0.00264097	-0.206628	0.836754	16.6026	1.60401e-29
PCP4L1	ENSG00000248485	-4.71727	8.42246e-06	0.00266487	-1.52015	0.131877	-9.24365	8.3606e-15
ZNF35	ENSG00000169981	-4.66007	1.05555e-05	0.00325829	-0.965621	0.336746	0.388666	0.698415
SNCA	ENSG00000145335	4.65586	1.07318e-05	0.00323385	-1.14081	0.256886	-33.5628	1.16099e-53
MGP	ENSG00000111341	-4.64999	1.09823e-05	0.00323238	-0.750165	0.455055	12.5692	9.73764e-22
TMEFF2	ENSG00000144339	4.62782	1.19803e-05	0.00344598	1.04771	0.297495	-42.0243	3.70302e-62
FBXO32	ENSG00000156804	-4.62728	1.20056e-05	0.00337651	-4.96843	3.0725e-06	4.16716	6.91916e-05
NACC2	ENSG00000148411	-4.55925	1.56563e-05	0.00430753	-0.949524	0.344823	8.6133	1.78633e-13
RAMP1	ENSG00000132329	-4.55611	1.58481e-05	0.00426754	0.760536	0.448864	23.2462	1.88112e-40
RYR3	ENSG00000198838	-4.55386	1.59873e-05	0.00421533	0.0223721	0.982199	2.78677	0.00645713
SCN7A	ENSG00000136546	4.52693	1.77468e-05	0.00458374	2.11318	0.0372713	-5.57563	2.41526e-07
PARP10	ENSG00000178685	-4.51561	1.85416e-05	0.00469324	-0.180962	0.856792	2.33285	0.021819
OXR1	ENSG00000164830	4.51293	1.87346e-05	0.00464911	-0.752834	0.453457	-2.08211	0.0400876
NSG2	ENSG00000170091	-4.48835	2.05982e-05	0.00501329	0.563235	0.574634	20.3831	5.10726e-36
METTL21C	ENSG00000139780	-4.48728	2.0683e-05	0.00493895	0.198987	0.842709	5.18263	1.27311e-06
CXCL14	ENSG00000145824	-4.47162	2.19682e-05	0.00514869	1.78515	0.0775067	31.2869	4.62481e-51
GPR26	ENSG00000154478	-4.467	2.23612e-05	0.0051455	1.55036	0.124462	33.1731	3.15712e-53
GNG4	ENSG00000168243	-4.46653	2.24022e-05	0.0050629	0.60378	0.547464	-2.44266	0.0164744
CALB2	ENSG00000172137	-4.44104	2.47028e-05	0.0054849	-0.0883628	0.929779	30.5245	3.72698e-50
KCTD8	ENSG00000183783	4.43757	2.50334e-05	0.00546246	-0.0290148	0.976915	2.41438	0.0177255
WFDC1	ENSG00000103175	4.4073	2.81015e-05	0.00602802	4.10607	8.6602e-05	4.99408	2.76754e-06
GLUL	ENSG00000135821	-4.4028	2.85878e-05	0.00603012	4.06727	9.97677e-05	20.0839	1.56592e-35
HBQ1	ENSG00000086506	4.40169	2.87099e-05	0.0059566	3.98843	0.000132675	-7.79525	9.20141e-12
CEP83	ENSG00000173588	4.38431	3.06726e-05	0.00626116	0.259491	0.795832	3.54552	0.000616416
SORCS1	ENSG00000108018	4.35625	3.4119e-05	0.00685413	-1.322	0.189421	-9.73282	7.74073e-16
CRYBB1	ENSG00000100122	-4.34516	3.55809e-05	0.00703612	1.19698	0.234368	16.0123	1.94882e-28
CALB1	ENSG00000104327	-4.3372	3.66679e-05	0.00713953	1.40523	0.163296	45.5287	3.09856e-65
BMPER	ENSG00000164619	4.33381	3.71398e-05	0.00712183	0.634499	0.527318	-20.4408	4.11938e-36
PCDH11X	ENSG00000102290	-4.32237	3.87786e-05	0.00732509	-1.76097	0.0815407	-4.00964	0.000122922
SLIT1	ENSG00000187122	4.27093	4.70464e-05	0.00875616	1.69887	0.0926965	-21.9962	1.45127e-38
VWC2	ENSG00000188730	-4.26157	4.87228e-05	0.00893676	-1.93742	0.0557378	12.3235	3.08104e-21
DPYSL3	ENSG00000113657	4.2543	5.00665e-05	0.00905202	1.69956	0.0925658	-0.112456	0.910705
PRDM8	ENSG00000152784	-4.23291	5.42232e-05	0.00966549	0.688355	0.492948	9.5308	2.06793e-15
CALCRL	ENSG00000064989	4.22631	5.55725e-05	0.00976841	-1.10695	0.271179	-8.90604	4.31572e-14
MSMO1	ENSG00000052802	4.18829	6.39934e-05	0.0110945	2.43109	0.0169763	-9.37656	4.37963e-15
NDST3	ENSG00000164100	4.17916	6.61915e-05	0.0113205	2.08814	0.039527	8.80562	7.02797e-14
LDHA	ENSG00000134333	4.17037	6.83767e-05	0.0115383	-0.282038	0.778543	-21.9667	1.6111e-38
TPBG	ENSG00000146242	4.16248	7.03965e-05	0.0117229	0.727161	0.468959	25.8783	3.36356e-44
NEFH	ENSG00000100285	-4.14278	7.56946e-05	0.0124414	-1.85806	0.0663337	13.016	1.21714e-22
PRSS12	ENSG00000164099	-4.1312	7.89833e-05	0.0128155	0.933426	0.353025	12.2916	3.57951e-21
WFDC2	ENSG00000101443	-4.12791	7.9944e-05	0.0128072	-0.0676276	0.946228	22.3938	3.57729e-39
PMEPA1	ENSG00000124225	-4.1241	8.10697e-05	0.0128252	3.41533	0.000946969	-0.272429	0.785898
NCOA3	ENSG00000124151	-4.10776	8.60713e-05	0.0134484	-3.02513	0.00321568	6.12219	2.19582e-08
KIT	ENSG00000157404	-4.10509	8.69144e-05	0.0134145	-1.10962	0.270034	21.6071	5.81099e-38
SCGN	ENSG00000079689	-4.10378	8.73332e-05	0.0133167	-0.556246	0.579383	4.40971	2.78453e-05
SEZ6	ENSG00000063015	-4.09786	8.92437e-05	0.0134461	-2.3023	0.0235562	-7.86984	6.43878e-12
STMN1	ENSG00000117632	4.08949	9.20114e-05	0.0137	-1.37036	0.173884	-25.9872	2.38789e-44
C20orf27	ENSG00000101220	-4.08714	9.28029e-05	0.0136571	4.48965	2.04956e-05	9.25793	7.79944e-15
SPTB	ENSG00000070182	-4.07063	9.85562e-05	0.0143371	-1.73249	0.0865114	15.462	2.08139e-27
KIRREL3	ENSG00000149571	-4.07053	9.85944e-05	0.0141797	-2.18205	0.0316337	16.858	5.51789e-30
RTN1	ENSG00000139970	4.06963	9.89159e-05	0.0140661	-0.773523	0.441181	-15.7871	5.11327e-28
KIAA1671	ENSG00000197077	-4.0683	9.93966e-05	0.0139774	-2.11864	0.0367951	-3.16929	0.00207069
DPY19L1	ENSG00000173852	4.06179	0.000101775	0.0141546	-0.0249876	0.980119	-23.8947	2.10482e-41
ASS1	ENSG00000130707	-4.06154	0.00010187	0.0140137	0.85061	0.397177	21.728	3.76951e-38
OSTN	ENSG00000188729	4.05665	0.000103696	0.0141116	-2.50622	0.0139455	2.32448	0.0222837
EML1	ENSG00000066629	-4.05484	0.000104377	0.0140531	0.00583654	0.995356	6.57171	2.87018e-09
C3orf80	ENSG00000180044	4.05025	0.000106132	0.0141391	0.176586	0.860219	-6.56435	2.96851e-09
DLX1	ENSG00000144355	-4.02483	0.000116363	0.0153406	-0.353321	0.72465	16.4845	2.63419e-29
NELL2	ENSG00000184613	4.01863	0.000119001	0.0155266	0.0421708	0.966453	-8.13407	1.80978e-12
STARD10	ENSG00000214530	-4.00459	0.00012518	0.0161661	-1.83281	0.0700412	-5.87253	6.64067e-08
PDE4A	ENSG00000065989	-4.00241	0.000126169	0.0161293	-3.60385	0.000506851	-13.1617	6.2074e-23
CASQ1	ENSG00000143318	3.98123	0.000136154	0.0172317	1.78125	0.0781468	2.74803	0.00720534
DIAPH1	ENSG00000131504	-3.97395	0.000139757	0.0175125	-0.480602	0.631932	12.714	4.95134e-22
MYO16	ENSG00000041515	-3.97285	0.000140309	0.0174093	1.06975	0.287508	5.53287	2.90186e-07
GATB	ENSG00000059691	3.95628	0.000148885	0.0182941	-0.193661	0.846865	12.2374	4.62127e-21
DAB1	ENSG00000173406	-3.95072	0.000151877	0.0184822	2.73499	0.00747429	18.1599	2.72738e-32
SNX3	ENSG00000112335	3.94486	0.000155084	0.0186928	2.39048	0.0188483	8.3308	7.00761e-13
LMO3	ENSG00000048540	3.94081	0.000157344	0.0187863	3.93451	0.000160921	-9.08148	1.83976e-14
DNAJC12	ENSG00000108176	3.93135	0.000162744	0.0192494	1.59079	0.115061	-4.59286	1.37352e-05
MC4R	ENSG00000166603	-3.91421	0.000172977	0.0202704	2.70156	0.00820639	-7.96569	4.06626e-12
COQ10A	ENSG00000135469	-3.9003	0.000181725	0.0211001	-0.720732	0.472888	2.63041	0.00998602
TENM3	ENSG00000218336	3.89598	0.00018453	0.021231	-0.0212103	0.983123	-16.1102	1.28406e-28
TP53I11	ENSG00000175274	-3.89012	0.000188402	0.0214812	1.01891	0.310898	8.78021	7.95056e-14
COL5A2	ENSG00000204262	-3.88056	0.000194882	0.0220217	0.617079	0.538695	28.9087	3.59025e-48
SALL2	ENSG00000165821	-3.86525	0.000205697	0.023038	0.108169	0.914095	11.8238	3.26662e-20
IGLON5	ENSG00000142549	-3.84995	0.000217083	0.0241001	-1.20413	0.231604	4.05642	0.00010378
ARL4C	ENSG00000188042	-3.84768	0.000218821	0.0240818	-2.39511	0.0186261	17.4022	5.8425e-31
CABLES1	ENSG00000134508	-3.84682	0.000219487	0.0239468	-0.67008	0.504473	5.52847	2.95705e-07
PDE7B	ENSG00000171408	-3.84562	0.000220412	0.0238422	-3.09996	0.00256327	28.5933	8.97058e-48
NECAB3	ENSG00000125967	-3.82968	0.0002331	0.0250009	-1.4682	0.145436	6.81805	9.22513e-10
FTSJ3	ENSG00000108592	-3.82643	0.000235763	0.0250741	-0.774421	0.440652	0.45743	0.648432
PIK3R3	ENSG00000117461	-3.82107	0.000240236	0.0253369	-4.1129	8.44665e-05	-5.53794	2.83947e-07
PTPRU	ENSG00000060656	-3.81593	0.000244597	0.0255837	0.698448	0.486645	-11.631	8.17257e-20
MATN2	ENSG00000132561	-3.80931	0.000250321	0.0259678	-1.25408	0.212965	9.02036	2.4762e-14
PARVB	ENSG00000188677	3.8021	0.000256704	0.0264134	-1.96425	0.052496	-6.38407	6.75183e-09
GFOD2	ENSG00000141098	-3.78584	0.000271668	0.0277276	-0.652813	0.515492	4.14745	7.44056e-05
CITED1	ENSG00000125931	-3.78466	0.000272785	0.0276189	-0.794076	0.429179	16.7103	1.02174e-29
SYNE2	ENSG00000054654	-3.7824	0.000274937	0.0276159	-0.166505	0.868122	3.87057	0.000201876
ASPHD2	ENSG00000128203	-3.7805	0.000276756	0.0275798	-0.62866	0.531117	9.12511	1.48805e-14
SHISA8	ENSG00000234965	-3.77989	0.000277345	0.0274225	-0.288245	0.773802	15.3918	2.82248e-27
CRY1	ENSG00000008405	-3.74966	0.000307996	0.030217	-1.70577	0.0913999	-1.89092	0.0617575
UBXN1	ENSG00000162191	-3.74696	0.000310883	0.0302656	-1.06663	0.288907	0.442301	0.659301
TEK	ENSG00000120156	-3.74416	0.000313906	0.0303267	1.03677	0.302538	16.0518	1.64679e-28
S1PR3	ENSG00000213694	3.73888	0.000319685	0.030651	0.179683	0.857794	3.04321	0.00304529
VPS52	ENSG00000223501	-3.73122	0.000328256	0.0312362	-2.03158	0.0450586	1.44486	0.151867
VIP	ENSG00000146469	-3.72926	0.000330481	0.0312132	-0.797518	0.427188	20.6886	1.6445e-36
CAMK2N2	ENSG00000163888	-3.72367	0.000336903	0.0315841	-4.98579	2.86272e-06	17.7795	1.2588e-31
TRPV2	ENSG00000187688	3.70717	0.000356574	0.0331823	-0.31694	0.752001	-7.8884	5.89086e-12
GCA	ENSG00000115271	3.70604	0.000357963	0.0330684	-0.72049	0.473036	-14.2306	4.77835e-25
GALNT14	ENSG00000158089	3.70346	0.000361141	0.0331203	-0.602219	0.548499	-33.8159	6.09403e-54
PAF1	ENSG00000006712	-3.70345	0.000361162	0.0328839	-3.52913	0.000651035	-0.47012	0.639373
WDR76	ENSG00000092470	-3.7028	0.000361958	0.032721	-2.1639	0.0330425	-2.24649	0.0270469
DNAJC21	ENSG00000168724	-3.68816	0.000380595	0.0341618	-1.31494	0.191772	5.78483	9.75276e-08
ECSIT	ENSG00000130159	-3.68409	0.00038593	0.0343967	-1.21323	0.228123	3.16377	0.0021064
DMAP1	ENSG00000178028	-3.67547	0.000397468	0.0351773	-0.155013	0.877148	0.870571	0.386237
SLC17A6	ENSG00000091664	-3.67288	0.000401002	0.0352436	-2.8756	0.00500245	25.5689	8.95726e-44
TAC3	ENSG00000166863	-3.6692	0.000406061	0.0354421	-2.27147	0.025432	17.6329	2.28051e-31
TSTD1	ENSG00000215845	3.66898	0.000406377	0.0352268	3.35453	0.00115309	-4.09798	8.92039e-05
LAMA2	ENSG00000196569	3.66335	0.000414243	0.0356643	1.38376	0.169754	14.8001	3.77719e-26
PNKD	ENSG00000127838	-3.65331	0.000428651	0.0366555	-1.20678	0.230586	7.36659	7.06913e-11
DAPK1	ENSG00000196730	-3.65023	0.000433166	0.0367929	-0.370622	0.711764	24.3132	5.24045e-42
TRUB1	ENSG00000165832	3.64962	0.000434068	0.0366238	-0.562888	0.57487	1.58187	0.117085
ARL9	ENSG00000196503	-3.64947	0.000434287	0.0363996	-1.43556	0.154492	15.8804	3.42661e-28
MIOS	ENSG00000164654	-3.6406	0.000447575	0.0372665	-1.99292	0.0492101	8.90913	4.25135e-14
SLC39A10	ENSG00000196950	3.63976	0.000448863	0.0371294	0.973451	0.332862	-5.95579	4.60053e-08
ZDHHC14	ENSG00000175048	-3.63936	0.000449461	0.0369376	-2.01473	0.0468297	-6.27692	1.09625e-08
MMD	ENSG00000108960	3.63825	0.000451159	0.0368378	2.2708	0.0254743	-20.2254	9.20821e-36
RELN	ENSG00000189056	-3.62483	0.000472159	0.0383054	1.71685	0.0893449	15.2002	6.50832e-27
CYP46A1	ENSG00000036530	-3.61606	0.000486378	0.0392077	1.15323	0.25178	15.5795	1.25092e-27
BTBD3	ENSG00000132640	-3.61231	0.000492585	0.0394567	-0.94926	0.344956	28.3844	1.65243e-47
SV2C	ENSG00000122012	-3.60919	0.000497797	0.0396234	-2.71433	0.00791937	20.9589	6.08714e-37
PVALB	ENSG00000100362	-3.60641	0.000502488	0.0397468	-4.02873	0.000114735	13.7146	4.92491e-24
CCK	ENSG00000187094	3.60618	0.000502878	0.0395306	-0.244744	0.807195	6.29187	1.02478e-08
ADRA1D	ENSG00000171873	-3.6012	0.000511401	0.0399524	-1.76563	0.0807508	8.51182	2.9203e-13
MCRIP2	ENSG00000172366	-3.59789	0.000517131	0.0401522	0.481611	0.631217	3.79694	0.000261362
GCNT1	ENSG00000187210	3.59317	0.000525416	0.0405468	0.732294	0.465836	-18.891	1.51733e-33
GALNT13	ENSG00000144278	-3.58809	0.000534475	0.0409959	0.56363	0.574367	11.1228	9.2901e-19
DPP10	ENSG00000175497	3.58744	0.000535643	0.0408379	0.564108	0.574043	-5.76277	1.07387e-07
EPN3	ENSG00000049283	-3.58663	0.000537112	0.0407048	0.35512	0.723306	22.5015	2.45487e-39
INSIG1	ENSG00000186480	3.57085	0.000566346	0.0426647	2.02838	0.0453909	-12.2393	4.5793e-21
RCSD1	ENSG00000198771	3.56364	0.000580188	0.0434489	-1.05771	0.292936	-17.5734	2.90494e-31
LRP8	ENSG00000157193	-3.56247	0.000582456	0.0433622	-3.02446	0.00322218	2.16965	0.0325906
CRYGD	ENSG00000118231	-3.56239	0.000582611	0.04312	-1.10823	0.270631	-3.20345	0.00186187
NPL	ENSG00000135838	3.56178	0.00058381	0.0429575	-0.653507	0.515047	0.892704	0.374327
TNIP1	ENSG00000145901	-3.56082	0.000585689	0.0428467	-0.71095	0.4789	5.2779	8.55355e-07
TMEM164	ENSG00000157600	-3.55332	0.000600568	0.0436827	0.202743	0.83978	7.53737	3.14634e-11
PCDH19	ENSG00000165194	-3.5501	0.000607071	0.0439034	0.48383	0.629648	6.22449	1.38821e-08
MYO7A	ENSG00000137474	-3.54799	0.000611353	0.0439618	-1.83475	0.06975	-3.3079	0.00133892
TDO2	ENSG00000151790	-3.5471	0.000613174	0.0438437	2.03008	0.0452136	-9.37116	4.49617e-15
NGEF	ENSG00000066248	-3.54416	0.000619233	0.0440282	-4.36199	3.33844e-05	6.05254	2.99545e-08
ARPC3	ENSG00000111229	3.54251	0.00062264	0.0440231	-0.787061	0.433253	2.34284	0.0212766
VWA5A	ENSG00000110002	-3.52036	0.000670283	0.0471284	-0.854267	0.395159	-11.4433	2.00094e-19
SCN4B	ENSG00000177098	-3.52002	0.000671051	0.0469216	-1.97325	0.0514448	12.8611	2.4967e-22
FDXR	ENSG00000161513	-3.51825	0.000675015	0.0469395	-0.102993	0.918191	0.540887	0.589883
POU3F2	ENSG00000184486	-3.51274	0.000687476	0.0475448	-2.08224	0.0400757	11.1522	8.06665e-19
GGCT	ENSG00000006625	3.50772	0.000699008	0.0480796	3.02425	0.00322418	9.21675	9.52958e-15
CAMTA1	ENSG00000171735	-3.49669	0.000725016	0.049599	-2.7168	0.00786507	4.12562	8.06173e-05
SOX6	ENSG00000110693	-3.48978	0.00074175	0.0504709	-0.552271	0.582091	8.82566	6.37635e-14
NDRG2	ENSG00000165795	-3.48871	0.000744379	0.0503789	-1.18692	0.238293	13.9655	1.57834e-24
ACO2	ENSG00000100412	-3.4803	0.000765345	0.0515224	-0.720024	0.473322	1.43595	0.154381
GABRA5	ENSG00000186297	3.47926	0.000767961	0.0514249	2.02017	0.0462518	-30.3693	5.73114e-50
PCGF5	ENSG00000180628	3.47836	0.00077025	0.0513068	-2.45143	0.0161027	0.7883	0.432532
DHX30	ENSG00000132153	-3.47691	0.000773934	0.0512822	-1.40815	0.16243	2.4123	0.0178211
TNFRSF4	ENSG00000186827	-3.47247	0.000785356	0.051768	0.689665	0.492127	-3.2515	0.00160124
SEMA3D	ENSG00000153993	3.46945	0.000793196	0.0520139	-1.01716	0.311726	-14.7781	4.16412e-26
SOX12	ENSG00000177732	-3.46794	0.000797138	0.052003	-1.23864	0.218607	2.61188	0.0105036
FAM43B	ENSG00000183114	-3.46229	0.000812084	0.0527064	-4.05676	0.000103653	-11.9188	2.08145e-20
GABRA3	ENSG00000011677	3.45541	0.000830658	0.0536368	1.27167	0.20667	-6.28784	1.04356e-08
CNFN	ENSG00000105427	-3.45274	0.000837957	0.0538334	-1.0008	0.319526	-0.628519	0.531209
POU3F1	ENSG00000185668	-3.45037	0.000844495	0.0539794	3.01912	0.00327429	15.2532	5.16213e-27
PCP4	ENSG00000183036	-3.4454	0.000858363	0.0545902	1.44828	0.150913	-21.3688	1.37053e-37
STRADB	ENSG00000082146	3.44418	0.000861816	0.0545357	0.21674	0.828887	1.53687	0.127731
CRTC1	ENSG00000105662	-3.44109	0.000870569	0.0548155	-0.0818135	0.934971	5.11117	1.71165e-06
SNTA1	ENSG00000101400	-3.43951	0.000875097	0.0548279	0.679481	0.498526	7.42238	5.42885e-11
GRB14	ENSG00000115290	-3.43768	0.000880333	0.0548842	3.23703	0.00167587	21.5799	6.40787e-38
FES	ENSG00000182511	-3.42418	0.00092006	0.0570798	-0.838539	0.403885	15.5072	1.71075e-27
PRRG3	ENSG00000130032	3.41973	0.000933504	0.0576314	-0.706531	0.48163	-3.90626	0.000177928
SUSD4	ENSG00000143502	-3.41753	0.000940224	0.0577644	-0.992233	0.323667	1.5126	0.133782
NKAIN2	ENSG00000188580	3.41306	0.000954016	0.0583286	0.685757	0.494578	-25.8336	3.87264e-44
ABR	ENSG00000159842	-3.39805	0.00100174	0.0609517	-2.91041	0.00451948	1.11262	0.268749
SEZ6L2	ENSG00000174938	-3.39221	0.00102088	0.0618195	-2.8795	0.00494599	-2.51882	0.013488
CNNM3	ENSG00000168763	-3.38881	0.0010322	0.0622072	-1.93019	0.0566396	-1.27202	0.206549
CTNNBL1	ENSG00000132792	-3.38247	0.00105361	0.0631966	-2.29871	0.0237685	0.915191	0.362466
ZNF219	ENSG00000165804	-3.37356	0.00108442	0.0647378	1.23341	0.220542	11.034	1.42309e-18
NNMT	ENSG00000166741	-3.37248	0.00108821	0.0646589	-2.36024	0.020359	-6.72824	1.39742e-09
FKBP1B	ENSG00000119782	3.37019	0.00109629	0.064835	3.05148	0.00297015	-1.34833	0.180837
XKR8	ENSG00000158156	-3.3692	0.00109979	0.0647392	-1.22627	0.223201	-3.69211	0.000375475
CAMK2N1	ENSG00000162545	-3.36691	0.00110797	0.0649188	2.04825	0.0433634	20.6452	1.93063e-36
DYNLL1	ENSG00000088986	3.36541	0.00111334	0.0649326	6.0224	3.42483e-08	-11.701	5.85602e-20
RASGRF2	ENSG00000113319	-3.36206	0.00112544	0.0653377	2.38697	0.0190185	28.3684	1.73157e-47
IDH3G	ENSG00000067829	-3.35544	0.00114972	0.0664422	-1.53096	0.129184	4.53931	1.6916e-05
SMPX	ENSG00000091482	-3.35476	0.00115223	0.0662846	-2.44515	0.0163681	14.1396	7.19343e-25
ZNF75A	ENSG00000162086	-3.3547	0.00115246	0.065998	-1.82705	0.070909	1.64339	0.10369
KCNK4	ENSG00000182450	3.35325	0.00115784	0.0660075	0.937458	0.350959	0.161478	0.872068
CBLN4	ENSG00000054803	-3.3532	0.00115801	0.0657208	-0.0563204	0.955208	38.5857	6.63101e-59
HSPB3	ENSG00000169271	3.34932	0.00117258	0.066251	1.92632	0.0571278	6.13769	2.04873e-08
GNAZ	ENSG00000128266	-3.34574	0.00118616	0.06672	-3.42356	0.000921916	-2.95518	0.00396159
CKB	ENSG00000166165	-3.34409	0.00119246	0.0667777	-1.66061	0.100171	13.1862	5.54482e-23
MFSD6	ENSG00000151690	3.34141	0.00120276	0.0670581	-4.14278	7.56948e-05	-5.72094	1.28845e-07
DLX5	ENSG00000105880	-3.3296	0.00124918	0.0693406	-0.312055	0.7557	8.26325	9.70939e-13
TMEM54	ENSG00000121900	3.32756	0.0012574	0.0694917	2.72234	0.007744	-4.43697	2.50906e-05
FOXP4	ENSG00000137166	3.32616	0.00126305	0.0695009	-0.542256	0.588943	-11.4434	2.00019e-19
NUDT4	ENSG00000173598	3.31735	0.00129912	0.0711762	-2.55977	0.0120917	-25.3221	1.96938e-43
ZRSR2	ENSG00000169249	-3.31145	0.00132384	0.0722179	-1.29754	0.197663	1.22075	0.225278
TMTC3	ENSG00000139324	3.30277	0.001361	0.0739262	-0.670638	0.504119	-2.33387	0.021763
ZNF668	ENSG00000167394	-3.3027	0.00136131	0.0736272	-0.34042	0.734311	1.67611	0.0970865
CACNG8	ENSG00000142408	-3.30018	0.0013723	0.0739055	-3.15992	0.00213169	2.19019	0.0310188
LRIG1	ENSG00000144749	-3.29747	0.00138419	0.07423	1.78195	0.0780316	6.54795	3.19999e-09
SERPINF1	ENSG00000132386	3.29225	0.00140735	0.0751536	-3.84275	0.000222645	-6.86145	7.54322e-10
NAT8L	ENSG00000185818	-3.28998	0.00141757	0.0753814	-2.60656	0.0106567	13.803	3.29498e-24
CA8	ENSG00000178538	-3.28845	0.00142448	0.0754318	0.289722	0.772676	1.05418	0.294538
NEDD9	ENSG00000111859	3.27262	0.00149785	0.0789868	-2.803	0.00616552	-2.29287	0.0241165
SYTL5	ENSG00000147041	-3.26384	0.00154006	0.0808754	1.32161	0.18955	12.8171	3.06379e-22
ZNF444	ENSG00000167685	-3.26148	0.00155157	0.0811433	-1.67894	0.0965318	3.05776	0.00291425
SYNPR	ENSG00000163630	3.25992	0.00155921	0.0812074	1.94284	0.0550693	-14.2021	5.43162e-25
OGFRL1	ENSG00000119900	3.25529	0.00158222	0.0820677	-1.756	0.0823914	-8.57421	2.15881e-13
PATZ1	ENSG00000100105	-3.25525	0.00158237	0.0817409	-1.13968	0.257354	-2.68825	0.0085157
PPP1R1B	ENSG00000131771	-3.2543	0.00158714	0.0816541	-1.04797	0.297376	3.16344	0.00210854
RASD2	ENSG00000100302	-3.25289	0.00159421	0.0816856	-3.32519	0.00126696	8.43145	4.30839e-13
PPARGC1A	ENSG00000109819	-3.24877	0.00161506	0.0824203	-3.48563	0.000752003	8.78331	7.83156e-14
RETREG2	ENSG00000144567	-3.24732	0.00162249	0.082467	-2.65354	0.00937247	5.26444	9.04969e-07
RFX5	ENSG00000143390	-3.24672	0.00162554	0.0822912	-2.50883	0.0138498	0.615245	0.5399
CREB3L1	ENSG00000157613	3.24558	0.00163138	0.0822578	-0.373062	0.709954	-24.6033	2.01957e-42
EMILIN2	ENSG00000132205	-3.24396	0.00163971	0.08235	0.523462	0.601902	3.38126	0.00105774
MN1	ENSG00000169184	-3.23508	0.00168622	0.084351	0.139738	0.88917	14.035	1.15294e-24
ZBTB18	ENSG00000179456	-3.23381	0.00169292	0.0843526	-1.86835	0.0648717	15.4085	2.62506e-27
CABCOCO1	ENSG00000183346	3.23013	0.00171264	0.0850005	0.97566	0.331772	5.00379	2.66004e-06
KLHL22	ENSG00000099910	-3.22918	0.00171776	0.0849219	-2.28902	0.0243486	-1.72994	0.0869681
CRLF1	ENSG00000006016	-3.2273	0.00172791	0.085091	3.34639	0.00118366	12.3667	2.515e-21
CYP26B1	ENSG00000003137	-3.22578	0.00173618	0.0851668	-1.98563	0.0500289	-18.8419	1.83877e-33
VSTM2A	ENSG00000170419	-3.22572	0.00173648	0.084853	-1.61132	0.110509	50.1697	5.41774e-69
SSTR2	ENSG00000180616	3.22523	0.00173916	0.0846572	-0.265611	0.791129	-40.7373	5.71815e-61
DCC	ENSG00000187323	-3.22265	0.0017533	0.0850185	-1.45685	0.148535	7.26308	1.15226e-10
ZIC1	ENSG00000152977	-3.22163	0.00175892	0.0849654	1.30801	0.194102	3.11427	0.00245345
EMX1	ENSG00000135638	-3.21889	0.00177407	0.085371	-3.3915	0.00102325	6.9385	5.27206e-10
PTHLH	ENSG00000087494	-3.21835	0.00177706	0.0851912	-0.914979	0.362576	7.37531	6.78351e-11
VAV2	ENSG00000160293	-3.2183	0.00177737	0.0848845	-0.0810722	0.935559	-8.32218	7.30579e-13
NRIP3	ENSG00000175352	-3.21615	0.00178934	0.085135	-4.80274	5.99456e-06	2.30936	0.0231445
MED7	ENSG00000155868	3.21215	0.00181191	0.0858857	-0.0481185	0.961725	-0.78716	0.433196
C17orf67	ENSG00000214226	3.2101	0.00182359	0.0861168	-0.557633	0.578439	0.995367	0.322149
TSHZ3	ENSG00000121297	-3.20798	0.00183567	0.0863654	-4.38091	3.10715e-05	-5.85828	7.06965e-08
CACNB2	ENSG00000165995	3.20702	0.00184123	0.086306	0.41538	0.678823	20.2683	7.84163e-36
CDS1	ENSG00000163624	-3.20695	0.00184161	0.0860053	-2.44837	0.0162314	12.3103	3.27935e-21
PGD	ENSG00000142657	-3.20463	0.001855	0.0863119	-3.42875	0.000906411	-0.581047	0.562619
TBL1X	ENSG00000101849	-3.20365	0.00186067	0.0862588	-0.0469221	0.962676	-5.55913	2.59277e-07
CCDC3	ENSG00000151468	3.19875	0.00188936	0.0872692	-1.78852	0.0769593	-0.751937	0.453994
IGSF3	ENSG00000143061	-3.19432	0.00191567	0.0881625	0.637395	0.525438	19.4349	1.84591e-34
FEZ2	ENSG00000171055	3.19258	0.0019261	0.0883216	0.305035	0.761023	8.5815	2.08385e-13
TBPL1	ENSG00000028839	3.1853	0.00197024	0.0900193	0.597146	0.551865	-4.88639	4.28395e-06
TRIM24	ENSG00000122779	-3.18204	0.00199031	0.0906094	-1.46047	0.147541	4.49655	1.9957e-05
ATP6V1D	ENSG00000100554	3.17537	0.002032	0.0921754	1.46173	0.147198	-6.03866	3.18616e-08
RCAN2	ENSG00000172348	-3.17447	0.00203766	0.0921023	-5.76089	1.0827e-07	22.0993	1.00758e-38
GNA15	ENSG00000060558	-3.1723	0.00205141	0.0923936	0.631737	0.529114	-6.63625	2.13455e-09
GRIN2D	ENSG00000105464	-3.16895	0.00207284	0.093028	-0.0403263	0.96792	9.45513	2.98824e-15
DSTN	ENSG00000125868	3.16702	0.00208532	0.0932571	-0.613777	0.540866	9.24996	8.10775e-15
C1D	ENSG00000197223	3.16531	0.00209639	0.093422	0.560973	0.576169	-2.93857	0.00416066
DIRAS1	ENSG00000176490	-3.16425	0.00210327	0.0934	-3.64778	0.00043679	5.30675	7.57802e-07
NTSR1	ENSG00000101188	3.16243	0.00211518	0.0936006	0.510163	0.61115	-8.76735	8.46224e-14
SMPD1	ENSG00000166311	-3.16226	0.00211625	0.0933215	-0.339383	0.735088	-1.6185	0.108952
TPM1	ENSG00000140416	-3.16136	0.0021222	0.0932589	-0.127132	0.899111	17.2271	1.19806e-30
TMSB4X	ENSG00000205542	3.16103	0.00212433	0.0930294	0.978538	0.330355	2.71868	0.00782376
MFSD14A	ENSG00000156875	3.15989	0.00213186	0.0930372	-0.201112	0.841052	-2.7985	0.00624509
TMTC4	ENSG00000125247	-3.15941	0.00213505	0.0928562	-2.96126	0.00389088	-20.0525	1.76258e-35
SMIM19	ENSG00000176209	3.15762	0.00214688	0.0930512	0.169542	0.86574	2.80152	0.00619158
ACCS	ENSG00000110455	-3.15758	0.00214714	0.0927449	0.536389	0.592975	1.36481	0.175617
RAB33A	ENSG00000134594	3.15366	0.0021733	0.0935554	-0.273916	0.784758	-1.91872	0.0580955
HS3ST5	ENSG00000249853	3.1521	0.00218381	0.0936892	-1.98022	0.0506439	-21.1337	3.21611e-37
C14orf132	ENSG00000227051	-3.14735	0.0022161	0.0947532	-0.615823	0.53952	25.5612	9.17899e-44
SPON2	ENSG00000159674	-3.14641	0.00222252	0.0947079	2.90292	0.00461969	10.9359	2.28144e-18
FAM120AOS	ENSG00000188938	3.14471	0.00223419	0.0948857	0.281319	0.779093	-2.40244	0.0182788
KCNC1	ENSG00000129159	-3.14321	0.00224461	0.0950095	-3.08456	0.00268653	20.9043	7.43661e-37
ANXA4	ENSG00000196975	-3.13768	0.00228316	0.0963189	0.454111	0.65081	-10.2778	5.48612e-17
GRWD1	ENSG00000105447	-3.1335	0.00231272	0.0972419	-1.08064	0.28266	-1.74925	0.0835565
BCL11A	ENSG00000119866	-3.1333	0.00231415	0.0969798	-5.31623	7.28176e-07	-24.3874	4.103e-42
IMP3	ENSG00000177971	-3.13179	0.00232496	0.0971112	-0.724484	0.470593	2.24565	0.0271027
DAGLA	ENSG00000134780	-3.13152	0.00232687	0.0968713	-1.02937	0.305985	6.05535	2.95823e-08
STAG1	ENSG00000118007	-3.12535	0.0023714	0.0984013	-1.39434	0.166549	-0.0387013	0.969212
BCR	ENSG00000186716	-3.12294	0.00238902	0.0988087	-0.419552	0.675783	11.5734	1.07535e-19
IFIH1	ENSG00000115267	3.12278	0.00239022	0.0985361	-0.242673	0.808795	0.00920691	0.992674
ABCD2	ENSG00000173208	-3.11812	0.00242462	0.09963	-0.177611	0.859416	8.90626	4.31102e-14
EARS2	ENSG00000103356	-3.11601	0.0024404	0.0999538	-1.05176	0.295645	1.36674	0.175011
EHBP1L1	ENSG00000173442	-3.11585	0.00244157	0.0996791	1.39491	0.166377	15.8152	4.53151e-28
KCNIP1	ENSG00000182132	-3.11479	0.00244951	0.0996818	-0.197139	0.84415	-0.931633	0.353946
CDC42EP4	ENSG00000179604	-3.1144	0.00245244	0.0994809	-0.562635	0.575042	4.85481	4.86504e-06
HS6ST1	ENSG00000136720	-3.1069	0.00250947	0.101469	0.364361	0.716418	22.2062	6.91114e-39
PRADC1	ENSG00000135617	-3.10466	0.00252665	0.101839	1.13123	0.260875	7.14041	2.05146e-10
CNOT6	ENSG00000113300	-3.10383	0.00253314	0.101776	-0.809581	0.420254	0.621325	0.535911
RILP	ENSG00000167705	-3.10308	0.00253891	0.101685	0.996857	0.321428	9.70956	8.6679e-16
IGFBP2	ENSG00000115457	-3.09833	0.00257607	0.102848	-2.44081	0.016554	10.7253	6.29655e-18
POLE4	ENSG00000115350	3.09807	0.00257808	0.102604	3.10669	0.00251101	-12.8355	2.81319e-22
RNF115	ENSG00000265491	-3.09718	0.0025851	0.102561	-1.99919	0.0485156	5.68385	1.51357e-07
SUB1	ENSG00000113387	3.09453	0.0026061	0.103071	1.88539	0.0625087	-1.21594	0.227095
DGKE	ENSG00000153933	-3.08824	0.00265654	0.104739	-0.946814	0.346195	1.71379	0.0899088
SOD3	ENSG00000109610	-3.08586	0.00267592	0.105175	0.15408	0.877882	9.10608	1.63236e-14
RPH3A	ENSG00000089169	-3.08509	0.0026822	0.105096	-6.49937	3.99548e-09	0.533411	0.595026
SLC35A4	ENSG00000176087	-3.08502	0.0026828	0.104795	-2.08667	0.0396634	3.50966	0.000694523
CNTN6	ENSG00000134115	3.08345	0.00269564	0.104973	4.31392	4.00331e-05	-4.60972	1.28599e-05
CUX2	ENSG00000111249	-3.0827	0.00270177	0.104888	0.731688	0.466205	52.0318	2.0714e-70
ARPC2	ENSG00000163466	3.08076	0.00271777	0.105187	0.10458	0.916935	2.70794	0.00806195
OGDH	ENSG00000105953	-3.07898	0.00273253	0.105436	-0.218834	0.82726	2.90857	0.00454398
RERG	ENSG00000134533	-3.07357	0.0027778	0.106857	-0.156435	0.87603	7.96439	4.09164e-12
PYGB	ENSG00000100994	-3.07119	0.00279802	0.107308	-1.74323	0.0846083	0.903823	0.368432
TTN	ENSG00000155657	3.07092	0.00280024	0.107069	2.17992	0.0317962	5.01687	2.5216e-06
GPR153	ENSG00000158292	-3.06844	0.00282142	0.107554	0.368751	0.713154	16.4568	2.95969e-29
AURKA	ENSG00000087586	-3.06594	0.00284293	0.108048	-0.251775	0.801772	4.00477	0.000125098
B3GNT9	ENSG00000237172	3.06454	0.00285503	0.108184	-3.19377	0.00191896	-10.7744	4.96759e-18
GPR137C	ENSG00000180998	-3.06246	0.00287303	0.10854	-2.9667	0.00382866	-8.68221	1.27898e-13
ROBO1	ENSG00000169855	-3.06164	0.00288024	0.108489	0.698348	0.486708	8.98957	2.87602e-14
KCNIP2	ENSG00000120049	-3.05943	0.00289955	0.108892	1.03665	0.302595	13.0889	8.68732e-23
MPPED1	ENSG00000186732	3.05874	0.00290567	0.108799	-1.76155	0.0814412	-9.31958	5.77846e-15
POU6F2	ENSG00000106536	3.05637	0.00292657	0.109259	-2.4707	0.0153122	-5.40811	4.93946e-07
AK5	ENSG00000154027	3.05618	0.00292821	0.108998	-0.98949	0.324999	-12.2297	4.79052e-21
DGKD	ENSG00000077044	-3.05544	0.00293477	0.108922	-2.50389	0.0140317	3.15653	0.00215415
BTBD11	ENSG00000151136	-3.0525	0.00296102	0.109575	-2.43171	0.0169491	9.85388	4.29693e-16
TRIM28	ENSG00000130726	-3.05196	0.00296583	0.109433	-0.858468	0.392848	-1.49971	0.137088
ZNF250	ENSG00000196150	3.05134	0.00297143	0.109321	-0.989862	0.324818	-2.08821	0.0395206
KHDRBS3	ENSG00000131773	3.04613	0.00301854	0.110732	-0.635631	0.526583	-13.1041	8.10104e-23
SCRG1	ENSG00000164106	3.04587	0.0030209	0.110499	0.75066	0.454758	19.9687	2.41749e-35
SH3BP1	ENSG00000100092	-3.0458	0.00302152	0.110203	0.512682	0.609393	-1.60676	0.111507
MEGF8	ENSG00000105429	-3.04505	0.00302837	0.110135	-3.24185	0.00165069	3.70706	0.000356711
WDR78	ENSG00000152763	-3.04244	0.00305235	0.110689	1.01044	0.314916	-3.09966	0.00256557
PET117	ENSG00000232838	3.04166	0.00305952	0.110632	1.00376	0.318109	-4.92389	3.68141e-06
CAPN5	ENSG00000149260	-3.04127	0.00306312	0.110447	-1.11452	0.267936	4.34967	3.49788e-05
SLC35D1	ENSG00000116704	3.03636	0.0031088	0.111775	-0.779137	0.437883	-2.87635	0.00499157
KLF5	ENSG00000102554	-3.03577	0.00311436	0.111658	0.00500659	0.996016	11.5941	9.74192e-20
FFAR4	ENSG00000186188	-3.03476	0.00312389	0.111684	2.32386	0.0223182	20.7506	1.30833e-36
NAA60	ENSG00000122390	-3.03113	0.00315819	0.112592	-1.1151	0.267692	6.92306	5.66511e-10
TMEM232	ENSG00000186952	3.02927	0.0031759	0.112905	0.653843	0.514832	3.46829	0.000796214
RUBCNL	ENSG00000102445	-3.02806	0.0031875	0.113	-0.528855	0.59817	8.20665	1.27568e-12
THBS4	ENSG00000113296	3.02792	0.00318882	0.112731	0.505116	0.614676	-0.976398	0.331408
CRAT	ENSG00000095321	-3.02405	0.00322615	0.113733	1.73376	0.0862851	1.22038	0.225417
BASP1	ENSG00000176788	3.0197	0.00326858	0.114909	0.102732	0.918397	-16.7046	1.04615e-29
CDH22	ENSG00000149654	-3.01915	0.00327398	0.11478	1.32415	0.188707	23.7077	3.94042e-41
ENDOG	ENSG00000167136	-3.01608	0.0033043	0.115523	-0.603548	0.547618	7.18514	1.66283e-10
GFRA2	ENSG00000168546	-3.01345	0.00333047	0.116117	-1.24467	0.216391	-17.1627	1.5619e-30
VARS	ENSG00000204394	-3.01307	0.0033342	0.115928	-1.15452	0.251252	5.07455	1.99042e-06
VSTM2L	ENSG00000132821	-3.01182	0.00334671	0.116044	3.62641	0.000469648	18.9531	1.19094e-33
CEP126	ENSG00000110318	-3.00756	0.00338973	0.117214	0.0269777	0.978536	17.5753	2.88198e-31
SDHA	ENSG00000073578	-3.00188	0.00344785	0.118899	-2.40504	0.0181572	7.83322	7.67299e-12
ZNF143	ENSG00000166478	-3.00161	0.0034506	0.118671	-0.350227	0.726963	-0.780874	0.436866
ACADSB	ENSG00000196177	-3.00124	0.00345436	0.118478	-1.05561	0.293892	2.26933	0.0255669
RAB11FIP5	ENSG00000135631	-2.99976	0.00346975	0.118684	-3.0026	0.0034404	-0.382532	0.702943
MMP28	ENSG00000271447	-2.99907	0.00347692	0.118609	1.2396	0.21825	3.31115	0.00132512
BBS2	ENSG00000125124	-2.99825	0.00348538	0.118578	-0.353876	0.724235	8.10108	2.12119e-12
NR2F2	ENSG00000185551	-2.99821	0.00348586	0.118276	1.17454	0.243186	12.3495	2.72657e-21
FXR2	ENSG00000129245	-2.99817	0.00348619	0.117971	-1.39949	0.165002	2.18356	0.0315191
SLF1	ENSG00000133302	2.99595	0.00350942	0.118441	0.0144101	0.988534	10.5154	1.736e-17
RAB34	ENSG00000109113	-2.99571	0.00351197	0.118211	1.42987	0.156117	12.2794	3.79161e-21
ADORA1	ENSG00000163485	-2.99424	0.00352739	0.118415	-5.52808	2.96209e-07	-13.0899	8.64879e-23
F2R	ENSG00000181104	2.99361	0.00353405	0.118325	0.372192	0.710599	-0.66669	0.506626
CLVS1	ENSG00000177182	-2.99321	0.00353825	0.118153	-2.08879	0.0394674	5.34599	6.42357e-07
EPB41	ENSG00000159023	-2.99242	0.00354659	0.11812	-3.11064	0.00248087	4.54762	1.63794e-05
GRM1	ENSG00000152822	2.99085	0.00356321	0.118362	1.36505	0.175542	-3.43966	0.000874663
PMPCB	ENSG00000105819	2.99039	0.00356816	0.118216	0.341172	0.733746	-1.75895	0.0818851
GCC2	ENSG00000135968	2.99012	0.003571	0.118001	-0.943301	0.347979	-8.03133	2.96662e-12
RUVBL2	ENSG00000183207	-2.98658	0.00360887	0.118942	-0.0201794	0.983944	-1.30784	0.19416
RASIP1	ENSG00000105538	-2.98472	0.00362892	0.119293	-1.4554	0.148936	9.55799	1.81174e-15
DTX4	ENSG00000110042	-2.98209	0.00365747	0.119919	-2.34611	0.0211015	0.00143694	0.998857
PTGFRN	ENSG00000134247	-2.98179	0.00366077	0.119718	-1.12715	0.26259	1.92692	0.0570518
RABGAP1L	ENSG00000152061	2.97623	0.00372184	0.121401	-2.592	0.0110859	-12.146	7.11074e-21
GPR150	ENSG00000178015	2.97582	0.00372634	0.121235	0.184826	0.85377	-8.51506	2.87486e-13
UNC119	ENSG00000109103	-2.97513	0.00373401	0.121173	-0.806791	0.421852	5.66984	1.60837e-07
LRRC8A	ENSG00000136802	-2.9741	0.0037454	0.121232	-1.12546	0.263301	9.19657	1.05121e-14
SMARCAL1	ENSG00000138375	-2.97126	0.00377719	0.121949	0.00293886	0.997661	0.77087	0.442744
AGAP1	ENSG00000157985	-2.96742	0.00382048	0.123033	-3.55987	0.000587559	-8.28139	8.89572e-13
TLK1	ENSG00000198586	2.96737	0.00382098	0.122737	0.0598533	0.952401	4.59889	1.3416e-05
UPP1	ENSG00000183696	-2.9673	0.00382187	0.122455	-1.19048	0.236895	3.7735	0.000283571
ARHGEF25	ENSG00000240771	2.96702	0.00382502	0.122246	-0.950774	0.344191	3.17706	0.00202132
USF2	ENSG00000105698	-2.96643	0.00383166	0.12215	-1.32496	0.188442	6.36078	7.50404e-09
EPB41L5	ENSG00000115109	-2.96174	0.00388529	0.123548	-0.617673	0.538305	-1.37914	0.171171
MPHOSPH6	ENSG00000135698	2.95781	0.00393087	0.124684	0.952758	0.34319	0.129735	0.897057
IGFBP6	ENSG00000167779	-2.9531	0.003986	0.126117	2.00787	0.0475675	8.63707	1.59192e-13
WLS	ENSG00000116729	-2.9528	0.00398948	0.125912	2.73691	0.00743421	-4.53396	1.72706e-05
RASGEF1C	ENSG00000146090	2.95116	0.00400886	0.126209	2.22069	0.028808	-13.0838	8.89404e-23
KLK7	ENSG00000169035	-2.95058	0.00401582	0.126115	4.37551	3.17151e-05	-1.36739	0.17481
DET1	ENSG00000140543	-2.94728	0.00405516	0.127035	-0.96438	0.337364	2.31596	0.0227652
GAR1	ENSG00000109534	-2.94492	0.00408348	0.127606	0.592747	0.554794	-2.84178	0.0055166
HMGB3	ENSG00000029993	-2.94363	0.0040991	0.127779	-2.39086	0.01883	20.1395	1.27062e-35
DIS3L	ENSG00000166938	-2.94325	0.00410366	0.127607	-0.649102	0.517877	-0.322442	0.747844
TSHZ2	ENSG00000182463	-2.94105	0.00413034	0.128121	-1.99569	0.048902	-13.2395	4.3363e-23
PDP1	ENSG00000164951	2.9404	0.00413829	0.128054	-4.12927	7.95473e-05	-1.90113	0.0603908
MICAL2	ENSG00000133816	-2.93983	0.00414526	0.127957	-6.09691	2.45811e-08	-9.5665	1.73827e-15
FTH1	ENSG00000167996	2.93933	0.00415133	0.127833	5.48671	3.53526e-07	1.53977	0.127023
DNAJA4	ENSG00000140403	-2.93759	0.00417273	0.12818	0.320747	0.749124	1.73669	0.0857639
NOXO1	ENSG00000196408	-2.93732	0.00417603	0.12797	-1.25711	0.21187	4.27887	4.56673e-05
C1QL1	ENSG00000131094	-2.9346	0.0042096	0.128688	1.25354	0.213161	15.5946	1.17203e-27
ELAVL2	ENSG00000107105	2.93127	0.00425109	0.129643	-0.914851	0.362643	-7.92719	4.89132e-12
GALNTL5	ENSG00000106648	2.93052	0.00426049	0.129617	1.11621	0.267216	-6.91215	5.96009e-10
SPAG6	ENSG00000077327	2.93036	0.00426243	0.129365	-1.97629	0.0510937	-2.28893	0.0243539
C1orf52	ENSG00000162642	2.9292	0.004277	0.129497	0.952182	0.34348	-9.60601	1.43432e-15
TMEM140	ENSG00000146859	2.9282	0.00428964	0.12957	0.10448	0.917014	-5.36156	6.01503e-07
SLC25A22	ENSG00000177542	2.92461	0.00433517	0.130633	-0.510024	0.611247	-26.5735	3.84488e-45
STK32B	ENSG00000152953	-2.92096	0.00438193	0.131728	0.357908	0.721226	-6.51141	3.78175e-09
EFR3B	ENSG00000084710	-2.91774	0.00442352	0.132664	-1.73262	0.0864889	10.0077	2.03509e-16
GCAT	ENSG00000100116	-2.91762	0.004425	0.132394	-0.0835301	0.93361	6.29362	1.01669e-08
LGI2	ENSG00000153012	-2.91726	0.00442964	0.132221	-1.87886	0.0634052	4.68899	9.41883e-06
PPP1R16B	ENSG00000101445	-2.91565	0.0044506	0.132534	-3.61995	0.000480023	0.641347	0.522879
IDE	ENSG00000119912	-2.9149	0.00446049	0.132516	-1.55703	0.122869	1.48385	0.141241
RBP4	ENSG00000138207	-2.91328	0.00448166	0.132833	4.56094	1.55534e-05	29.037	2.47963e-48
SLC6A1	ENSG00000157103	-2.91184	0.00450065	0.133085	-2.8596	0.00523983	22.5978	1.75491e-39
SH3GLB1	ENSG00000097033	2.91065	0.00451628	0.133235	0.619793	0.536914	-1.80159	0.0748606
EYA2	ENSG00000064655	-2.91065	0.00451636	0.132928	1.53979	0.127017	3.02646	0.00320281
DIRAS2	ENSG00000165023	2.91021	0.00452214	0.132789	-2.56822	0.0118203	-40.3283	1.38677e-60
DUSP2	ENSG00000158050	2.90924	0.00453508	0.132861	0.323421	0.747105	-14.3489	2.81175e-25
GDPD5	ENSG00000158555	-2.90898	0.00453848	0.132654	-1.19206	0.23628	-13.5338	1.12401e-23
ERLIN2	ENSG00000147475	-2.9088	0.00454082	0.132416	0.536072	0.593193	0.725652	0.46988
AMER3	ENSG00000178171	-2.90675	0.00456817	0.132907	-1.33515	0.185096	2.29134	0.0242089
PRSS23	ENSG00000150687	2.90598	0.00457854	0.132904	0.835307	0.405693	2.34271	0.0212831
AFAP1L1	ENSG00000157510	-2.90593	0.00457913	0.132617	-0.0228739	0.9818	6.41706	5.81259e-09
SLC25A45	ENSG00000162241	2.90456	0.00459754	0.132846	-0.980307	0.329486	-2.61207	0.0104983
GABRG3	ENSG00000182256	2.90197	0.00463241	0.133549	-2.37487	0.0196153	-15.2646	4.91168e-27
MTMR7	ENSG00000003987	-2.90196	0.00463258	0.13325	-1.56817	0.120249	9.41492	3.63397e-15
SLC9B2	ENSG00000164038	2.90131	0.00464138	0.1332	-0.822169	0.41309	-2.03893	0.0443043
CIAO1	ENSG00000144021	-2.90018	0.00465677	0.13334	-2.61264	0.0104819	6.34586	8.02856e-09
PIK3R2	ENSG00000105647	-2.89831	0.0046823	0.133768	0.633784	0.527783	2.09664	0.0387487
NEUROD1	ENSG00000162992	-2.89584	0.00471619	0.134433	1.61066	0.110653	28.2088	2.76866e-47
ZNF142	ENSG00000115568	-2.89388	0.00474326	0.1349	-0.985197	0.327092	-3.66225	0.000415805
GSTM5	ENSG00000134201	-2.8857	0.00485765	0.137844	2.54613	0.0125415	7.11393	2.32275e-10
MAP7D1	ENSG00000116871	-2.88525	0.00486395	0.137714	-2.5419	0.012684	6.69522	1.62728e-09
RRP15	ENSG00000067533	-2.88514	0.00486556	0.137452	-1.62555	0.10744	-0.366013	0.715189
CHD8	ENSG00000100888	-2.88438	0.00487632	0.137449	-1.51326	0.133616	0.543543	0.588061
MGST2	ENSG00000085871	-2.88005	0.00493807	0.13888	0.65888	0.511606	13.5355	1.1151e-23
PCDH18	ENSG00000189184	-2.87725	0.00497849	0.139707	2.22808	0.0282933	15.4639	2.0643e-27
GRIN2A	ENSG00000183454	-2.87325	0.00503661	0.141025	-3.8808	0.000194714	14.1973	5.54869e-25
PRKD1	ENSG00000184304	2.87259	0.00504635	0.140986	0.572396	0.568439	-2.81196	0.00600953
NXPE3	ENSG00000144815	-2.87157	0.00506121	0.14109	-3.30483	0.00135212	-5.20643	1.1531e-06
2023-03-04	ENSG00000144583	-2.87129	0.00506542	0.140897	-1.20434	0.231525	4.10821	8.59276e-05
PTPN5	ENSG00000110786	-2.86716	0.00512639	0.14228	-2.60034	0.0108381	4.23792	5.32212e-05
SRGAP2	ENSG00000266028	-2.86579	0.00514685	0.142535	-2.72416	0.00770484	-6.60169	2.50159e-09
HUNK	ENSG00000142149	-2.86537	0.0051531	0.142396	-0.757545	0.450644	5.74841	1.14326e-07
PLCH1	ENSG00000114805	-2.86518	0.0051559	0.142163	2.66711	0.00902866	6.16513	1.81194e-08
TMEM204	ENSG00000131634	-2.86433	0.00516863	0.142205	1.00151	0.319185	5.11757	1.66701e-06
BDH1	ENSG00000161267	-2.86408	0.00517233	0.141998	-1.58259	0.116922	9.81143	5.28176e-16
TMEM8A	ENSG00000129925	-2.86333	0.00518363	0.142	0.760613	0.448818	11.2574	4.86973e-19
CYBRD1	ENSG00000071967	-2.86189	0.00520528	0.142285	1.26069	0.210586	4.47749	2.14776e-05
LRP1B	ENSG00000168702	2.86032	0.00522893	0.142624	0.704333	0.482991	-19.5966	9.9366e-35
ARHGDIG	ENSG00000242173	2.85387	0.00532738	0.144996	4.89979	4.05835e-06	-8.57191	2.18302e-13
HINFP	ENSG00000172273	-2.85015	0.00538502	0.146251	-0.307387	0.759238	-1.39773	0.16553
ZBTB7C	ENSG00000184828	-2.84962	0.00539326	0.146161	0.177369	0.859605	15.5055	1.72318e-27
WSCD1	ENSG00000179314	-2.84898	0.00540313	0.146116	-0.270675	0.787243	4.21436	5.80968e-05
EDNRA	ENSG00000151617	-2.84866	0.00540821	0.145941	0.831097	0.408054	-0.171116	0.864506
CALD1	ENSG00000122786	2.84747	0.00542681	0.146131	2.5618	0.0120259	-4.55926	1.56554e-05
INTS10	ENSG00000104613	-2.84741	0.00542772	0.145846	-1.25468	0.21275	6.05496	2.96335e-08
CPLX1	ENSG00000168993	-2.84555	0.00545685	0.146318	-4.06368	0.000101079	-0.42288	0.673362
SERPINI1	ENSG00000163536	2.84283	0.00549988	0.14716	0.922977	0.358415	-4.45726	2.32132e-05
CSK	ENSG00000103653	-2.83919	0.00555776	0.148395	-0.563082	0.574738	1.93392	0.0561729
EXPH5	ENSG00000110723	-2.83892	0.00556213	0.148198	-0.458209	0.647874	4.62003	1.23514e-05
HUS1	ENSG00000136273	2.83308	0.00565636	0.150393	1.48712	0.140376	-4.00835	0.000123497
SLC22A18	ENSG00000110628	2.83246	0.00566657	0.150348	0.0310991	0.975257	-1.50836	0.134863
CCDC85C	ENSG00000205476	-2.83023	0.00570299	0.150998	1.16258	0.247985	19.8686	3.52996e-35
SNX21	ENSG00000124104	-2.82719	0.00575301	0.152004	-1.6282	0.106875	3.10612	0.00251543
TMEM74B	ENSG00000125895	-2.82629	0.00576785	0.152079	0.253685	0.800301	11.5334	1.30125e-19
CPNE7	ENSG00000178773	2.82487	0.00579138	0.152382	0.938688	0.35033	-20.4091	4.63635e-36
EGFR	ENSG00000146648	-2.82379	0.00580929	0.152536	-1.77071	0.0798953	7.07826	2.74524e-10
SCRT2	ENSG00000215397	-2.82241	0.00583242	0.152826	-3.38732	0.0010372	14.0027	1.33384e-24
DESI1	ENSG00000100418	-2.81935	0.00588383	0.153855	-1.65058	0.102208	4.54292	1.66805e-05
ADGRB3	ENSG00000135298	2.8193	0.00588469	0.15356	2.2738	0.0252854	1.94503	0.0548016
VEZT	ENSG00000028203	2.81874	0.00589404	0.153488	0.229804	0.81875	1.18822	0.23778
RYR2	ENSG00000198626	-2.81874	0.00589414	0.153175	-3.5249	0.000660248	-16.8756	5.12951e-30
ZNF766	ENSG00000196214	-2.8141	0.00597287	0.154903	0.111388	0.91155	-1.91182	0.0589871
DDA1	ENSG00000130311	-2.8086	0.00606763	0.157039	3.23557	0.00168358	4.71937	8.35264e-06
ABHD3	ENSG00000158201	-2.80819	0.0060748	0.156903	-0.231281	0.817606	2.00236	0.0481677
KCNA2	ENSG00000177301	-2.80705	0.0060945	0.157092	-4.69825	9.08041e-06	7.66644	1.70212e-11
NEFM	ENSG00000104722	-2.80384	0.00615069	0.158218	-1.71781	0.0891702	14.0576	1.04103e-24
KLHDC8A	ENSG00000162873	-2.80288	0.00616757	0.15833	0.588699	0.557495	-4.14124	7.61228e-05
NECAB1	ENSG00000123119	2.80026	0.00621389	0.159196	0.910889	0.364716	11.4743	1.72512e-19
ATP11C	ENSG00000101974	2.79905	0.00623535	0.159423	0.0104994	0.991645	3.27413	0.00149068
LDAH	ENSG00000118961	-2.79898	0.00623663	0.159135	0.673198	0.502496	-0.139703	0.889198
CHORDC1	ENSG00000110172	2.79878	0.00624014	0.158904	-2.08618	0.0397086	-2.36785	0.019969
FAM13C	ENSG00000148541	2.79608	0.00628838	0.159811	-2.06763	0.0414614	-13.914	1.99248e-24
ATP6V1A	ENSG00000114573	2.79603	0.00628922	0.159512	-3.0976	0.00258178	-11.6046	9.26783e-20
GPCPD1	ENSG00000125772	-2.79586	0.00629231	0.159271	-4.348	3.5201e-05	3.47594	0.000776428
ZDHHC5	ENSG00000156599	-2.79503	0.00630719	0.159329	-3.1494	0.00220215	0.612512	0.541699
RITA1	ENSG00000139405	-2.79112	0.00637786	0.160793	-0.178622	0.858624	5.12423	1.62171e-06
PCIF1	ENSG00000100982	-2.78964	0.00640468	0.161148	-0.625519	0.533167	-2.4614	0.0156892
VCPKMT	ENSG00000100483	2.78909	0.0064148	0.161083	-1.24826	0.215081	0.950015	0.344574
MSI2	ENSG00000153944	-2.78614	0.0064688	0.162117	-0.436755	0.663305	4.41493	2.72956e-05
APPL2	ENSG00000136044	-2.78547	0.00648116	0.162106	0.422249	0.673821	0.775593	0.439963
TTLL12	ENSG00000100304	-2.78252	0.00653564	0.163146	0.0603832	0.95198	2.79137	0.00637326
KRAS	ENSG00000133703	2.78177	0.00654965	0.163174	0.491793	0.624028	-11.5895	9.95822e-20
KRT31	ENSG00000094796	-2.78141	0.00655626	0.163018	-0.647376	0.518989	-17.6415	2.20259e-31
MRM2	ENSG00000122687	-2.78082	0.00656733	0.162973	-1.02306	0.308943	0.546447	0.586071
TCEAL9	ENSG00000185222	2.78006	0.00658155	0.163006	-0.391389	0.696408	-8.4304	4.33038e-13
PLXNC1	ENSG00000136040	2.77903	0.00660073	0.163162	1.45097	0.150164	1.54851	0.124907
CD83	ENSG00000112149	2.77883	0.00660441	0.162934	0.0865747	0.931196	-2.72864	0.00760874
CAMLG	ENSG00000164615	2.77626	0.00665281	0.163809	2.5002	0.0141692	-3.46854	0.000795558
SYT1	ENSG00000067715	2.77568	0.00666382	0.163762	-2.73541	0.00746561	-21.5481	7.1825e-38
NUDCD3	ENSG00000015676	-2.77411	0.00669353	0.164173	-1.21256	0.22838	1.15813	0.249787
FOXP1	ENSG00000114861	2.76872	0.00679647	0.166376	-3.64294	0.000444029	1.67927	0.0964667
RAD9A	ENSG00000172613	-2.76709	0.00682794	0.166823	-0.193229	0.847202	3.33565	0.00122522
PTER	ENSG00000165983	2.76598	0.00684927	0.167022	-0.37091	0.71155	-0.382519	0.702952
ANK1	ENSG00000029534	-2.76432	0.00688157	0.167487	-3.26625	0.00152834	11.8356	3.08827e-20
RUSC2	ENSG00000198853	-2.76383	0.00689117	0.167399	-2.64003	0.00972676	-2.89321	0.00475244
PLA2G7	ENSG00000146070	2.76219	0.00692319	0.167854	-0.354288	0.723928	3.70582	0.000358229
B4GALT6	ENSG00000118276	-2.76165	0.00693362	0.167786	-1.21776	0.226407	4.67754	9.85399e-06
TPM2	ENSG00000198467	-2.75857	0.00699428	0.16893	1.16473	0.247117	8.97878	3.03077e-14
MRVI1	ENSG00000072952	-2.7529	0.00710703	0.171327	0.952402	0.343369	-0.271013	0.786983
CCDC136	ENSG00000128596	-2.75137	0.00713778	0.171741	-3.85155	0.000215866	13.6819	5.71702e-24
MGST1	ENSG00000008394	2.75005	0.00716433	0.172053	2.67438	0.00884907	-15.0025	1.54798e-26
SS18	ENSG00000141380	-2.74813	0.00720322	0.172659	-0.771746	0.442227	-2.10272	0.0382001
TCEAL8	ENSG00000180964	2.74803	0.00720536	0.172384	0.257594	0.797291	-3.27821	0.00147153
EPHX2	ENSG00000120915	-2.74701	0.00722602	0.172552	-0.149121	0.881782	2.61296	0.0104728
AKAP13	ENSG00000170776	-2.74462	0.00727472	0.173388	-2.1255	0.036203	3.95067	0.000151903
HEBP2	ENSG00000051620	2.74306	0.00730684	0.173826	0.515052	0.607743	-7.81082	8.54102e-12
RAB3GAP1	ENSG00000115839	2.74086	0.00735216	0.174576	-0.105644	0.916093	-5.18713	1.2495e-06
FBLN7	ENSG00000144152	-2.73909	0.00738869	0.175115	-1.46994	0.144962	23.3263	1.4317e-40
RORA	ENSG00000069667	-2.73709	0.00743044	0.175775	-1.66869	0.0985534	9.12361	1.49892e-14
RASGEF1A	ENSG00000198915	-2.73617	0.00744969	0.175902	-0.430008	0.668187	6.12933	2.12681e-08
DPYS	ENSG00000147647	2.73314	0.00751334	0.177074	0.531305	0.596478	2.60282	0.0107655
EIF2S2	ENSG00000125977	2.73184	0.00754066	0.177388	1.03328	0.30416	-4.53903	1.69346e-05
ELMO3	ENSG00000102890	-2.7276	0.00763098	0.179179	-0.782626	0.435841	5.18375	1.2672e-06
ZBTB4	ENSG00000174282	-2.72642	0.0076562	0.179439	-4.6011	1.33003e-05	-1.754	0.0827354
MPV17L	ENSG00000156968	-2.72317	0.00772608	0.180742	-1.0503	0.296311	0.0389119	0.969044
GDA	ENSG00000119125	2.72222	0.00774663	0.180888	-0.439623	0.661234	-12.5203	1.22414e-21
NXPH2	ENSG00000144227	-2.72147	0.00776302	0.180937	-0.0996879	0.920807	0.0185299	0.985256
SLC32A1	ENSG00000101438	-2.7214	0.00776452	0.180639	-1.89311	0.0614618	10.9037	2.66472e-18
BBS1	ENSG00000174483	-2.72088	0.00777573	0.180568	-0.903264	0.368726	2.75376	0.00708978
GPR88	ENSG00000181656	-2.71973	0.0078008	0.180819	2.37018	0.0198511	13.7724	3.7865e-24
PPP1R14C	ENSG00000198729	2.71205	0.00796998	0.184402	-2.85564	0.00530022	-3.17646	0.00202512
CAPN2	ENSG00000162909	-2.70859	0.00804722	0.18585	0.816179	0.41649	4.82215	5.5464e-06
CLSTN2	ENSG00000158258	2.70765	0.00806843	0.186	-1.17678	0.242294	-30.6033	2.99815e-50
SPARCL1	ENSG00000152583	2.70723	0.00807788	0.185879	0.923945	0.357914	6.48961	4.17734e-09
AP4B1	ENSG00000134262	-2.70566	0.00811342	0.186358	-1.84474	0.0682689	-2.33418	0.0217463
ZNF17	ENSG00000186272	-2.70556	0.00811558	0.18607	-0.630556	0.529882	-2.01215	0.0471056
NUP58	ENSG00000139496	2.70479	0.00813308	0.186134	-0.922006	0.358918	-1.83778	0.0692971
CRYZ	ENSG00000116791	2.70423	0.00814566	0.186086	0.878249	0.382079	-1.65432	0.101444
NUDT14	ENSG00000183828	2.70328	0.00816723	0.186242	4.61454	1.262e-05	-7.71519	1.34892e-11
ZNF385A	ENSG00000161642	-2.70086	0.00822247	0.187165	-0.931234	0.354151	9.2502	8.09863e-15
DDX10	ENSG00000178105	2.7	0.00824217	0.187276	0.268045	0.78926	5.86133	6.97575e-08
IQCA1	ENSG00000132321	-2.69802	0.00828763	0.187972	2.54002	0.0127478	4.72148	8.28314e-06
ENTPD5	ENSG00000187097	-2.69698	0.00831169	0.18818	-1.54512	0.125724	-3.34563	0.00118656
CLEC2D	ENSG00000069493	2.69396	0.00838187	0.18943	-1.06297	0.290554	-1.01753	0.311551
AGL	ENSG00000162688	2.69374	0.00838701	0.189208	-1.06868	0.287987	-1.91561	0.058497
CABIN1	ENSG00000099991	-2.69324	0.00839858	0.189132	-0.636645	0.525925	2.73	0.00757968
PRRT3	ENSG00000163704	-2.68764	0.0085302	0.191755	-1.60377	0.112166	6.06012	2.89611e-08
RSPO3	ENSG00000146374	-2.68538	0.00858389	0.19262	0.137871	0.890642	-21.876	2.22421e-38
ECE2	ENSG00000145194	-2.68473	0.00859931	0.192625	-0.399377	0.690534	13.3986	2.0878e-23
TMEM234	ENSG00000160055	2.68295	0.00864179	0.193234	1.19989	0.233241	-1.29002	0.200253
MRPL4	ENSG00000105364	-2.68145	0.00867781	0.193697	-0.715394	0.476164	0.680867	0.497653
PURB	ENSG00000146676	-2.67673	0.0087919	0.195898	-1.68215	0.0959047	4.37036	3.23408e-05
SLC25A11	ENSG00000108528	-2.67587	0.00881278	0.196019	-2.00834	0.0475165	3.44799	0.000851108
FAM217B	ENSG00000196227	-2.67545	0.00882293	0.1959	-0.625878	0.532933	4.95516	3.24276e-06
PABPC4	ENSG00000090621	-2.67493	0.00883582	0.195843	0.173731	0.862455	-1.72594	0.0876889
SORBS1	ENSG00000095637	-2.67425	0.00885235	0.195866	0.419824	0.675585	6.14844	1.95254e-08
UTP23	ENSG00000147679	2.67226	0.00890121	0.196603	-2.00928	0.0474147	-2.96582	0.00383863
MDGA2	ENSG00000139915	2.67218	0.00890308	0.196302	0.0182991	0.98544	-3.28485	0.00144083
CCDC184	ENSG00000177875	-2.67067	0.00894046	0.196783	-3.27021	0.00150933	4.32167	3.88817e-05
PSMC4	ENSG00000013275	-2.67034	0.00894853	0.196619	-1.11558	0.267485	-3.37497	0.00107949
C2orf49	ENSG00000135974	-2.66999	0.00895717	0.196468	-0.539079	0.591124	0.815812	0.416698
FLT3	ENSG00000122025	-2.66809	0.00900426	0.197159	-1.21683	0.226756	2.57236	0.0116893
FRAT1	ENSG00000165879	-2.66757	0.0090173	0.197103	-2.39384	0.0186867	4.42297	2.64704e-05
TLE4	ENSG00000106829	-2.66676	0.00903744	0.197203	-2.36418	0.0201565	-30.3177	6.61446e-50
DEXI	ENSG00000182108	-2.6657	0.00906383	0.197439	-1.1493	0.253387	11.8735	2.57997e-20
FBXO31	ENSG00000103264	-2.66149	0.00916978	0.199403	-3.75222	0.000305287	7.86419	6.61548e-12
CNIH2	ENSG00000174871	2.66046	0.00919565	0.199623	3.38475	0.00104588	1.74835	0.0837131
CXCL16	ENSG00000161921	2.65764	0.0092673	0.200834	0.989861	0.324818	-1.11474	0.267841
RPAP3	ENSG00000005175	2.6565	0.00929645	0.201121	1.11302	0.268577	-2.26902	0.0255865
LZIC	ENSG00000162441	2.65649	0.00929681	0.200786	-0.667915	0.505847	-3.98589	0.000133895
RABGEF1	ENSG00000154710	-2.65441	0.00935016	0.201594	-1.28106	0.203368	0.677107	0.500024
SLC25A46	ENSG00000164209	2.65425	0.00935414	0.201337	-0.812264	0.418721	-4.18798	6.40679e-05
HTR5A	ENSG00000157219	2.65361	0.00937072	0.201351	-1.92819	0.0568911	6.56642	2.94053e-09
TSPAN6	ENSG00000000003	-2.65312	0.00938335	0.201281	0.265956	0.790863	2.27533	0.0251902
MED1	ENSG00000125686	-2.65279	0.00939201	0.201126	-2.10686	0.0378302	3.04354	0.00304229
TMEM250	ENSG00000238227	2.65112	0.00943502	0.201705	-1.83156	0.0702283	8.43527	4.22959e-13
NSUN5	ENSG00000130305	-2.64902	0.00948968	0.202532	-0.467066	0.641549	-1.17827	0.241704
MLLT1	ENSG00000130382	-2.64555	0.00958062	0.204129	-0.30419	0.761665	7.30982	9.24334e-11
MCM6	ENSG00000076003	-2.64176	0.00968058	0.205912	1.0144	0.313033	-7.93684	4.66986e-12
SLC35F6	ENSG00000213699	-2.64142	0.00968963	0.205758	-2.29226	0.0241534	-2.785	0.00648984
CHP1	ENSG00000187446	-2.63719	0.00980254	0.207807	-2.21511	0.029202	8.40056	5.00257e-13
EFNA5	ENSG00000184349	2.63439	0.00987793	0.209055	-4.09755	8.93431e-05	-1.96812	0.0520422
RPP25	ENSG00000178718	-2.63392	0.00989085	0.208979	-2.87998	0.00493912	6.11982	2.21912e-08
PCSK1	ENSG00000175426	2.63388	0.00989195	0.208654	-7.46626	4.40951e-11	-13.5467	1.05945e-23
VILL	ENSG00000136059	-2.63328	0.0099082	0.208649	1.44779	0.15105	1.6487	0.102594
PPP2R3B	ENSG00000167393	-2.63148	0.00995692	0.209327	-0.141202	0.888017	-0.0651188	0.94822
GAD1	ENSG00000128683	-2.63135	0.00996061	0.209057	-2.35761	0.0204957	13.7115	4.99605e-24
DDX11	ENSG00000013573	-2.63127	0.00996266	0.208754	-1.14459	0.255325	-0.908597	0.365919
FARSA	ENSG00000179115	-2.63108	0.00996788	0.208518	-0.536188	0.593113	-1.14497	0.255171
PRPF8	ENSG00000174231	-2.63063	0.00998023	0.208432	-2.55128	0.0123701	-3.96845	0.000142538
ATAD2	ENSG00000156802	2.63062	0.00998033	0.208091	0.335112	0.738298	1.32641	0.187962
ADGRA2	ENSG00000020181	2.62973	0.0100047	0.208256	-0.0953746	0.924223	5.85051	7.31522e-08
PKN1	ENSG00000123143	-2.62443	0.0101507	0.210947	1.92185	0.0576953	13.0405	1.08694e-22
GEMIN4	ENSG00000179409	-2.62409	0.0101601	0.210798	-2.09054	0.0393057	-0.867436	0.387943
LY6H	ENSG00000176956	2.62299	0.0101905	0.211081	2.37122	0.0197986	-13.1579	6.31663e-23
KCNMA1	ENSG00000156113	-2.62178	0.0102242	0.211434	-2.84882	0.00540561	0.861722	0.391064
HSPB6	ENSG00000004776	-2.62139	0.0102351	0.211313	-2.69338	0.00839519	15.6126	1.08444e-27
ALDH1A1	ENSG00000165092	-2.62094	0.0102477	0.211229	-0.543655	0.587984	-7.20867	1.48867e-10
EIF3D	ENSG00000100353	-2.62087	0.0102497	0.210928	-1.16395	0.247432	-1.43801	0.153799
INTS1	ENSG00000164880	-2.62033	0.0102647	0.210892	0.328011	0.743643	5.43615	4.3849e-07
ASGR1	ENSG00000141505	-2.62003	0.0102731	0.210722	-0.617023	0.538732	13.2253	4.62954e-23
PARP14	ENSG00000173193	2.61959	0.0102854	0.210634	0.69375	0.489574	1.56385	0.121259
PUF60	ENSG00000179950	-2.6187	0.0103104	0.210805	-1.79003	0.0767137	-2.43508	0.016802
DDX54	ENSG00000123064	-2.61812	0.0103269	0.210801	-0.0432841	0.965568	1.83081	0.0703414
SREBF2	ENSG00000198911	-2.61663	0.0103687	0.211315	-0.88077	0.38072	-1.18144	0.24045
LMO1	ENSG00000166407	-2.61552	0.0104002	0.211615	-0.465009	0.643016	-13.8969	2.15277e-24
FBLN1	ENSG00000077942	-2.61308	0.0104694	0.212681	0.713624	0.477252	7.85788	6.81855e-12
PPP3CC	ENSG00000120910	-2.6127	0.0104804	0.212563	-2.18856	0.0311413	-1.82323	0.0714916
SF3B2	ENSG00000087365	-2.61225	0.0104932	0.212483	-2.42918	0.0170607	-3.1805	0.00199985
QRICH1	ENSG00000198218	-2.61055	0.0105417	0.213124	-3.84193	0.000223293	-0.455466	0.649839
CFL1	ENSG00000172757	2.61013	0.0105539	0.21303	-2.35194	0.0207924	-6.86004	7.59276e-10
ACTR3C	ENSG00000106526	2.60874	0.0105937	0.213493	0.926079	0.356809	-1.92426	0.0573886
SLC9A1	ENSG00000090020	-2.60872	0.0105943	0.213166	-3.43188	0.000897196	1.53343	0.128576
ZNF559	ENSG00000188321	2.60397	0.0107319	0.215591	-0.194529	0.846187	-3.62244	0.000476
TRAF4	ENSG00000076604	-2.60374	0.0107385	0.215383	-1.57985	0.117548	-1.9348	0.0560629
TPR	ENSG00000047410	-2.60351	0.0107454	0.215179	0.0835408	0.933602	0.80065	0.425381
ATOH7	ENSG00000179774	2.60295	0.0107618	0.215168	1.65097	0.102128	-11.015	1.55904e-18
TMEM39B	ENSG00000121775	-2.60167	0.0107993	0.215576	-1.58181	0.117099	4.13592	7.76271e-05
SYT6	ENSG00000134207	-2.60134	0.0108089	0.215429	0.835087	0.405816	-14.8129	3.56997e-26
DCXR	ENSG00000169738	-2.60095	0.0108203	0.215318	2.23563	0.0277763	12.0961	8.99661e-21
TMEM150C	ENSG00000249242	2.60028	0.0108399	0.215369	-0.60369	0.547524	2.51165	0.0137467
CADM3	ENSG00000162706	-2.59983	0.010853	0.215291	-2.66354	0.00911801	14.9726	1.76584e-26
ITGA9	ENSG00000144668	-2.59864	0.0108882	0.21565	-0.296244	0.767707	15.9421	2.63128e-28
FRMD4A	ENSG00000151474	-2.5983	0.0108984	0.215515	-1.48786	0.14018	9.88878	3.62666e-16
SSTR3	ENSG00000278195	-2.59385	0.0110305	0.217787	-1.6324	0.105987	2.06037	0.0421654
HS3ST4	ENSG00000182601	-2.59199	0.0110861	0.218544	-1.12099	0.265187	-37.9033	3.14575e-58
GYG2	ENSG00000056998	-2.59144	0.0111026	0.21853	0.46386	0.643836	16.5197	2.27175e-29
ZNF335	ENSG00000198026	-2.58912	0.0111727	0.219567	-0.152603	0.879043	-0.635967	0.526365
PCDH17	ENSG00000118946	2.58881	0.0111817	0.219405	3.22577	0.00173624	-22.3425	4.28131e-39
NTNG1	ENSG00000162631	-2.5884	0.0111943	0.219311	-0.110622	0.912155	26.0627	1.88404e-44
ZDHHC18	ENSG00000204160	-2.58759	0.0112187	0.21945	-1.77526	0.0791359	0.617278	0.538565
DIRAS3	ENSG00000162595	-2.58716	0.0112319	0.219369	0.944487	0.347376	-7.40581	5.87203e-11
TMEM182	ENSG00000170417	2.58643	0.011254	0.219462	1.62628	0.107286	2.80779	0.00608176
TMEM38A	ENSG00000072954	-2.58595	0.0112685	0.219407	-1.69192	0.0940205	13.4958	1.33718e-23
ELMOD3	ENSG00000115459	-2.58405	0.0113265	0.220198	-0.817075	0.41598	1.94861	0.0543662
MCAT	ENSG00000100294	-2.58344	0.0113453	0.220224	-1.55143	0.124205	4.69221	9.29979e-06
SSX2IP	ENSG00000117155	-2.58238	0.0113777	0.220515	-2.19816	0.0304275	14.009	1.29633e-24
PHOSPHO1	ENSG00000173868	-2.58157	0.0114028	0.220664	-1.63619	0.105189	4.48812	2.06167e-05
SNPH	ENSG00000101298	-2.58142	0.0114073	0.220413	-2.64646	0.00955667	-0.190321	0.849474
PSMB1	ENSG00000008018	-2.58079	0.0114267	0.220451	0.519247	0.604826	-3.63913	0.000449815
GSTZ1	ENSG00000100577	-2.57841	0.0115003	0.221533	-1.54088	0.126751	-1.47965	0.142357
ZCCHC17	ENSG00000121766	2.57744	0.0115305	0.221778	2.67042	0.00894643	-1.00596	0.317052
OMA1	ENSG00000162600	2.57584	0.0115803	0.222399	0.0458647	0.963517	-1.20403	0.231645
TMEM155	ENSG00000164112	2.57419	0.011632	0.223052	-1.8936	0.061397	-7.50956	3.59056e-11
ZNF341	ENSG00000131061	-2.57185	0.0117053	0.224118	-0.300656	0.76435	0.733361	0.465189
RARG	ENSG00000172819	-2.57138	0.0117201	0.224063	0.300786	0.764251	-1.13968	0.257354
ZDHHC12	ENSG00000160446	2.57043	0.0117501	0.224297	1.66396	0.099496	-6.96678	4.6214e-10
NMB	ENSG00000197696	2.56966	0.0117745	0.224424	-0.63704	0.525668	-4.49223	2.02922e-05
COQ7	ENSG00000167186	2.56807	0.0118249	0.225047	0.398783	0.69097	2.69712	0.00830841
E2F1	ENSG00000101412	-2.5675	0.011843	0.225053	0.177612	0.859416	4.59181	1.37916e-05
VPS29	ENSG00000111237	2.56736	0.0118475	0.224801	2.17368	0.032277	-2.10702	0.0378156
TM2D3	ENSG00000184277	2.56631	0.011881	0.225099	2.08031	0.0402558	-4.95919	3.19019e-06
IP6K2	ENSG00000068745	-2.56614	0.0118867	0.224869	-0.269611	0.788058	3.82101	0.000240284
PPP1R13B	ENSG00000088808	-2.56547	0.0119081	0.224939	-1.18287	0.239885	2.90929	0.00453441
EIF3B	ENSG00000106263	-2.56378	0.0119623	0.225626	-0.844299	0.400676	1.53414	0.128402
SMAD4	ENSG00000141646	-2.56132	0.0120414	0.226779	-1.62995	0.106506	-3.65007	0.000433414
PRMT1	ENSG00000126457	-2.55901	0.0121162	0.227849	-1.02682	0.307178	-0.387819	0.699039
SCN1B	ENSG00000105711	-2.55715	0.0121769	0.228651	-4.09992	8.85715e-05	12.9855	1.40198e-22
MRPS7	ENSG00000125445	-2.55681	0.012188	0.22852	-2.73779	0.00741573	0.834806	0.405973
CD276	ENSG00000103855	-2.55638	0.0122022	0.228449	-0.603152	0.54788	3.6089	0.000498283
ZC3HAV1	ENSG00000105939	2.55494	0.0122493	0.228992	0.569139	0.570638	-1.59334	0.114487
SPCS1	ENSG00000114902	2.55373	0.012289	0.229394	0.27487	0.784028	1.72223	0.0883633
GNA11	ENSG00000088256	-2.55336	0.0123013	0.229287	-1.03038	0.305511	-0.16819	0.8668
COL9A1	ENSG00000112280	-2.55141	0.0123656	0.230145	-0.879622	0.381339	0.386839	0.699762
SPTBN4	ENSG00000160460	-2.54938	0.0124331	0.231062	-0.538819	0.591303	4.81242	5.76678e-06
DOCK2	ENSG00000134516	2.54881	0.012452	0.231074	0.977758	0.330739	-1.74578	0.0841618
CYC1	ENSG00000179091	-2.54718	0.0125065	0.231746	-1.21578	0.227156	4.00753	0.000123863
GINS3	ENSG00000181938	2.54587	0.0125503	0.232218	0.364198	0.71654	-1.34502	0.181901
HSPA12A	ENSG00000165868	-2.54423	0.0126055	0.232897	-4.05408	0.000104669	6.34286	8.13821e-09
NBDY	ENSG00000204272	2.5437	0.0126231	0.232883	2.7279	0.0076244	-8.74312	9.51819e-14
SF3A3	ENSG00000183431	-2.54333	0.0126357	0.232777	-2.64717	0.00953809	1.35331	0.179246
AZIN2	ENSG00000142920	-2.54181	0.0126872	0.233385	-1.61901	0.108843	-3.94922	0.000152693
GREB1	ENSG00000196208	-2.54043	0.0127339	0.233905	-2.55463	0.0122594	7.17511	1.74305e-10
CTNNB1	ENSG00000168036	-2.53869	0.0127932	0.234653	-4.42634	2.61319e-05	7.42394	5.38883e-11
ZNF446	ENSG00000083838	-2.53854	0.0127985	0.234411	-1.13672	0.258584	0.499153	0.618854
ZNF414	ENSG00000133250	-2.5374	0.0128374	0.234784	0.950189	0.344487	-0.629568	0.530525
ADORA2B	ENSG00000170425	-2.53714	0.0128464	0.234608	2.36815	0.0199537	5.88598	6.2593e-08
SYT13	ENSG00000019505	-2.53656	0.0128662	0.234633	-3.51993	0.000671261	19.94	2.69436e-35
LBHD2	ENSG00000283071	2.53577	0.0128933	0.234787	2.90017	0.00465687	4.95397	3.25848e-06
ATP6V1G2	ENSG00000213760	2.53422	0.0129467	0.235422	0.643953	0.521196	-1.1716	0.24436
RBPMS2	ENSG00000166831	2.53232	0.0130123	0.236274	2.43632	0.0167479	6.08447	2.59842e-08
SIN3A	ENSG00000169375	2.5309	0.0130615	0.236829	-1.68562	0.0952312	-1.40693	0.16279
ERBB4	ENSG00000178568	-2.53025	0.0130843	0.236902	-0.393405	0.694924	13.0797	9.06641e-23
ME1	ENSG00000065833	-2.52914	0.0131231	0.237266	2.24893	0.0268847	2.2531	0.0266106
MTUS2	ENSG00000132938	-2.52677	0.0132058	0.238421	-2.52327	0.0133292	11.0235	1.49699e-18
PADI4	ENSG00000159339	-2.52417	0.0132977	0.239738	0.0690858	0.94507	9.41266	3.67405e-15
CS	ENSG00000062485	-2.52289	0.0133429	0.24021	-5.13966	1.52151e-06	5.92402	5.29352e-08
CTPS1	ENSG00000171793	-2.52251	0.0133562	0.240109	-2.79607	0.00628845	15.643	9.50931e-28
DPP4	ENSG00000197635	-2.52243	0.0133593	0.239822	-2.53253	0.0130049	-9.74765	7.20226e-16
SCRT1	ENSG00000261678	-2.52198	0.0133753	0.23977	-4.69802	9.08887e-06	11.6435	7.69893e-20
USP39	ENSG00000168883	-2.52008	0.0134427	0.240638	-0.337104	0.736801	-0.198614	0.843
DUSP4	ENSG00000120875	-2.51837	0.0135039	0.241392	-3.29366	0.00140108	7.83229	7.70699e-12
SEMA3A	ENSG00000075213	2.51806	0.0135152	0.241253	0.729842	0.467327	-16.3039	5.64406e-29
HTT	ENSG00000197386	-2.5158	0.0135963	0.242358	-1.64181	0.104017	7.25657	1.18815e-10
CDKN2A	ENSG00000147889	-2.51432	0.0136499	0.242972	-0.367703	0.713933	1.44817	0.150943
TRIM47	ENSG00000132481	-2.51422	0.0136532	0.24269	0.289468	0.772869	6.94005	5.2343e-10
SNX7	ENSG00000162627	2.51392	0.0136643	0.242547	0.884489	0.37872	10.0476	1.67675e-16
JAG1	ENSG00000101384	-2.51388	0.0136657	0.242231	-0.226159	0.821576	13.0474	1.05249e-22
AADAT	ENSG00000109576	2.50852	0.0138612	0.245354	0.596811	0.552088	3.76651	0.000290536
ENO2	ENSG00000111674	-2.50788	0.0138845	0.245422	-3.34076	0.00120526	-2.74814	0.00720312
BACE2	ENSG00000182240	2.50637	0.0139403	0.246064	0.10897	0.913462	-1.98244	0.0503899
RPS6KA2	ENSG00000071242	-2.50628	0.0139436	0.245781	-0.593645	0.554195	0.842986	0.401406
RNLS	ENSG00000184719	2.5053	0.0139797	0.246074	-0.406155	0.685564	-0.519549	0.604616
ALDOC	ENSG00000109107	-2.50244	0.0140856	0.247593	-1.12101	0.265178	9.02194	2.45727e-14
PTPRN2	ENSG00000155093	-2.50217	0.0140958	0.24743	0.112719	0.910497	3.51995	0.000671199
CYGB	ENSG00000161544	-2.50005	0.0141751	0.248476	-0.182135	0.855874	4.85141	4.93191e-06
RTCB	ENSG00000100220	2.49988	0.0141813	0.248241	-1.67364	0.097572	-4.53694	1.70723e-05
LSM4	ENSG00000130520	2.49884	0.0142202	0.248579	2.62847	0.0100393	-8.52954	2.68026e-13
DALRD3	ENSG00000178149	-2.49827	0.0142416	0.248609	-0.631023	0.529578	4.27051	4.71208e-05
GMPR	ENSG00000137198	-2.49803	0.0142508	0.248427	-1.3883	0.168372	8.19827	1.32827e-12
QARS	ENSG00000172053	-2.49716	0.0142835	0.248654	-2.11486	0.0371242	0.977162	0.331032
ART3	ENSG00000156219	-2.4956	0.0143424	0.249337	1.42589	0.157259	9.1504	1.31583e-14
ZNF385B	ENSG00000144331	-2.49375	0.0144126	0.250214	-2.80147	0.00619246	-16.3799	4.09344e-29
KIF27	ENSG00000165115	2.49367	0.0144155	0.249921	-0.50459	0.615044	2.47229	0.0152488
NTHL1	ENSG00000065057	-2.49298	0.0144418	0.250035	-0.394778	0.693914	0.808898	0.420645
VXN	ENSG00000169085	2.49283	0.0144475	0.249792	1.98416	0.0501949	1.71773	0.0891835
DYDC2	ENSG00000133665	2.4913	0.0145058	0.250458	1.75101	0.0832508	2.04077	0.0441166
JADE1	ENSG00000077684	-2.48991	0.014559	0.251033	-1.61598	0.109497	0.741866	0.460044
FKBP3	ENSG00000100442	2.48819	0.0146251	0.251831	1.44722	0.151209	2.2233	0.0286252
CCND1	ENSG00000110092	-2.48751	0.0146511	0.251935	-1.26488	0.209083	0.618009	0.538084
ANKRD30BL	ENSG00000163046	2.4834	0.0148106	0.254332	0.188981	0.850521	-0.49996	0.618288
GRIP1	ENSG00000155974	-2.48267	0.0148388	0.254471	-0.450332	0.653523	-9.96263	2.53318e-16
TMEM230	ENSG00000089063	2.48108	0.014901	0.255192	-0.381049	0.704039	-8.59072	1.99287e-13
TCEAL7	ENSG00000182916	2.48066	0.0149174	0.255127	-2.35704	0.0205254	-18.9867	1.04469e-33
CHST5	ENSG00000135702	-2.48048	0.0149247	0.254907	-0.65785	0.512264	-1.07362	0.285778
RPGR	ENSG00000156313	-2.48027	0.0149328	0.254702	-1.41186	0.161339	-0.573406	0.567758
FGFR1	ENSG00000077782	2.48015	0.0149376	0.254442	-0.662777	0.509118	-16.4798	2.68614e-29
C2orf50	ENSG00000150873	-2.47908	0.0149795	0.254812	0.737869	0.462457	0.116863	0.907222
PHF10	ENSG00000130024	2.47619	0.0150937	0.25641	-0.613069	0.541331	-1.8297	0.0705088
RGS14	ENSG00000169220	-2.47585	0.0151072	0.256295	0.0747306	0.94059	10.4209	2.74345e-17
RIT1	ENSG00000143622	2.4752	0.0151329	0.256388	-0.678072	0.499415	2.20709	0.0297759
ATG4C	ENSG00000125703	2.47488	0.0151453	0.256255	-2.02782	0.0454491	-10.5586	1.40868e-17
SBK1	ENSG00000188322	-2.47485	0.0151467	0.255937	-1.03469	0.303505	2.93183	0.00424403
TMOD1	ENSG00000136842	-2.47482	0.0151478	0.255615	-2.48525	0.0147387	37.447	9.03186e-58
RSPH3	ENSG00000130363	-2.47456	0.015158	0.255446	-1.72649	0.0875904	4.68654	9.51021e-06
TAGLN3	ENSG00000144834	2.47108	0.015297	0.257445	-3.32384	0.00127243	-10.8557	3.35714e-18
TTC23	ENSG00000103852	2.47096	0.0153018	0.257184	0.168473	0.866578	-2.27969	0.0249193
BORCS5	ENSG00000165714	-2.47073	0.0153111	0.257	-1.32329	0.188993	-4.10449	8.7105e-05
SRP19	ENSG00000153037	2.46977	0.0153495	0.257302	1.77774	0.0787246	0.0922862	0.92667
BAMBI	ENSG00000095739	-2.46958	0.0153571	0.257089	-0.356264	0.722452	-7.70602	1.40929e-11
TCF3	ENSG00000071564	-2.46862	0.0153961	0.257401	-0.704258	0.483037	0.840385	0.402855
DPT	ENSG00000143196	-2.46817	0.0154141	0.257363	0.26992	0.787821	2.2883	0.0243921
KCNQ5	ENSG00000185760	2.46608	0.0154985	0.258431	-1.95429	0.0536804	0.584841	0.560075
SLC12A5	ENSG00000124140	-2.4658	0.0155099	0.25828	-0.348614	0.72817	17.3869	6.22046e-31
ZNF589	ENSG00000164048	-2.46464	0.0155571	0.258726	-1.62778	0.106966	-3.14302	0.00224588
AMN1	ENSG00000151743	2.46353	0.0156022	0.259136	-0.738232	0.462238	-7.77591	1.00931e-11
THAP4	ENSG00000176946	-2.46316	0.0156172	0.259045	-1.07855	0.283585	2.764	0.00688774
RRP1	ENSG00000160214	-2.46051	0.0157258	0.260504	-1.7071	0.0911505	-2.63987	0.00973085
DUSP6	ENSG00000139318	2.45969	0.0157595	0.260722	-3.86479	0.000206038	-2.68907	0.00849633
CACNA2D3	ENSG00000157445	2.45839	0.0158133	0.26127	-0.380163	0.704694	12.5968	8.55847e-22
IFT27	ENSG00000100360	-2.45824	0.0158191	0.261026	0.175204	0.861302	0.13104	0.896027
POLR3D	ENSG00000168495	-2.45708	0.0158674	0.261482	0.818294	0.415287	-1.49266	0.13892
C1QL3	ENSG00000165985	2.45637	0.0158967	0.261624	2.60967	0.0105669	-1.24893	0.214835
ACVR1C	ENSG00000123612	-2.4563	0.0158998	0.261335	-0.218966	0.827158	36.6474	5.89465e-57
BRMS1L	ENSG00000100916	2.45625	0.0159019	0.26103	-0.237256	0.812982	-6.14946	1.94368e-08
DYNLT3	ENSG00000165169	2.45538	0.0159377	0.261279	-1.64959	0.102412	-1.34528	0.181816
CDH5	ENSG00000179776	-2.45495	0.0159558	0.261237	0.981004	0.329144	3.66127	0.000417192
URB2	ENSG00000135763	-2.45434	0.0159812	0.261315	-0.603857	0.547413	-0.984849	0.327262
CNNM2	ENSG00000148842	-2.45428	0.0159835	0.261016	-1.66027	0.10024	0.0718927	0.942842
CEP57	ENSG00000166037	-2.4542	0.015987	0.260736	-1.07267	0.286205	3.23278	0.0016984
C2CD5	ENSG00000111731	2.45393	0.0159983	0.260585	-1.80077	0.0749912	-0.580531	0.562965
DDRGK1	ENSG00000198171	-2.45278	0.0160462	0.26103	2.37538	0.01959	16.7105	1.02087e-29
TMEM14B	ENSG00000137210	2.452	0.0160787	0.261221	1.64208	0.103962	5.53512	2.87407e-07
DNER	ENSG00000187957	-2.45161	0.0160954	0.261158	-2.69636	0.0083261	-1.6547	0.101367
FBXL18	ENSG00000155034	-2.45093	0.0161237	0.261282	-0.427158	0.670255	1.74709	0.0839335
ICA1	ENSG00000003147	-2.44847	0.0162276	0.262629	-3.69662	0.000369724	3.23939	0.0016635
APH1B	ENSG00000138613	2.4478	0.0162555	0.262746	0.174355	0.861966	-3.67691	0.00039552
PPP2R3C	ENSG00000092020	2.44755	0.0162661	0.262581	0.705578	0.48222	-7.49115	3.91859e-11
SST	ENSG00000157005	-2.44732	0.0162759	0.262405	-1.27591	0.205173	5.95548	4.60675e-08
PDXK	ENSG00000160209	-2.44556	0.0163508	0.263277	-2.39064	0.0188405	-3.25104	0.00160356
TACR2	ENSG00000075073	2.44542	0.0163566	0.263035	0.257566	0.797313	0.594565	0.553582
C1QL2	ENSG00000144119	-2.44508	0.0163713	0.262939	1.47762	0.142899	15.9703	2.33183e-28
FAM24B	ENSG00000213185	-2.44484	0.0163815	0.262769	-0.10272	0.918407	0.314246	0.75404
FMNL1	ENSG00000184922	-2.44429	0.0164046	0.262806	-1.54848	0.124914	3.9259	0.000165929
PDIA5	ENSG00000065485	-2.44125	0.0165349	0.264558	-0.6568	0.512936	9.41984	3.54796e-15
RASGRP2	ENSG00000068831	-2.44099	0.016546	0.264402	-0.993528	0.323039	3.89028	0.000188297
C2orf76	ENSG00000186132	2.44082	0.0165534	0.264187	0.753712	0.452932	-1.05136	0.295826
TUBGCP4	ENSG00000137822	-2.44061	0.0165626	0.264	-0.7523	0.453777	10.5867	1.22975e-17
VAT1L	ENSG00000171724	-2.43962	0.0166052	0.264347	1.323	0.189088	-26.6352	3.17874e-45
COA6	ENSG00000168275	2.43906	0.0166291	0.264394	1.64522	0.10331	-8.14449	1.72123e-12
UQCRC1	ENSG00000010256	-2.43904	0.0166301	0.264078	-1.98559	0.0500333	4.60716	1.29891e-05
LYPD1	ENSG00000150551	-2.43838	0.0166584	0.264197	1.87788	0.0635404	1.8788	0.0634134
FAM53B	ENSG00000189319	-2.43769	0.0166882	0.264338	-1.03919	0.301418	-5.31421	7.34372e-07
TMEM91	ENSG00000142046	-2.43646	0.0167418	0.264855	0.292037	0.770911	-7.22505	1.37826e-10
NPAS2	ENSG00000170485	2.43587	0.0167674	0.26493	-0.544394	0.587477	-2.67941	0.00872701
PHF12	ENSG00000109118	-2.43586	0.0167678	0.264606	-1.57868	0.117816	-0.160847	0.872564
TRAP1	ENSG00000126602	-2.43503	0.0168041	0.264847	-0.221926	0.824859	4.36186	3.34012e-05
ZFP36L1	ENSG00000185650	2.43449	0.0168274	0.264885	2.74398	0.00728797	5.15058	1.45422e-06
VAMP1	ENSG00000139190	-2.43382	0.0168567	0.265017	-3.97204	0.000140718	13.4742	1.4761e-23
TMEM132B	ENSG00000139364	-2.43366	0.0168637	0.264797	-1.45942	0.147829	17.0261	2.74699e-30
DNAJC5	ENSG00000101152	-2.43365	0.0168642	0.264478	-4.55102	1.6165e-05	-2.79489	0.00630966
PRPF6	ENSG00000101161	-2.43331	0.0168793	0.264387	-2.67268	0.00889079	-1.62277	0.108035
NUMA1	ENSG00000137497	-2.43286	0.0168987	0.264364	-2.41074	0.0178929	-1.77994	0.0783623
INTS5	ENSG00000185085	-2.43074	0.016992	0.265494	0.866486	0.38846	0.258693	0.796445
CTXN1	ENSG00000178531	2.42995	0.0170268	0.265711	3.40014	0.000994949	-8.87466	5.02629e-14
BLOC1S4	ENSG00000186222	-2.42962	0.0170411	0.265606	0.302132	0.763228	2.90824	0.00454833
PCNX2	ENSG00000135749	-2.42962	0.0170414	0.265285	-3.46595	0.000802385	5.33267	6.79462e-07
C9orf85	ENSG00000155621	-2.42912	0.0170632	0.265297	0.7024	0.48419	-5.19703	1.1991e-06
DHX29	ENSG00000067248	-2.42865	0.017084	0.265295	-0.491583	0.624176	0.49837	0.619403
FSTL1	ENSG00000163430	-2.42865	0.0170842	0.264972	-3.58027	0.000548705	5.27855	8.53042e-07
FUCA2	ENSG00000001036	2.42777	0.0171232	0.265252	-0.150412	0.880766	-2.57098	0.0117329
GPAT4	ENSG00000158669	-2.4264	0.0171836	0.265863	-2.89003	0.00479675	3.95122	0.000151602
OSTC	ENSG00000198856	2.4214	0.0174074	0.268996	0.631465	0.529291	-2.51055	0.013787
PEA15	ENSG00000162734	2.41986	0.0174768	0.269739	2.84575	0.00545378	-1.16252	0.24801
LGMN	ENSG00000100600	2.41958	0.0174896	0.269608	-0.5455	0.58672	-0.498379	0.619397
MYADM	ENSG00000179820	2.41886	0.0175222	0.269782	-2.29939	0.023728	-9.04374	2.21017e-14
HDX	ENSG00000165259	2.41791	0.017565	0.270113	0.166244	0.868327	1.94378	0.054954
STS	ENSG00000101846	-2.41787	0.0175669	0.269814	-3.08132	0.00271319	16.884	4.95356e-30
TTC12	ENSG00000149292	-2.41538	0.01768	0.271222	-1.14816	0.253855	-0.306086	0.760226
CST3	ENSG00000101439	-2.41272	0.0178016	0.272757	1.59988	0.113028	15.2547	5.1292e-27
SMURF1	ENSG00000198742	2.41196	0.0178366	0.272963	-2.77115	0.00674987	-16.2522	7.02418e-29
MBD1	ENSG00000141644	-2.41169	0.0178488	0.272819	-1.11471	0.267858	3.59184	0.000527781
IFT57	ENSG00000114446	2.4115	0.0178577	0.272626	0.153645	0.878223	3.00512	0.00341452
APLP2	ENSG00000084234	2.4111	0.0178759	0.272575	-2.49686	0.0142947	-1.27322	0.206124
RDH5	ENSG00000135437	-2.41001	0.0179264	0.273017	-1.01101	0.314642	-1.20951	0.229544
TBC1D10A	ENSG00000099992	-2.40981	0.0179356	0.272828	-0.0274876	0.97813	2.87966	0.00494369
KCNT2	ENSG00000162687	2.40942	0.0179538	0.272777	0.456666	0.648979	-11.0763	1.16123e-18
SENP6	ENSG00000112701	2.40941	0.0179539	0.272452	-0.42868	0.66915	-2.93686	0.00418167
SARAF	ENSG00000133872	2.40926	0.017961	0.272232	1.17077	0.244692	-12.4822	1.46304e-21
KLC4	ENSG00000137171	-2.40718	0.0180573	0.273365	-1.94123	0.0552667	-0.141759	0.887578
PEX1	ENSG00000127980	-2.40702	0.0180649	0.273153	-0.164775	0.86948	4.72962	8.02038e-06
IMPA2	ENSG00000141401	-2.40662	0.0180835	0.273108	0.961442	0.338831	7.74602	1.16425e-11
MAP4K3	ENSG00000011566	2.4059	0.0181171	0.273289	0.55964	0.577074	-3.65233	0.000430086
TTL	ENSG00000114999	-2.40566	0.0181284	0.273134	-2.3849	0.0191196	3.94968	0.000152438
ZNF33B	ENSG00000196693	-2.40563	0.0181294	0.272824	-1.89134	0.061701	3.79514	0.000263012
DNAJC27	ENSG00000115137	2.40545	0.018138	0.27263	-2.13598	0.0353154	2.14577	0.0345039
FAF1	ENSG00000185104	-2.40514	0.0181526	0.272526	-3.49463	0.000729976	-2.79051	0.00638891
POLD2	ENSG00000106628	-2.4049	0.0181636	0.272368	0.674157	0.501889	2.52744	0.0131823
RNF152	ENSG00000176641	-2.40341	0.0182336	0.273093	1.32578	0.18817	-10.3877	3.22131e-17
HIF3A	ENSG00000124440	-2.4025	0.0182761	0.273407	0.282262	0.778371	5.04986	2.20284e-06
PSMB8	ENSG00000204264	-2.40155	0.0183209	0.273754	0.312021	0.755725	5.31002	7.47442e-07
NDN	ENSG00000182636	-2.40072	0.0183597	0.27401	-2.59283	0.0110609	-9.05022	2.14173e-14
FOLR2	ENSG00000165457	2.4	0.0183936	0.274193	1.13508	0.259267	3.34442	0.00119118
ALKAL2	ENSG00000189292	2.39987	0.0184001	0.273967	1.34562	0.181705	6.22899	1.36039e-08
TXNRD3	ENSG00000197763	2.39969	0.0184086	0.27377	0.735047	0.464166	-0.0386594	0.969245
PCDH10	ENSG00000138650	2.39934	0.0184248	0.27369	1.50889	0.134729	-31.0376	9.1089e-51
MCM3	ENSG00000112118	-2.39694	0.018539	0.275064	-1.75947	0.0817962	-1.05272	0.295205
GPR137B	ENSG00000077585	-2.39676	0.0185476	0.274869	0.976764	0.331228	2.69928	0.00825876
NTNG2	ENSG00000196358	2.39641	0.0185643	0.274795	-0.755601	0.451804	-28.6428	7.7655e-48
SHROOM2	ENSG00000146950	-2.39623	0.0185727	0.274599	-4.72895	8.04158e-06	7.54473	3.03824e-11
PDLIM3	ENSG00000154553	2.39557	0.0186039	0.274739	0.571845	0.568811	-2.25622	0.0264073
STIM1	ENSG00000167323	-2.3934	0.0187079	0.275952	-1.38712	0.168729	-1.27271	0.206303
KLF6	ENSG00000067082	2.39327	0.0187143	0.275726	0.611226	0.542546	-9.03785	2.27447e-14
NELFA	ENSG00000185049	-2.39271	0.0187411	0.275799	-0.513184	0.609044	7.27381	1.09544e-10
OPRK1	ENSG00000082556	2.39065	0.0188404	0.276938	1.54433	0.125914	-12.1309	7.63474e-21
ATCAY	ENSG00000167654	-2.38997	0.0188728	0.277093	-5.18708	1.24978e-06	2.28896	0.0243525
ZNF785	ENSG00000197162	-2.38859	0.0189399	0.277756	-1.87707	0.0636535	0.392886	0.695305
SLURP2	ENSG00000283992	-2.38823	0.0189572	0.277687	-0.439803	0.661103	2.28957	0.0243154
SLC46A3	ENSG00000139508	2.38795	0.0189709	0.277568	-0.508738	0.612144	7.62096	2.11405e-11
PDZD2	ENSG00000133401	-2.38735	0.0190002	0.277675	2.01567	0.0467297	16.7739	7.8338e-30
SSC5D	ENSG00000179954	-2.38599	0.0190663	0.278319	-0.351647	0.725901	2.14281	0.0347477
PRR14	ENSG00000156858	-2.38581	0.0190751	0.278128	-1.37677	0.1719	1.56497	0.120997
SH3RF1	ENSG00000154447	2.38566	0.0190821	0.277909	-1.04094	0.300612	-10.204	7.84934e-17
TBC1D1	ENSG00000065882	2.38543	0.0190937	0.277759	-1.81142	0.0733139	-1.92261	0.0575982
ARMC9	ENSG00000135931	-2.38475	0.0191269	0.277922	-0.409556	0.683076	9.86413	4.08814e-16
TMX2	ENSG00000213593	-2.38289	0.0192177	0.27892	-3.40121	0.000991485	5.74099	1.18077e-07
RASA4	ENSG00000105808	2.38204	0.0192595	0.279207	0.870851	0.386085	1.2734	0.20606
PARP3	ENSG00000041880	-2.38194	0.0192644	0.278959	-1.29141	0.199773	1.86969	0.0646829
SHH	ENSG00000164690	-2.3797	0.0193751	0.280241	-1.37842	0.17139	1.9414	0.0552459
TXN	ENSG00000136810	2.3792	0.0193998	0.280278	1.9744	0.0513119	0.677203	0.499964
NPPA	ENSG00000175206	-2.37872	0.0194239	0.280306	0.861853	0.390992	5.01554	2.53537e-06
ST8SIA3	ENSG00000177511	-2.37821	0.0194488	0.280346	-1.63935	0.104529	1.77873	0.0785622
DOCK7	ENSG00000116641	2.37779	0.0194698	0.280329	1.31321	0.192352	-0.529557	0.597685
ATP5F1B	ENSG00000110955	-2.37602	0.0195578	0.281277	-3.70691	0.000356891	3.24715	0.00162336
PAPSS1	ENSG00000138801	2.37357	0.0196805	0.282719	0.0885902	0.929599	-7.7673	1.0517e-11
TTBK1	ENSG00000146216	-2.37188	0.0197653	0.283616	-1.27836	0.204314	2.53866	0.0127941
HTR2C	ENSG00000147246	2.37184	0.0197674	0.283325	-2.03169	0.0450476	-26.659	2.95403e-45
SLC4A8	ENSG00000050438	-2.37138	0.0197904	0.283334	-5.23054	1.04277e-06	9.89837	3.46143e-16
SPATS2	ENSG00000123352	2.37094	0.0198128	0.283335	-0.179693	0.857786	3.01545	0.00331047
GNL3L	ENSG00000130119	2.37073	0.0198233	0.283165	-0.662849	0.509072	-1.24562	0.216044
RNF212	ENSG00000178222	-2.37048	0.0198361	0.283028	0.645559	0.520159	-4.80464	5.94915e-06
MRPS28	ENSG00000147586	2.36879	0.0199216	0.283928	0.138861	0.889861	2.04806	0.0433818
SYNJ1	ENSG00000159082	2.36806	0.0199584	0.284133	0.13721	0.891162	-9.33014	5.48912e-15
CYTH3	ENSG00000008256	-2.36718	0.0200034	0.284452	-1.75681	0.0822525	3.96222	0.000145755
PELI2	ENSG00000139946	2.36644	0.0200412	0.28467	-0.779093	0.437909	-4.52456	1.79103e-05
SYNPO	ENSG00000171992	-2.36551	0.0200886	0.285024	-0.248548	0.80426	9.51807	2.20005e-15
COL21A1	ENSG00000124749	-2.36396	0.0201676	0.285824	1.85496	0.0667806	-7.79373	9.26867e-12
AMH	ENSG00000104899	-2.36328	0.0202026	0.286	0.0540938	0.956977	0.495881	0.621152
STAM2	ENSG00000115145	-2.36296	0.0202188	0.285909	-1.23091	0.221471	-1.46074	0.147467
ESF1	ENSG00000089048	2.36285	0.0202244	0.28567	0.574134	0.567267	-0.319404	0.750139
UBE2T	ENSG00000077152	2.36151	0.0202938	0.28633	-0.594213	0.553817	-3.20088	0.00187687
MLIP	ENSG00000146147	-2.36149	0.0202945	0.286022	-1.00141	0.319236	6.822	9.05783e-10
PEX5	ENSG00000139197	-2.36139	0.0202996	0.285775	-2.59146	0.0111021	3.20708	0.00184088
TRAF2	ENSG00000127191	-2.36051	0.0203454	0.286102	-0.616668	0.538965	-2.12646	0.036121
CCDC12	ENSG00000160799	-2.35862	0.0204429	0.287153	-1.2252	0.223605	2.53944	0.0127678
C17orf107	ENSG00000205710	-2.35857	0.0204459	0.286877	-3.0066	0.00339945	-2.86989	0.00508597
EDN3	ENSG00000124205	2.3582	0.0204646	0.286822	1.24858	0.214961	7.17944	1.70794e-10
HIVEP2	ENSG00000010818	-2.35791	0.0204801	0.286722	-6.8898	6.61267e-10	-9.61022	1.40524e-15
FAF2	ENSG00000113194	-2.35606	0.0205761	0.287747	-1.67505	0.0972937	2.26659	0.0257404
TMEM52B	ENSG00000165685	2.35488	0.0206377	0.288291	-1.99965	0.0484645	-3.2408	0.00165611
ZNF584	ENSG00000171574	-2.35423	0.020672	0.288451	-1.90605	0.059741	5.00828	2.6117e-06
TCF20	ENSG00000100207	-2.354	0.0206839	0.288299	-3.11205	0.00247014	-3.61081	0.000495079
EDIL3	ENSG00000164176	-2.35386	0.0206915	0.288088	-3.99645	0.000128905	-3.47551	0.000777509
CHRFAM7A	ENSG00000166664	-2.35284	0.0207449	0.288514	-0.164347	0.869816	11.0398	1.38385e-18
PLK5	ENSG00000185988	-2.35213	0.0207822	0.288715	-0.0900352	0.928454	8.71766	1.07697e-13
ACTRT3	ENSG00000184378	-2.35193	0.0207925	0.288541	-0.854919	0.3948	-1.56414	0.121193
PIGP	ENSG00000185808	2.35134	0.0208241	0.288663	1.13716	0.258402	-1.54519	0.125707
BLVRB	ENSG00000090013	-2.3496	0.0209157	0.289616	1.00888	0.315656	3.23989	0.0016609
NRCAM	ENSG00000091129	2.34904	0.0209455	0.289711	-3.47247	0.000785338	-8.10536	2.07802e-12
KCTD2	ENSG00000180901	-2.34847	0.0209756	0.289811	-2.13142	0.0356999	9.56839	1.72237e-15
CLOCK	ENSG00000134852	-2.34799	0.021001	0.289845	-2.21303	0.0293502	-2.72835	0.00761491
OSTF1	ENSG00000134996	2.34621	0.0210957	0.290836	-1.52883	0.129711	3.60691	0.000501634
PLPPR3	ENSG00000129951	2.34505	0.0211578	0.291374	1.05887	0.292411	-5.06677	2.0551e-06
EDC3	ENSG00000179151	-2.34399	0.0212147	0.291841	-0.669641	0.504751	1.85488	0.0667912
RPP25L	ENSG00000164967	-2.34313	0.0212609	0.292159	1.17543	0.242834	8.9136	4.15999e-14
HSPBP1	ENSG00000133265	-2.34122	0.0213633	0.293247	-2.76918	0.00678754	5.3264	6.97649e-07
GRIN2C	ENSG00000161509	-2.34121	0.0213639	0.292937	1.20684	0.230563	11.0201	1.52175e-18
FARP1	ENSG00000152767	2.34105	0.0213727	0.292741	-0.076294	0.93935	-1.66067	0.100157
DOCK11	ENSG00000147251	-2.34007	0.0214256	0.293149	-1.40792	0.1625	3.73039	0.000329189
CEL	ENSG00000170835	-2.33875	0.0214971	0.293809	-0.298936	0.765658	0.201793	0.840521
SEC24B	ENSG00000138802	-2.33836	0.0215181	0.29378	0.14908	0.881814	1.01599	0.312279
PSD2	ENSG00000146005	-2.33788	0.0215445	0.293823	-1.07715	0.28421	7.72249	1.30276e-11
ESS2	ENSG00000100056	-2.33605	0.0216439	0.29486	-1.24255	0.217168	0.174854	0.861576
PHYHIP	ENSG00000168490	-2.33355	0.0217806	0.296403	-0.891881	0.374766	7.46486	4.43892e-11
SOX5	ENSG00000134532	2.33298	0.0218119	0.29651	0.544387	0.587482	-0.999825	0.319998
LRRC47	ENSG00000130764	-2.33266	0.0218295	0.296431	-3.01225	0.00334241	-4.10633	8.652e-05
VPS13C	ENSG00000129003	2.33088	0.0219277	0.297446	-0.419948	0.675495	-1.55738	0.122786
PBXIP1	ENSG00000163346	-2.33067	0.0219395	0.297288	0.632098	0.528878	9.45586	2.97771e-15
NCDN	ENSG00000020129	-2.33062	0.021942	0.297003	-0.646079	0.519824	9.51249	2.26065e-15
RHOQ	ENSG00000119729	-2.32976	0.0219897	0.297331	-0.584087	0.56058	15.0184	1.44371e-26
ZNF124	ENSG00000196418	2.32975	0.0219905	0.297024	-0.16556	0.868864	2.19555	0.0306199
C18orf32	ENSG00000177576	2.32875	0.0220454	0.297449	0.876548	0.382998	1.46753	0.145617
SEC14L2	ENSG00000100003	-2.32851	0.0220589	0.297314	0.349	0.727881	6.90422	6.18401e-10
DLG3	ENSG00000082458	-2.32825	0.0220736	0.297195	-3.90252	0.000180306	3.15397	0.00217126
MC1R	ENSG00000258839	-2.32757	0.0221114	0.297388	-1.06169	0.291135	4.25641	4.96727e-05
LRCH1	ENSG00000136141	-2.32732	0.0221251	0.297257	-1.1747	0.243124	-1.02181	0.309531
BRICD5	ENSG00000182685	-2.32684	0.022152	0.297302	0.353103	0.724813	2.42617	0.0171939
RFX7	ENSG00000181827	-2.32646	0.0221728	0.297266	0.0793372	0.936935	-1.1192	0.265947
MRPL55	ENSG00000162910	-2.32603	0.022197	0.297275	0.0276002	0.97804	1.95739	0.0533097
ATP8A2	ENSG00000132932	-2.32515	0.0222461	0.297618	-4.15191	7.31933e-05	2.34688	0.0210603
AIP	ENSG00000110711	-2.32512	0.0222479	0.297328	0.201933	0.840411	-0.976712	0.331253
TCAIM	ENSG00000179152	-2.32479	0.022266	0.297255	0.210227	0.833952	2.2405	0.0274468
ADA2	ENSG00000093072	2.32436	0.02229	0.297263	-0.322471	0.747822	1.55333	0.12375
THEM4	ENSG00000159445	-2.32327	0.0223512	0.297766	-1.65744	0.100811	5.09463	1.83244e-06
SLC16A4	ENSG00000168679	2.32284	0.0223755	0.297775	0.0694264	0.9448	0.448158	0.655084
SRC	ENSG00000197122	-2.32163	0.0224434	0.298365	-1.14042	0.257048	4.88173	4.36521e-06
PDZD8	ENSG00000165650	-2.32041	0.0225124	0.298969	-2.80205	0.00618221	3.86651	0.000204788
SCAP	ENSG00000114650	-2.31967	0.0225541	0.299208	-1.59637	0.11381	-1.66422	0.0994459
DNAJC10	ENSG00000077232	2.31883	0.0226016	0.299525	-1.16923	0.24531	-4.799	6.0848e-06
SVOP	ENSG00000166111	2.31861	0.0226144	0.29938	-1.68618	0.0951229	-13.3417	2.70982e-23
EPHB1	ENSG00000154928	-2.31843	0.0226245	0.299201	0.521552	0.603226	10.0017	2.09543e-16
CTIF	ENSG00000134030	-2.31839	0.0226266	0.298916	-2.12218	0.036489	5.20684	1.15113e-06
EMD	ENSG00000102119	2.31833	0.0226301	0.298652	-3.06599	0.00284251	-1.83141	0.0702516
NMI	ENSG00000123609	2.31832	0.022631	0.298351	0.81453	0.417429	2.3911	0.0188184
PHACTR1	ENSG00000112137	-2.31767	0.0226678	0.298526	-4.97649	2.97333e-06	-9.14833	1.32914e-14
GDF10	ENSG00000266524	-2.31706	0.0227023	0.29867	0.498609	0.619236	-5.30263	7.71014e-07
MTMR3	ENSG00000100330	-2.31661	0.0227279	0.298696	-1.17384	0.243466	0.620397	0.536519
ACSL1	ENSG00000151726	2.31603	0.0227609	0.29882	-1.81535	0.0727033	-13.0975	8.3491e-23
UCHL1	ENSG00000154277	2.31578	0.0227755	0.298702	0.318584	0.750759	-5.6781	1.55181e-07
ZNF175	ENSG00000105497	-2.31552	0.0227901	0.298584	0.263427	0.792806	-0.816537	0.416286
DISP3	ENSG00000204624	-2.31486	0.0228278	0.298768	0.0166075	0.986785	7.67868	1.60566e-11
OS9	ENSG00000135506	-2.31222	0.0229795	0.300442	-2.42171	0.0173934	0.14215	0.88727
PRRG1	ENSG00000130962	2.31126	0.0230346	0.300852	-1.52262	0.131258	-9.54079	1.96985e-15
CDH13	ENSG00000140945	2.31084	0.023059	0.300861	-0.261542	0.794255	10.1857	8.576e-17
TPD52	ENSG00000076554	2.31069	0.0230678	0.300666	1.21928	0.225832	7.20784	1.49444e-10
CAMKK1	ENSG00000004660	-2.31014	0.0230991	0.300763	-1.43836	0.153698	15.6319	9.97687e-28
SLC35B4	ENSG00000205060	-2.30989	0.0231137	0.300645	-2.08523	0.039797	6.80928	9.60774e-10
DDX41	ENSG00000183258	-2.30929	0.0231487	0.30079	-1.04622	0.298181	3.69632	0.000370101
C1QTNF4	ENSG00000172247	-2.30912	0.0231582	0.300605	0.0577874	0.954042	2.56874	0.0118037
ARPC5	ENSG00000162704	2.3089	0.0231711	0.300465	2.04698	0.0434908	-3.25567	0.00158028
ZNF461	ENSG00000197808	2.30774	0.0232384	0.301029	0.614991	0.540067	0.702848	0.483912
DIP2A	ENSG00000160305	-2.30684	0.0232906	0.301397	-1.69159	0.0940828	-11.6853	6.30799e-20
DTX3	ENSG00000178498	-2.30664	0.0233024	0.301241	-2.95954	0.00391078	0.756511	0.451261
SHISA6	ENSG00000188803	-2.30641	0.0233157	0.301106	-0.33403	0.739111	4.65727	1.06723e-05
LARGE1	ENSG00000133424	2.30637	0.023318	0.300828	-0.251773	0.801774	-18.1317	3.05259e-32
STARD4	ENSG00000164211	2.30571	0.0233564	0.301017	-0.491138	0.62449	-1.86107	0.0659034
PELI3	ENSG00000174516	-2.30533	0.0233786	0.300997	-4.08903	9.21665e-05	1.62429	0.107709
CCT7	ENSG00000135624	-2.30533	0.0233787	0.300692	-1.14548	0.254959	0.46685	0.641702
TMEM160	ENSG00000130748	-2.30525	0.0233833	0.300445	3.69885	0.000366903	5.75263	1.12243e-07
ATG2B	ENSG00000066739	2.30441	0.0234325	0.300773	-2.58428	0.0113195	-0.912472	0.363887
TCF25	ENSG00000141002	-2.30409	0.0234515	0.300712	-1.52241	0.131309	0.327833	0.743777
TLE1	ENSG00000196781	-2.30378	0.0234695	0.300638	0.320708	0.749153	14.4886	1.50634e-25
MAPK6	ENSG00000069956	-2.3032	0.0235032	0.300765	-1.26096	0.210486	6.96996	4.55335e-10
GTF2H5	ENSG00000272047	2.3029	0.0235211	0.30069	3.71307	0.000349413	-2.03056	0.0451641
RPS6KB1	ENSG00000108443	-2.30241	0.0235497	0.300752	-1.88597	0.0624299	-0.880402	0.380918
KCNB1	ENSG00000158445	-2.30216	0.0235648	0.300641	-5.0141	2.55033e-06	7.96168	4.14525e-12
AKAP5	ENSG00000179841	-2.30191	0.0235791	0.30052	0.230338	0.818336	16.1597	1.04045e-28
ILVBL	ENSG00000105135	-2.30008	0.0236874	0.301597	0.732801	0.465528	-1.10709	0.27112
EXOG	ENSG00000157036	-2.29977	0.0237056	0.301526	-1.41354	0.160847	2.48401	0.0147869
RCBTB1	ENSG00000136144	2.29925	0.0237366	0.301616	-1.31367	0.192199	-9.01841	2.49986e-14
METRNL	ENSG00000176845	-2.29924	0.0237368	0.301317	2.12325	0.0363962	6.0522	3e-08
ZBTB39	ENSG00000166860	-2.29773	0.0238265	0.302152	-0.629357	0.530663	-2.28524	0.0245783
PRKCA	ENSG00000154229	-2.29588	0.0239364	0.303242	-2.18185	0.031649	15.7036	7.324e-28
LONP2	ENSG00000102910	-2.29557	0.023955	0.303174	-2.03336	0.0448753	1.49302	0.138827
GUCD1	ENSG00000138867	-2.2955	0.0239594	0.302927	-1.31187	0.192803	-0.258691	0.796447
CTSL	ENSG00000135047	-2.29352	0.0240774	0.304116	-2.69267	0.00841193	4.96095	3.16736e-06
KCNH6	ENSG00000173826	-2.2934	0.0240847	0.303905	-0.0632955	0.949667	3.00638	0.00340174
SIRT7	ENSG00000187531	-2.29301	0.0241082	0.303898	-0.677169	0.499985	-0.00523079	0.995838
UBXN7	ENSG00000163960	-2.29293	0.024113	0.303656	-2.34572	0.0211218	-4.45089	2.37876e-05
FAM210B	ENSG00000124098	-2.29274	0.0241246	0.3035	-1.18921	0.237394	14.7852	4.03529e-26
ERGIC2	ENSG00000087502	2.29212	0.0241614	0.303662	0.588018	0.55795	0.128104	0.898344
AP1S2	ENSG00000182287	2.29168	0.024188	0.303694	-3.17818	0.00201434	18.5076	6.84506e-33
COQ6	ENSG00000119723	-2.29144	0.0242024	0.303574	-1.27273	0.206297	0.678952	0.49886
AOAH	ENSG00000136250	2.29123	0.0242153	0.303435	0.908124	0.366167	0.15099	0.880312
NOS2	ENSG00000007171	-2.29052	0.024258	0.303669	-1.49236	0.138999	18.5717	5.31604e-33
KCNJ11	ENSG00000187486	-2.29015	0.0242802	0.303646	-1.32931	0.187009	5.56328	2.54694e-07
CIZ1	ENSG00000148337	-2.28992	0.0242944	0.303524	-2.5935	0.0110408	-1.51594	0.132936
OSBPL6	ENSG00000079156	-2.28982	0.0243003	0.303299	-3.04363	0.00304143	5.1757	1.3103e-06
TDRD9	ENSG00000156414	2.28953	0.0243176	0.303215	3.01051	0.0033599	0.737649	0.46259
WWTR1	ENSG00000018408	-2.28939	0.0243261	0.303023	0.509711	0.611465	2.96063	0.00389819
CA7	ENSG00000168748	2.28849	0.0243806	0.303403	-0.921867	0.358991	10.1189	1.18576e-16
CAPS	ENSG00000105519	2.28843	0.0243845	0.303154	0.0534036	0.957525	1.01412	0.313165
ST6GAL1	ENSG00000073849	2.28817	0.0244004	0.303053	-3.56429	0.00057893	-3.28881	0.00142282
TP53BP1	ENSG00000067369	-2.28697	0.0244734	0.303662	-2.47818	0.0150148	-3.29951	0.0013752
EIF4G1	ENSG00000114867	-2.28635	0.024511	0.303831	-3.03523	0.00311939	0.610958	0.542722
RNF169	ENSG00000166439	-2.28571	0.02455	0.304016	-1.65594	0.101115	3.20364	0.00186076
PTPRO	ENSG00000151490	-2.28533	0.024573	0.304004	0.424008	0.672542	12.4544	1.66687e-21
WWC1	ENSG00000113645	-2.28509	0.0245876	0.303887	-0.0316668	0.974806	3.87918	0.000195829
RAPGEF1	ENSG00000107263	-2.28423	0.02464	0.304238	-1.14026	0.257117	-3.07209	0.00279032
RBPMS	ENSG00000157110	2.2842	0.0246422	0.303969	0.035421	0.97182	0.174467	0.861879
ZNF674	ENSG00000251192	2.28321	0.0247028	0.30442	0.424668	0.672063	-2.52991	0.0130962
JAM2	ENSG00000154721	-2.28015	0.0248909	0.306439	-1.10479	0.272107	17.7278	1.55152e-31
DHRS7	ENSG00000100612	-2.27969	0.0249197	0.306495	-0.377426	0.70672	4.60198	1.3255e-05
LGI3	ENSG00000168481	-2.27948	0.0249324	0.306353	-3.10113	0.00255412	5.24741	9.71813e-07
PACSIN2	ENSG00000100266	-2.27879	0.0249752	0.306582	-0.709039	0.48008	4.08914	9.21298e-05
SLC25A32	ENSG00000164933	2.27809	0.0250187	0.306819	-2.60619	0.0106673	-1.96593	0.0522982
MAPK12	ENSG00000188130	-2.27752	0.0250537	0.30695	-0.115061	0.908646	2.68446	0.00860563
FGFR3	ENSG00000068078	-2.2775	0.0250547	0.306666	1.23996	0.218119	8.6412	1.56039e-13
WDR4	ENSG00000160193	-2.27748	0.025056	0.306386	-1.52994	0.129437	-0.0280506	0.977682
LRRC14	ENSG00000160959	-2.27528	0.0251932	0.307766	-0.86732	0.388006	4.28503	4.46256e-05
UTP14A	ENSG00000156697	-2.2752	0.0251983	0.307531	-1.2242	0.22398	0.634188	0.52752
ZNF154	ENSG00000179909	-2.27512	0.025203	0.307292	0.692788	0.490174	0.764472	0.446527
ARHGEF9	ENSG00000131089	-2.27379	0.025286	0.308007	-2.28339	0.0246915	-3.62397	0.000473536
P4HB	ENSG00000185624	-2.27299	0.0253363	0.308323	-1.9877	0.0497951	1.60976	0.110849
CFAP206	ENSG00000272514	2.27255	0.0253639	0.308362	-0.530342	0.597142	2.01561	0.0467352
TMEM126B	ENSG00000171204	2.27248	0.0253687	0.308125	0.716869	0.475257	-1.98208	0.0504309
CHUK	ENSG00000213341	2.27092	0.0254665	0.309016	0.60355	0.547617	-1.67863	0.0965909
ORMDL3	ENSG00000172057	-2.27086	0.0254705	0.308769	-2.6539	0.0093632	6.81662	9.28639e-10
GALNT12	ENSG00000119514	-2.27013	0.025516	0.309024	-0.375437	0.708193	0.0344267	0.972611
SP9	ENSG00000217236	2.26982	0.0255358	0.308968	0.43676	0.663301	0.0954678	0.924149
FAM189A1	ENSG00000104059	2.26939	0.025563	0.309002	-1.20619	0.230815	-12.1851	5.91073e-21
BMPR1B	ENSG00000138696	-2.26901	0.0255872	0.309	0.497844	0.619773	3.3273	0.00125841
CCNG2	ENSG00000138764	-2.26869	0.0256075	0.30895	-0.530181	0.597254	9.6788	1.00663e-15
PCDH8	ENSG00000136099	-2.26842	0.0256247	0.308863	2.6542	0.00935559	40.4202	1.13577e-60
YWHAB	ENSG00000166913	2.26805	0.025648	0.30885	1.36318	0.176127	-8.43488	4.23745e-13
SEPHS1	ENSG00000086475	-2.26774	0.0256675	0.308791	-1.29226	0.199479	-0.776107	0.439661
PRKN	ENSG00000185345	2.26754	0.0256799	0.308646	-1.44136	0.152853	-10.3702	3.50698e-17
CASP3	ENSG00000164305	-2.2665	0.0257462	0.309149	-0.173186	0.862883	1.19604	0.234729
VPREB3	ENSG00000128218	-2.26595	0.0257811	0.309275	0.249847	0.803259	3.06109	0.00288505
SMIM17	ENSG00000268182	-2.26425	0.0258894	0.310281	-0.41569	0.678597	-4.43608	2.51762e-05
SLC23A2	ENSG00000089057	-2.26409	0.0258998	0.310111	-3.34195	0.00120067	-3.62018	0.000479651
LDHB	ENSG00000111716	-2.26342	0.0259424	0.310328	-1.21128	0.228868	3.97081	0.000141339
SH3BGRL3	ENSG00000142669	2.26336	0.0259465	0.310084	4.80447	5.95316e-06	-10.887	2.88722e-18
BCL2	ENSG00000171791	-2.26304	0.0259671	0.310037	-1.02582	0.307644	1.21226	0.228495
NEK2	ENSG00000117650	2.26254	0.0259989	0.310124	1.56318	0.121418	8.97289	3.11886e-14
CRB1	ENSG00000134376	-2.26196	0.0260364	0.310279	0.0477226	0.96204	4.27478	4.63733e-05
GORASP1	ENSG00000114745	-2.26143	0.0260704	0.310392	-1.82906	0.0706053	4.28336	4.49055e-05
KLF4	ENSG00000136826	-2.26132	0.0260774	0.310183	0.712626	0.477867	4.40025	2.88677e-05
NDRG3	ENSG00000101079	-2.25871	0.0262457	0.311893	-6.32723	8.73467e-09	2.35984	0.0203796
PLEKHM2	ENSG00000116786	-2.25869	0.0262468	0.311613	-0.224252	0.823054	2.10607	0.0379009
COL9A3	ENSG00000092758	-2.25843	0.0262641	0.311526	-3.16435	0.0021026	-20.3273	6.28937e-36
HES4	ENSG00000188290	2.25805	0.0262885	0.311524	1.77782	0.0787116	-0.0797921	0.936575
SCAMP5	ENSG00000198794	-2.25803	0.0262895	0.311244	-2.83047	0.00569898	-2.13639	0.0352814
C19orf47	ENSG00000160392	-2.25729	0.0263378	0.311524	-0.801569	0.424852	-2.24924	0.0268647
ZNF408	ENSG00000175213	-2.25718	0.0263446	0.311314	-0.574381	0.567101	0.73714	0.462899
LAPTM4B	ENSG00000104341	-2.25665	0.0263793	0.311433	-3.06687	0.00283494	13.0483	1.0483e-22
DPP6	ENSG00000130226	-2.25647	0.026391	0.31128	-0.203064	0.83953	16.9222	4.22651e-30
GUCY1A1	ENSG00000164116	2.25644	0.026393	0.311015	-0.801246	0.425038	-14.0964	8.73907e-25
GPR137	ENSG00000173264	-2.25563	0.0264456	0.311344	-0.538549	0.591489	4.3793	3.12622e-05
FGFR1OP2	ENSG00000111790	2.25553	0.0264522	0.311133	-1.10724	0.271055	7.94712	4.44517e-12
CRELD1	ENSG00000163703	-2.25483	0.0264975	0.311377	-1.45806	0.148203	8.44334	4.06754e-13
HSPD1	ENSG00000144381	-2.25476	0.0265023	0.311144	-3.09529	0.00260006	-0.290432	0.772135
ARID5A	ENSG00000196843	-2.25422	0.0265373	0.311266	-0.169323	0.865912	2.87104	0.00506906
EBPL	ENSG00000123179	2.25277	0.0266323	0.312091	1.02456	0.308238	3.08573	0.00267694
PGRMC1	ENSG00000101856	2.25268	0.026638	0.311869	0.702812	0.483934	-16.0581	1.60305e-28
PRAG1	ENSG00000275342	-2.25192	0.0266879	0.312165	-0.144293	0.885582	35.4647	1.00974e-55
RAB29	ENSG00000117280	-2.25146	0.0267183	0.312231	1.92653	0.0571011	-0.813306	0.418126
PDLIM5	ENSG00000163110	-2.24979	0.026828	0.313225	2.69774	0.0082941	0.631796	0.529075
MRPL28	ENSG00000086504	-2.2497	0.0268343	0.313009	0.854861	0.394832	-0.544369	0.587495
BCL7B	ENSG00000106635	2.24958	0.0268418	0.312808	-0.776882	0.439206	0.69357	0.489686
FYCO1	ENSG00000163820	-2.24892	0.0268855	0.313029	-0.875841	0.38338	-0.834654	0.406058
FAM160B2	ENSG00000158863	-2.24774	0.0269639	0.313654	-0.570201	0.569921	6.211	1.47496e-08
SENP1	ENSG00000079387	2.24661	0.0270388	0.314236	-0.729267	0.467677	-0.351819	0.725772
HSF1	ENSG00000185122	-2.24525	0.0271287	0.314992	0.253985	0.800069	1.85638	0.0665754
GSTM4	ENSG00000168765	-2.24367	0.0272345	0.31593	-0.0154399	0.987714	5.84604	7.4601e-08
GALNT18	ENSG00000110328	-2.24312	0.0272711	0.316065	-1.14754	0.254111	20.9256	6.8774e-37
PIM1	ENSG00000137193	-2.24152	0.0273784	0.317018	-0.0944766	0.924934	-1.09542	0.276171
KCNA1	ENSG00000111262	-2.23975	0.0274975	0.318107	-3.6685	0.000407041	3.27945	0.00146573
FUT11	ENSG00000196968	-2.23971	0.0274998	0.317843	-1.80665	0.0740606	2.71247	0.00796074
NAA20	ENSG00000173418	2.2395	0.027514	0.317716	-2.00111	0.0483039	1.97958	0.0507167
NRL	ENSG00000129535	-2.23916	0.0275369	0.317691	-0.653646	0.514958	-1.0837	0.281307
UNC5C	ENSG00000182168	2.23851	0.0275808	0.317908	-0.75333	0.453161	-11.5622	1.13442e-19
PIK3C2B	ENSG00000133056	-2.23776	0.0276317	0.318204	-2.80573	0.00611761	-6.78576	1.07128e-09
TOMM22	ENSG00000100216	-2.23677	0.0276986	0.318685	-2.67782	0.00876549	2.11135	0.0374328
DSP	ENSG00000096696	-2.23606	0.0277468	0.31895	-0.235402	0.814416	7.92705	4.8944e-12
GSK3B	ENSG00000082701	-2.23496	0.0278215	0.319518	-2.53865	0.0127945	-2.29845	0.0237839
MYD88	ENSG00000172936	-2.23283	0.0279673	0.320902	0.587324	0.558414	2.87462	0.00501665
ARF6	ENSG00000165527	-2.2312	0.0280787	0.321888	-4.28771	4.41789e-05	-2.61256	0.0104842
MPP3	ENSG00000161647	-2.23063	0.0281178	0.322044	-1.38015	0.170859	3.09944	0.00256734
DOLPP1	ENSG00000167130	-2.22917	0.0282186	0.322906	-0.999569	0.320121	-3.75732	0.000299938
SWAP70	ENSG00000133789	2.22874	0.0282477	0.322947	-0.763911	0.44686	-6.60155	2.50322e-09
NDUFS8	ENSG00000110717	-2.22849	0.0282653	0.322857	0.531511	0.596336	4.38977	3.00425e-05
PCYT1B	ENSG00000102230	2.22842	0.02827	0.32262	-2.50721	0.0139094	-6.75127	1.25647e-09
SEMA3F	ENSG00000001617	-2.22842	0.0282701	0.32233	0.163991	0.870095	9.27245	7.26776e-15
ZNF251	ENSG00000198169	2.22802	0.0282976	0.322353	0.455538	0.649788	3.49272	0.000734595
SGTB	ENSG00000197860	2.2275	0.0283332	0.322469	-1.32992	0.186806	3.98145	0.000136047
GPATCH1	ENSG00000076650	-2.22714	0.0283581	0.322462	-0.44382	0.658207	-1.17219	0.244124
TNFRSF1B	ENSG00000028137	2.22657	0.0283979	0.322625	-0.0170315	0.986448	0.702276	0.484266
PCLO	ENSG00000186472	2.22648	0.0284041	0.322406	-0.696821	0.487659	-23.4368	9.83737e-41
SLC45A1	ENSG00000162426	-2.22611	0.0284301	0.322411	-1.01454	0.312968	4.02959	0.000114381
CPEB2	ENSG00000137449	2.22593	0.0284426	0.322265	-0.194305	0.846362	-8.91569	4.11793e-14
ITSN1	ENSG00000205726	-2.22506	0.028503	0.32266	-1.19807	0.233944	6.28205	1.07119e-08
MORN1	ENSG00000116151	-2.22486	0.0285164	0.322523	-0.779215	0.437837	4.10127	8.81355e-05
PTRH2	ENSG00000141378	2.22457	0.0285365	0.322463	-0.0485668	0.961369	-0.56692	0.572139
MAD2L1BP	ENSG00000124688	-2.22424	0.0285599	0.322439	-3.08815	0.00265729	3.41246	0.00095587
ARHGAP15	ENSG00000075884	2.22401	0.0285761	0.322334	0.594605	0.553556	-0.350419	0.726819
LRP2	ENSG00000081479	-2.22378	0.0285919	0.322226	-0.97211	0.333525	-9.69368	9.3637e-16
CEP350	ENSG00000135837	2.22282	0.0286591	0.322696	0.216128	0.829363	0.417578	0.677221
SYN2	ENSG00000157152	2.22278	0.0286618	0.322439	0.155252	0.87696	-20.6668	1.78222e-36
KCNMB4	ENSG00000135643	2.22219	0.0287026	0.322611	-0.847305	0.399007	-24.6897	1.52234e-42
ANKRD13C	ENSG00000118454	2.22184	0.0287277	0.322607	-0.549691	0.583853	-1.54409	0.125973
KCNH1	ENSG00000143473	2.22181	0.0287297	0.322343	-1.6676	0.0987688	21.8973	2.0617e-38
CACNA1G	ENSG00000006283	-2.22092	0.0287921	0.322757	-1.4916	0.1392	9.17304	1.17865e-14
MIS12	ENSG00000167842	2.22005	0.0288531	0.323154	-1.14573	0.254856	-3.751	0.000306578
ANO3	ENSG00000134343	2.21886	0.0289369	0.323806	3.92594	0.000165906	0.0188968	0.984964
SLIRP	ENSG00000119705	2.21797	0.0289995	0.324221	3.78133	0.000275956	3.76557	0.000291484
CALR	ENSG00000179218	-2.21774	0.0290154	0.324112	-3.38985	0.00102874	3.06548	0.00284693
CCDC148	ENSG00000153237	2.21703	0.0290658	0.324388	0.934711	0.352365	-0.248147	0.80457
MBNL1	ENSG00000152601	2.216	0.0291387	0.324916	0.18597	0.852875	4.61003	1.28442e-05
TIMELESS	ENSG00000111602	-2.21527	0.0291906	0.325208	-1.25027	0.214348	-3.42742	0.000910369
RALYL	ENSG00000184672	2.21524	0.0291929	0.324947	-1.15841	0.249671	-12.665	6.22455e-22
ADCY7	ENSG00000121281	2.21489	0.0292173	0.324933	1.09414	0.276729	-11.9822	1.54195e-20
SYCE1L	ENSG00000205078	-2.21356	0.0293124	0.325705	2.65768	0.00926629	5.63387	1.87908e-07
GRIK3	ENSG00000163873	-2.21246	0.0293905	0.326286	-2.20252	0.0301077	-27.6709	1.36801e-46
MAP9	ENSG00000164114	-2.21246	0.0293905	0.326001	-2.93886	0.00415715	8.16386	1.56789e-12
ITPKA	ENSG00000137825	-2.21171	0.0294445	0.326313	1.10547	0.271816	17.2931	9.13527e-31
NIPSNAP3B	ENSG00000165028	2.21135	0.0294698	0.326307	-0.0498582	0.960343	-7.88447	6.00295e-12
SGPP2	ENSG00000163082	-2.21066	0.0295196	0.326574	0.411013	0.682012	6.6911	1.65844e-09
RGS2	ENSG00000116741	-2.20923	0.029622	0.32742	-2.62146	0.0102332	-2.18303	0.031559
NR1H2	ENSG00000131408	-2.20915	0.0296276	0.327196	-0.782562	0.435879	0.502942	0.616198
MAP1A	ENSG00000166963	-2.20791	0.0297169	0.327896	-0.844016	0.400833	2.27178	0.0254126
WARS	ENSG00000140105	-2.20736	0.0297571	0.328054	-2.37202	0.0197585	-2.44223	0.0164929
ARAP3	ENSG00000120318	-2.20658	0.0298132	0.328387	-1.08794	0.279444	0.622221	0.535324
LMAN2	ENSG00000169223	-2.20652	0.0298173	0.328146	-0.420689	0.674956	0.505853	0.61416
GRM3	ENSG00000198822	2.20642	0.0298245	0.32794	2.04074	0.0441198	-6.62961	2.20067e-09
SPOCK2	ENSG00000107742	-2.20607	0.0298503	0.327938	-4.59212	1.37748e-05	2.16289	0.033122
MED25	ENSG00000104973	-2.20546	0.0298945	0.328139	-2.61352	0.010457	0.906593	0.366972
POLR2K	ENSG00000147669	2.20508	0.0299219	0.328156	2.68625	0.00856317	3.5556	0.000596
HIC1	ENSG00000177374	2.20417	0.029988	0.328596	-0.0294691	0.976554	4.50336	1.94396e-05
HMGB1	ENSG00000189403	2.2037	0.0300222	0.328686	-1.08411	0.281129	3.10023	0.00256113
PMPCA	ENSG00000165688	-2.20328	0.0300529	0.328738	-0.771832	0.442177	2.20004	0.0302891
ITM2C	ENSG00000135916	-2.20314	0.0300631	0.328565	-1.13483	0.259372	14.6914	6.11432e-26
CCDC126	ENSG00000169193	-2.20283	0.0300851	0.328522	-0.373421	0.709687	1.9262	0.0571425
TCEAL2	ENSG00000184905	-2.20204	0.0301427	0.328867	-4.49198	2.03122e-05	-0.423275	0.673075
LANCL2	ENSG00000132434	-2.202	0.0301459	0.328619	-1.01527	0.312619	5.88896	6.17779e-08
DHDDS	ENSG00000117682	-2.20162	0.0301734	0.328636	-2.21178	0.0294389	-1.00572	0.317169
DHRS7C	ENSG00000184544	2.201	0.0302188	0.328847	2.83082	0.00569332	-2.13457	0.0354339
MAF	ENSG00000178573	-2.20049	0.0302565	0.328975	-1.00587	0.317095	19.6526	8.02428e-35
GAK	ENSG00000178950	-2.20036	0.0302659	0.328794	-0.759537	0.449458	-3.14733	0.00221623
SCAF8	ENSG00000213079	2.19998	0.0302934	0.328811	-0.878238	0.382085	-2.54938	0.012433
SFI1	ENSG00000198089	-2.19975	0.0303108	0.328717	-1.41279	0.161065	1.9866	0.0499189
MYBPC1	ENSG00000196091	2.19972	0.0303129	0.328459	3.47273	0.000784667	-14.9156	2.26897e-26
GLIS3	ENSG00000107249	-2.19933	0.0303413	0.328486	-0.705571	0.482224	11.244	5.19372e-19
NREP	ENSG00000134986	2.19927	0.0303462	0.328257	-4.35954	3.36962e-05	-17.3419	7.47802e-31
SLC16A11	ENSG00000174326	-2.19811	0.0304314	0.328898	0.737234	0.462842	5.31352	7.3652e-07
NYNRIN	ENSG00000205978	-2.19629	0.0305654	0.330064	1.48642	0.14056	-1.46121	0.14734
ITGB1BP1	ENSG00000119185	2.19546	0.0306268	0.330446	2.90177	0.00463524	-8.67694	1.31208e-13
OGDHL	ENSG00000197444	-2.19538	0.0306328	0.330229	-3.11896	0.00241839	2.19175	0.0309025
HDHD5	ENSG00000069998	-2.19515	0.0306496	0.330129	-1.13286	0.260194	1.38736	0.168658
ACTA1	ENSG00000143632	-2.19467	0.0306852	0.330231	0.424394	0.672262	5.79955	9.14494e-08
CTU1	ENSG00000142544	-2.19414	0.0307248	0.330376	-0.382957	0.702628	-0.614385	0.540466
NOLC1	ENSG00000166197	-2.19195	0.0308879	0.331848	-3.86081	0.000208943	-0.00180059	0.998567
MRPL44	ENSG00000135900	2.19169	0.0309068	0.331769	1.68225	0.0958865	-3.17101	0.00205969
RFC4	ENSG00000163918	-2.19161	0.0309128	0.331553	-1.99839	0.0486032	-1.73178	0.0866385
FRK	ENSG00000111816	2.1914	0.0309283	0.331439	-2.01663	0.0466268	-4.09848	8.90398e-05
SRFBP1	ENSG00000151304	2.1912	0.0309433	0.331319	0.455089	0.650109	-3.15128	0.00218937
PDZD4	ENSG00000067840	-2.19102	0.0309571	0.331186	-3.20642	0.00184466	2.47799	0.0150223
PHLDB2	ENSG00000144824	2.19092	0.0309646	0.330987	-1.39469	0.166441	-6.27782	1.09181e-08
ARNTL	ENSG00000133794	-2.18972	0.031054	0.331662	-2.10821	0.0377099	11.746	4.72694e-20
AMIGO1	ENSG00000181754	-2.18919	0.031094	0.331809	-2.61647	0.0103732	3.58426	0.000541412
ATP6V0E1	ENSG00000113732	2.18889	0.0311163	0.331767	1.97124	0.0516786	3.52962	0.000649977
CPE	ENSG00000109472	2.1888	0.0311232	0.331562	1.69128	0.0941424	-2.51936	0.0134686
AKR7A3	ENSG00000162482	-2.18811	0.0311749	0.331833	0.748073	0.456309	-0.0790041	0.9372
BSCL2	ENSG00000168000	-2.18759	0.0312139	0.331969	0.74989	0.45522	7.83881	7.47039e-12
GPR162	ENSG00000250510	-2.18756	0.0312166	0.331719	0.520918	0.603666	2.26143	0.0260706
ADCY2	ENSG00000078295	-2.18694	0.0312635	0.331939	-0.423611	0.67283	8.64557	1.52769e-13
CDH8	ENSG00000150394	2.18626	0.0313147	0.332204	0.646449	0.519586	3.78034	0.000276908
NMU	ENSG00000109255	-2.18604	0.0313313	0.332101	-0.915488	0.362311	2.81041	0.00603635
AGPAT3	ENSG00000160216	-2.18563	0.0313623	0.332152	-4.34751	3.52655e-05	5.21229	1.12527e-06
JADE2	ENSG00000043143	-2.18472	0.031431	0.332601	-1.41618	0.160075	1.32106	0.189734
IP6K1	ENSG00000176095	-2.18472	0.0314312	0.332326	0.0377603	0.96996	-0.506773	0.613518
ABAT	ENSG00000183044	-2.18469	0.0314334	0.332071	-2.41363	0.0177599	7.01971	3.60989e-10
SEMA5B	ENSG00000082684	-2.1844	0.0314551	0.332023	0.00144173	0.998853	4.79414	6.20418e-06
CELF6	ENSG00000140488	2.18379	0.0315017	0.332238	0.386166	0.700259	2.54653	0.0125282
COBL	ENSG00000106078	2.18363	0.0315133	0.332084	-2.59202	0.0110851	-17.294	9.10384e-31
ZNF274	ENSG00000171606	-2.18361	0.0315153	0.331829	-1.39121	0.167492	0.453004	0.651605
RPRM	ENSG00000177519	-2.18355	0.0315196	0.331598	-1.26286	0.209808	-39.8617	3.84883e-60
GALNS	ENSG00000141012	-2.18348	0.0315251	0.331381	-0.380344	0.70456	1.95434	0.0536746
CREBBP	ENSG00000005339	-2.18341	0.0315305	0.331162	-2.11574	0.0370475	-1.23214	0.221012
SMAP2	ENSG00000084070	-2.18292	0.0315671	0.331271	-2.25973	0.0261798	4.44721	2.4126e-05
KCNK1	ENSG00000135750	2.18277	0.0315791	0.331123	2.40172	0.0183128	-5.46623	3.85805e-07
C3orf70	ENSG00000187068	-2.18237	0.0316089	0.331161	-0.64938	0.517699	4.22759	5.5308e-05
KCNK12	ENSG00000184261	-2.18226	0.0316179	0.330982	-1.65872	0.100552	10.746	5.69706e-18
PSMC3	ENSG00000165916	-2.18187	0.0316474	0.331016	0.342204	0.732972	-5.16789	1.35346e-06
SLC2A8	ENSG00000136856	-2.18173	0.0316576	0.33085	-1.03507	0.303327	9.40517	3.81055e-15
DIO2	ENSG00000211448	-2.18086	0.0317243	0.331272	3.07746	0.00274519	15.0015	1.55496e-26
LHFPL5	ENSG00000197753	-2.18076	0.0317316	0.331076	-0.446477	0.656294	-3.97758	0.00013795
SDHAF3	ENSG00000196636	2.18001	0.0317896	0.331408	-0.471604	0.638317	-1.71296	0.0900624
MAGEH1	ENSG00000187601	2.1795	0.0318285	0.33154	-0.0323508	0.974262	-13.059	9.97565e-23
ZBED4	ENSG00000100426	-2.17842	0.0319113	0.332129	0.017524	0.986056	-1.37519	0.172386
CHGA	ENSG00000100604	-2.17795	0.0319473	0.332231	-5.73687	1.20219e-07	-3.06075	0.00288796
PRRT2	ENSG00000167371	-2.17683	0.0320335	0.332854	-1.0555	0.293937	1.32432	0.188654
KCTD10	ENSG00000110906	-2.17588	0.0321061	0.333335	-0.576484	0.565685	-0.954229	0.342449
EFEMP2	ENSG00000172638	-2.17579	0.0321134	0.333137	1.86677	0.0650946	4.37471	3.18124e-05
TMEM218	ENSG00000150433	-2.17405	0.0322482	0.334262	1.25926	0.211098	1.72157	0.088483
ZDHHC23	ENSG00000184307	2.1736	0.0322827	0.334346	-1.27261	0.206337	-7.34307	7.90027e-11
DPP9	ENSG00000142002	-2.17314	0.0323188	0.334445	-1.44218	0.152621	0.69021	0.491786
PLEKHD1	ENSG00000175985	-2.17219	0.0323924	0.334933	-0.331873	0.740735	1.86249	0.0657006
DLGAP4	ENSG00000080845	-2.17139	0.0324543	0.335299	-2.48144	0.0148869	1.25148	0.213907
CXCL5	ENSG00000163735	-2.17138	0.0324556	0.33504	-0.573003	0.56803	3.48854	0.000744811
MEST	ENSG00000106484	2.17128	0.0324631	0.334844	1.37933	0.17111	3.17341	0.00204438
TAPBPL	ENSG00000139192	2.17101	0.0324845	0.334791	-0.0893608	0.928988	0.30838	0.758485
PEAR1	ENSG00000187800	2.17058	0.0325172	0.334856	0.648178	0.518472	0.485558	0.628426
ETV3	ENSG00000117036	-2.16988	0.0325722	0.335149	-1.55426	0.12353	2.78343	0.00651871
ANOS1	ENSG00000011201	-2.16909	0.0326339	0.335511	1.48542	0.140825	11.2747	4.48311e-19
DEGS1	ENSG00000143753	2.16851	0.0326792	0.335705	0.692003	0.490665	0.660415	0.510625
AKNA	ENSG00000106948	-2.16837	0.0326903	0.335546	-0.368474	0.71336	4.92923	3.60264e-06
KCNS2	ENSG00000156486	-2.16806	0.0327143	0.335521	-1.02877	0.306266	4.44526	2.43068e-05
PSD	ENSG00000059915	-2.16762	0.0327494	0.335609	2.17221	0.0323907	6.86452	7.43637e-10
SFXN1	ENSG00000164466	-2.1668	0.0328132	0.335991	-3.3085	0.00133638	3.97098	0.000141253
CCDC51	ENSG00000164051	-2.1668	0.0328135	0.335722	-0.353897	0.72422	2.21596	0.0291416
USP18	ENSG00000184979	2.16644	0.0328421	0.335743	0.991672	0.323939	3.20438	0.00185643
DLGAP2	ENSG00000198010	-2.16605	0.0328723	0.33578	-1.35191	0.179695	8.64677	1.51879e-13
CD99L2	ENSG00000102181	-2.16553	0.0329133	0.335928	-4.41764	2.7015e-05	8.26411	9.66918e-13
TUBA1B	ENSG00000123416	2.16535	0.0329277	0.335804	0.110748	0.912056	-11.4806	1.67429e-19
NUP85	ENSG00000125450	2.16473	0.0329766	0.336032	-0.591921	0.555344	-6.03185	3.28404e-08
TRAPPC9	ENSG00000167632	-2.1642	0.0330182	0.336185	-1.57285	0.11916	-2.14827	0.0342989
MRPS18B	ENSG00000204568	-2.16388	0.0330441	0.336178	-0.578871	0.56408	1.10103	0.273732
NEURL4	ENSG00000215041	-2.16382	0.0330484	0.335952	-0.170769	0.864777	1.24379	0.216714
TFE3	ENSG00000068323	-2.16343	0.0330797	0.336	-2.42181	0.017389	2.01534	0.0467645
TMEM86A	ENSG00000151117	-2.16308	0.0331069	0.336007	-0.144973	0.885047	0.274773	0.784102
UHMK1	ENSG00000152332	2.16237	0.0331633	0.336309	0.63154	0.529242	-17.8442	9.69214e-32
SYT4	ENSG00000132872	2.1623	0.0331689	0.336097	-0.421462	0.674393	-6.64947	2.00871e-09
RFX3	ENSG00000080298	-2.16227	0.0331718	0.335858	0.142671	0.88686	22.6489	1.46922e-39
ACBD7	ENSG00000176244	-2.16202	0.033191	0.335784	-0.556866	0.578961	14.8538	2.97985e-26
CENPC	ENSG00000145241	-2.16179	0.0332093	0.3357	-0.678615	0.499072	-5.03215	2.36876e-06
RNF157	ENSG00000141576	-2.1606	0.0333041	0.336391	-2.93054	0.00426019	3.35111	0.00116583
SPIN4	ENSG00000186767	-2.16012	0.0333424	0.336508	1.54729	0.125201	-7.36287	7.1946e-11
PKNOX2	ENSG00000165495	-2.1597	0.0333756	0.336575	-3.28408	0.00144436	7.34964	7.65868e-11
ZFYVE27	ENSG00000155256	-2.15933	0.0334055	0.336608	-3.58046	0.000548356	0.0947712	0.924701
ATP13A3	ENSG00000133657	-2.15869	0.0334563	0.336852	-1.41375	0.160783	9.67417	1.02957e-15
MYC	ENSG00000136997	2.15847	0.0334744	0.336766	1.08636	0.280134	-0.458847	0.647418
PARP4	ENSG00000102699	-2.15788	0.0335213	0.33697	-1.18704	0.238245	-8.39706	5.08781e-13
ZNF827	ENSG00000151612	2.15661	0.0336235	0.337729	0.815785	0.416714	7.1884	1.63752e-10
RAB3C	ENSG00000152932	2.15655	0.0336281	0.337507	-1.30422	0.195389	-6.02104	3.44554e-08
IGHMBP2	ENSG00000132740	-2.15599	0.0336734	0.337694	-1.37637	0.172022	1.61333	0.110072
ANAPC10	ENSG00000164162	2.15561	0.0337036	0.337729	0.979496	0.329884	-3.49025	0.00074062
SNAP47	ENSG00000143740	-2.15559	0.0337055	0.337482	0.679797	0.498327	1.63846	0.104716
DLEU7	ENSG00000186047	2.15555	0.0337088	0.337248	2.1552	0.0337368	5.85085	7.30424e-08
GNL1	ENSG00000204590	-2.15543	0.0337181	0.337075	-4.38814	3.02297e-05	2.76308	0.00690577
SKP1	ENSG00000113558	2.15527	0.0337313	0.336941	-0.699229	0.486159	-3.8091	0.000250505
FIZ1	ENSG00000179943	-2.15513	0.0337419	0.33678	-1.0468	0.297914	1.75388	0.0827562
GRK5	ENSG00000198873	-2.15333	0.0338876	0.337969	-2.18312	0.0315526	7.58756	2.47834e-11
C15orf39	ENSG00000167173	-2.15256	0.0339501	0.338325	1.22298	0.224438	-3.46321	0.00080964
TNS1	ENSG00000079308	-2.15183	0.0340089	0.338644	-0.871731	0.385607	-3.36593	0.00111146
PTRHD1	ENSG00000184924	2.15091	0.0340835	0.33912	2.80859	0.00606774	2.25345	0.026588
TMEM187	ENSG00000177854	-2.15046	0.0341205	0.339221	0.22428	0.823033	-2.99467	0.00352286
MRPS2	ENSG00000122140	-2.14804	0.0343172	0.340909	-0.131808	0.895422	-1.7813	0.0781382
DNTTIP1	ENSG00000101457	-2.14745	0.0343659	0.341125	-1.56664	0.120605	3.21084	0.00181934
PRPF19	ENSG00000110107	-2.14694	0.0344077	0.341272	-4.00276	0.000126011	1.43074	0.155867
RPH3AL	ENSG00000181031	-2.14693	0.0344084	0.341012	1.75052	0.0833359	6.05033	3.02497e-08
LRRC49	ENSG00000137821	-2.14584	0.0344979	0.341632	-1.6852	0.0953134	8.68708	1.24918e-13
CSGALNACT2	ENSG00000169826	2.1456	0.0345178	0.341562	-0.401217	0.689183	-3.1774	0.0020192
GPR22	ENSG00000172209	2.14539	0.0345352	0.341466	2.92893	0.00428047	0.375554	0.708107
PREP	ENSG00000085377	-2.14456	0.0346034	0.341874	-3.39575	0.00100924	20.6579	1.84187e-36
AARSD1	ENSG00000266967	-2.1441	0.0346409	0.341977	-2.66558	0.00906678	0.976536	0.33134
BICDL2	ENSG00000162069	-2.14347	0.0346925	0.34222	-1.52332	0.131083	-8.39112	5.23599e-13
TYW1B	ENSG00000277149	-2.14312	0.0347215	0.342239	-0.170854	0.864711	10.8303	3.79528e-18
BID	ENSG00000015475	-2.14198	0.0348164	0.342908	-3.48402	0.000756003	-3.69917	0.000366505
SAP30L	ENSG00000164576	-2.14144	0.0348604	0.343074	-1.48088	0.142028	3.82941	0.000233319
P4HTM	ENSG00000178467	-2.14092	0.034904	0.343237	0.880605	0.380809	9.53802	1.99651e-15
EMC2	ENSG00000104412	2.14027	0.0349578	0.343499	-1.10788	0.270779	-0.890536	0.375483
INSIG2	ENSG00000125629	2.14022	0.0349618	0.343271	1.11501	0.267727	0.0634715	0.949528
COTL1	ENSG00000103187	-2.13977	0.0349993	0.343373	-1.04706	0.297793	3.73654	0.00032228
JKAMP	ENSG00000050130	2.13865	0.0350927	0.344022	-0.122597	0.902692	-2.8063	0.00610761
OMD	ENSG00000127083	2.1377	0.0351722	0.344535	1.06737	0.288574	2.63296	0.00991674
DHCR7	ENSG00000172893	2.13752	0.0351871	0.344414	2.61227	0.0104925	-5.11538	1.68214e-06
GSG1L	ENSG00000169181	-2.13648	0.035274	0.344998	0.974639	0.332276	-3.26116	0.00155315
TMEM266	ENSG00000169758	-2.13646	0.0352757	0.344748	0.615408	0.539793	4.32851	3.78901e-05
SARNP	ENSG00000205323	2.1363	0.0352891	0.344613	-0.24097	0.810111	-3.19174	0.00193113
RPS6KA3	ENSG00000177189	2.13552	0.0353547	0.344987	-0.824306	0.411881	0.0102379	0.991853
TP53BP2	ENSG00000143514	-2.13511	0.0353888	0.345054	1.66667	0.0989558	3.5161	0.000679832
AP3S1	ENSG00000177879	2.13426	0.0354598	0.345481	0.932734	0.35338	-7.04204	3.25208e-10
PSEN2	ENSG00000143801	-2.13424	0.0354617	0.345233	-0.413098	0.680489	-0.0266054	0.978832
KCND3	ENSG00000171385	-2.13299	0.0355673	0.345995	-4.42823	2.59442e-05	-1.42454	0.157647
TRIP13	ENSG00000071539	2.13271	0.0355909	0.345959	1.32156	0.189567	-3.73053	0.00032903
LEO1	ENSG00000166477	2.13191	0.0356584	0.346349	-0.961185	0.338959	1.96491	0.0524185
NUP88	ENSG00000108559	-2.13176	0.0356705	0.346201	-1.38785	0.168508	0.981982	0.328664
TSPAN13	ENSG00000106537	2.13046	0.035781	0.347007	1.11301	0.268583	1.87255	0.0642819
NBAS	ENSG00000151779	-2.13007	0.0358138	0.34706	1.20621	0.230806	4.57042	1.49908e-05
DDIT4	ENSG00000168209	-2.12834	0.0359606	0.348215	-0.628728	0.531073	1.9696	0.0518693
RANGAP1	ENSG00000100401	-2.12816	0.0359763	0.348101	-2.4938	0.0144104	-3.82866	0.000233928
WSCD2	ENSG00000075035	-2.12768	0.0360168	0.348227	-4.1669	6.92598e-05	10.1711	9.20418e-17
SLC30A4	ENSG00000104154	-2.12731	0.036049	0.348272	-1.4656	0.14614	4.00372	0.000125576
B2M	ENSG00000166710	2.12717	0.0360604	0.348117	0.99721	0.321258	-1.85892	0.0662101
AKIRIN1	ENSG00000174574	2.1261	0.036152	0.348734	0.712635	0.477862	-1.77056	0.0799206
MRPL38	ENSG00000204316	-2.12567	0.036189	0.348826	0.127711	0.898654	2.18292	0.0315678
ASAH1	ENSG00000104763	2.12554	0.0362003	0.348669	1.55411	0.123566	-14.7727	4.26401e-26
FAM81A	ENSG00000157470	2.12532	0.036219	0.348584	-1.7182	0.0890978	15.7114	7.08164e-28
POLR1A	ENSG00000068654	-2.1253	0.0362205	0.348333	-2.32917	0.0220224	0.791837	0.430477
ANGEL2	ENSG00000174606	-2.12461	0.0362793	0.348634	-0.389796	0.697581	0.56216	0.575364
MPP1	ENSG00000130830	-2.12388	0.0363427	0.348978	-2.25618	0.0264097	2.60816	0.0106104
SPIN3	ENSG00000204271	-2.12374	0.0363548	0.34883	-2.13248	0.0356102	-1.11645	0.267117
ABTB2	ENSG00000166016	-2.12282	0.0364333	0.349318	-0.783238	0.435484	-6.15582	1.88915e-08
RAPGEF5	ENSG00000136237	2.12256	0.0364556	0.349268	-0.951316	0.343918	2.99249	0.00354587
DDX59	ENSG00000118197	-2.12243	0.036467	0.349113	-1.16456	0.247185	1.06716	0.288672
CACNA2D2	ENSG00000007402	-2.12118	0.0365753	0.349885	-2.59262	0.0110672	-4.37537	3.17325e-05
BCL9L	ENSG00000186174	-2.1207	0.0366167	0.350016	-1.68694	0.0949776	-2.54259	0.0126606
FOXK2	ENSG00000141568	2.1205	0.0366336	0.349913	-2.84321	0.00549379	1.13586	0.258943
GFRA1	ENSG00000151892	-2.12029	0.0366522	0.349827	-2.48676	0.0146803	-7.92258	5.0005e-12
TRMT6	ENSG00000089195	-2.12001	0.0366758	0.349788	-1.46036	0.147572	-4.22898	5.50231e-05
GALNT9	ENSG00000182870	-2.11993	0.0366831	0.349594	-2.23971	0.0274999	-0.153837	0.878073
UBTD1	ENSG00000165886	-2.11962	0.03671	0.349587	-0.449133	0.654384	7.66801	1.68949e-11
UBE2H	ENSG00000186591	-2.11954	0.0367169	0.34939	-2.97168	0.00377249	1.20893	0.229766
TFRC	ENSG00000072274	2.11891	0.0367718	0.34965	1.96361	0.0525711	-5.04992	2.20233e-06
BRINP2	ENSG00000198797	-2.11661	0.0369719	0.351288	-1.27694	0.204813	18.031	4.56978e-32
DAAM1	ENSG00000100592	2.11483	0.0371273	0.3525	1.34832	0.18084	4.2495	5.09703e-05
MAPK4	ENSG00000141639	-2.1148	0.0371294	0.352256	-0.610335	0.543133	12.9309	1.80635e-22
FANCM	ENSG00000187790	2.11455	0.0371515	0.352202	-0.807054	0.421701	-0.961643	0.33873
MTF1	ENSG00000188786	-2.11419	0.0371832	0.352238	-1.19423	0.235436	-1.96928	0.0519067
KIF9	ENSG00000088727	-2.11401	0.037199	0.352125	1.88922	0.0619873	2.35892	0.0204277
TMEM238	ENSG00000233493	-2.1139	0.0372089	0.351955	1.20307	0.232014	2.30543	0.0233729
GDE1	ENSG00000006007	-2.11384	0.037214	0.35174	-0.793861	0.429303	4.78915	6.32889e-06
ANKRA2	ENSG00000164331	2.11318	0.0372718	0.352024	0.0721426	0.942644	-2.40197	0.0183009
EIF4A1	ENSG00000161960	-2.11291	0.037295	0.35198	-1.39653	0.165889	1.10398	0.272459
PSME2	ENSG00000100911	-2.11273	0.0373115	0.351874	-0.09249	0.926508	0.329305	0.742668
PICALM	ENSG00000073921	2.11268	0.0373153	0.351648	-2.60029	0.0108395	-7.4612	4.51668e-11
MED15	ENSG00000099917	-2.11231	0.0373478	0.351691	-2.8135	0.00598318	-1.79177	0.0764325
SH3D19	ENSG00000109686	2.1121	0.0373667	0.351608	0.185315	0.853387	-8.6476	1.51271e-13
ESRRA	ENSG00000173153	-2.11208	0.0373683	0.351362	-1.98671	0.0499069	12.0923	9.16259e-21
HK2	ENSG00000159399	2.11099	0.0374645	0.352005	-0.0819147	0.934891	-2.04795	0.0433935
FBXW7	ENSG00000109670	2.10919	0.0376238	0.35324	-1.62048	0.108526	-9.41589	3.61692e-15
SLC25A12	ENSG00000115840	-2.10907	0.0376336	0.35307	-4.06512	0.000100554	5.86761	6.78598e-08
SMG6	ENSG00000070366	-2.10863	0.0376733	0.35318	-1.65482	0.101343	-0.144088	0.885743
FKBP11	ENSG00000134285	-2.10842	0.037692	0.353094	-3.06795	0.00282565	2.00334	0.04806
ING1	ENSG00000153487	-2.10829	0.0377035	0.35294	-2.3532	0.020726	-4.16496	6.97565e-05
MSX1	ENSG00000163132	-2.10824	0.0377071	0.352714	1.46274	0.146921	6.25734	1.19741e-08
KCNC3	ENSG00000131398	-2.10824	0.0377078	0.35246	-2.39397	0.0186805	13.6363	7.03635e-24
TMEM65	ENSG00000164983	2.10782	0.037745	0.352546	2.2146	0.0292383	15.2812	4.56895e-27
XYLT1	ENSG00000103489	2.10741	0.0377816	0.352628	1.36998	0.174003	-2.15689	0.0336004
KDM4A	ENSG00000066135	-2.10738	0.0377843	0.352394	-1.99761	0.0486899	3.1645	0.00210167
IFI44	ENSG00000137965	2.10554	0.0379473	0.353653	0.263089	0.793065	1.49197	0.139103
RELA	ENSG00000173039	-2.1052	0.0379783	0.353682	-1.32664	0.187885	-0.292961	0.770207
TMEM169	ENSG00000163449	2.10474	0.0380191	0.353801	-1.79459	0.0759777	-1.78892	0.0768936
PES1	ENSG00000100029	-2.10282	0.0381908	0.355138	-0.174185	0.8621	-0.107451	0.914664
APOA1	ENSG00000118137	-2.10264	0.0382072	0.35503	1.45884	0.14799	2.27412	0.0252657
GNAI2	ENSG00000114353	2.10157	0.0383032	0.355661	2.21986	0.0288665	-3.16892	0.00207304
UIMC1	ENSG00000087206	2.10046	0.0384029	0.356325	-2.45562	0.0159278	1.30537	0.194996
SIPA1L3	ENSG00000105738	-2.10041	0.0384075	0.356106	-2.21445	0.0292489	1.39227	0.16717
DCHS2	ENSG00000197410	2.09924	0.0385128	0.356822	1.59627	0.113832	-9.1478	1.33259e-14
ARHGAP32	ENSG00000134909	-2.09905	0.0385305	0.356724	-2.00253	0.0481485	10.3519	3.83219e-17
DNAH7	ENSG00000118997	2.09861	0.0385704	0.356832	0.783325	0.435433	7.82814	7.86166e-12
WDR47	ENSG00000085433	2.09788	0.0386357	0.357176	-1.00677	0.316667	-11.4653	1.80143e-19
EPHA5	ENSG00000145242	2.09786	0.0386378	0.356934	-0.184988	0.853642	-19.9509	2.58554e-35
APBA2	ENSG00000034053	-2.0973	0.0386886	0.357143	-2.46142	0.0156883	-6.80771	9.67754e-10
PROS1	ENSG00000184500	-2.09706	0.0387102	0.357082	0.710643	0.47909	7.1825	1.68355e-10
GAREM1	ENSG00000141441	-2.09688	0.0387269	0.356976	-0.827174	0.410262	13.6046	8.13361e-24
TCHP	ENSG00000139437	-2.09577	0.0388276	0.357643	-1.70717	0.0911374	1.25687	0.211958
POU3F4	ENSG00000196767	-2.09496	0.0389013	0.358062	0.934095	0.352681	10.963	2.00277e-18
BLMH	ENSG00000108578	-2.09419	0.0389719	0.35845	-2.76832	0.00680407	0.228123	0.820053
EXOSC8	ENSG00000120699	2.09273	0.0391051	0.359415	0.563447	0.57449	-5.31588	7.29257e-07
ZNF345	ENSG00000251247	2.09232	0.0391429	0.359501	1.1035	0.272666	0.698624	0.486536
FMNL2	ENSG00000157827	2.09104	0.0392599	0.360314	-1.48445	0.141081	-8.46877	3.5968e-13
RPS6KA5	ENSG00000100784	2.09103	0.0392611	0.360064	2.29329	0.0240916	4.68982	9.38803e-06
MMP2	ENSG00000087245	2.09087	0.0392756	0.359936	0.778143	0.438466	2.78883	0.00641945
MTFP1	ENSG00000242114	-2.09016	0.0393407	0.360272	-2.57553	0.0115901	5.42156	4.66535e-07
C1orf53	ENSG00000203724	2.09015	0.0393415	0.360019	2.92936	0.00427504	-1.25898	0.211197
NIPSNAP3A	ENSG00000136783	2.08987	0.0393672	0.359994	1.64983	0.102362	-7.98116	3.77515e-12
FDX1	ENSG00000137714	2.08902	0.0394461	0.360454	-0.560656	0.576384	0.498171	0.619543
DLC1	ENSG00000164741	-2.08867	0.0394784	0.36049	-1.00781	0.316169	-11.7094	5.62632e-20
DAP	ENSG00000112977	-2.08797	0.0395428	0.360817	-0.0147377	0.988273	1.07676	0.284382
FSCN1	ENSG00000075618	-2.0872	0.0396139	0.361206	-2.04932	0.0432559	-2.28717	0.0244607
CCDC122	ENSG00000151773	2.08672	0.0396584	0.361351	0.160043	0.873196	0.575188	0.566558
PBDC1	ENSG00000102390	2.08578	0.0397457	0.361886	-1.85843	0.066281	0.632452	0.528648
NUDC	ENSG00000090273	-2.0855	0.0397719	0.361864	-0.0622907	0.950465	5.27091	8.80769e-07
STAT5B	ENSG00000173757	-2.08256	0.0400459	0.364095	-1.82488	0.0712397	-4.20447	6.02707e-05
NUP210	ENSG00000132182	2.08164	0.0401313	0.36461	-1.26273	0.209854	-1.04663	0.297992
SLC38A8	ENSG00000166558	-2.08123	0.0401703	0.364702	0.189044	0.850472	-5.28732	8.22233e-07
UXS1	ENSG00000115652	2.0808	0.0402102	0.364803	-2.80669	0.00610082	-3.77673	0.000280411
PCSK2	ENSG00000125851	2.08051	0.040237	0.364785	2.28851	0.0243797	-0.191613	0.848465
AKTIP	ENSG00000166971	2.08004	0.0402814	0.364926	-0.50448	0.615121	-2.60844	0.0106023
WDR37	ENSG00000047056	-2.07913	0.0403674	0.365443	-1.71788	0.0891574	1.51309	0.133659
IQCG	ENSG00000114473	2.07819	0.0404558	0.365982	-0.00693619	0.994481	-5.47178	3.7678e-07
ZGPAT	ENSG00000197114	-2.07801	0.0404725	0.365872	-0.946883	0.34616	2.11627	0.0370011
MAP4K5	ENSG00000012983	2.0779	0.0404828	0.365704	-1.49372	0.138645	-0.622542	0.535114
RCN1	ENSG00000049449	-2.07742	0.0405284	0.365854	2.64377	0.00962745	22.1993	7.08056e-39
MAP3K2	ENSG00000169967	2.0773	0.0405394	0.365692	0.653081	0.51532	0.50456	0.615065
TMEM233	ENSG00000224982	2.07726	0.0405429	0.365463	0.66005	0.510859	-12.4548	1.66385e-21
TPPP	ENSG00000171368	2.07591	0.0406712	0.366359	-4.02892	0.000114656	-23.4378	9.80292e-41
CA11	ENSG00000063180	-2.0755	0.0407093	0.366442	1.92785	0.0569345	10.2358	6.72646e-17
NINL	ENSG00000101004	-2.07462	0.0407931	0.366935	-0.0599945	0.952289	2.14421	0.0346322
NFX1	ENSG00000086102	-2.07414	0.040839	0.367087	-3.01606	0.00330442	1.57049	0.119709
ALG2	ENSG00000119523	2.07326	0.0409227	0.367578	-0.293386	0.769883	-3.23851	0.00166811
SLITRK2	ENSG00000185985	-2.07303	0.0409447	0.367515	-0.314498	0.753849	10.4409	2.48968e-17
NUP93	ENSG00000102900	-2.07288	0.0409582	0.367376	-0.713442	0.477365	11.6001	9.46506e-20
VARS2	ENSG00000137411	-2.07249	0.0409961	0.367455	-0.881453	0.380352	1.55972	0.122233
CORO2B	ENSG00000103647	-2.07235	0.0410091	0.367312	-3.21064	0.0018205	1.1873	0.238141
P4HA2	ENSG00000072682	2.0721	0.0410332	0.367267	0.701639	0.484662	-5.96939	4.33201e-08
PPIB	ENSG00000166794	2.07191	0.041051	0.367168	-0.393157	0.695106	1.34355	0.182372
IER3	ENSG00000137331	2.07096	0.0411415	0.367717	-0.337898	0.736204	-2.60316	0.0107556
DNAJC19	ENSG00000205981	2.07056	0.0411804	0.367805	1.60569	0.111743	2.53366	0.0129659
CBR3	ENSG00000159231	-2.06902	0.0413278	0.368861	-0.359548	0.720003	-0.2456	0.806535
HES6	ENSG00000144485	-2.06647	0.0415733	0.37079	-0.76712	0.444959	1.87493	0.0639497
NEIL2	ENSG00000154328	-2.06611	0.0416078	0.370837	-3.169	0.00207257	-3.73019	0.000329423
EMC9	ENSG00000100908	-2.0659	0.0416277	0.370753	-0.712869	0.477717	4.73812	7.75445e-06
DIMT1	ENSG00000086189	-2.06499	0.0417165	0.371282	-0.350446	0.726799	1.55378	0.123643
NFKB2	ENSG00000077150	-2.06424	0.0417886	0.371663	1.07611	0.284672	1.97606	0.05112
EPHA7	ENSG00000135333	-2.06237	0.0419699	0.373013	1.94831	0.054402	-10.4887	1.9756e-17
FAM227B	ENSG00000166262	2.06236	0.0419712	0.372763	0.840794	0.402627	-0.524714	0.601034
USP2	ENSG00000036672	-2.06198	0.0420077	0.372825	-3.68412	0.000385892	2.97467	0.00373905
KCTD7	ENSG00000243335	-2.06189	0.0420165	0.372642	-1.20669	0.230622	-1.8739	0.0640931
SPTAN1	ENSG00000197694	-2.06138	0.0420665	0.372825	-1.43353	0.155072	0.593736	0.554135
RAPGEF4	ENSG00000091428	2.06108	0.0420956	0.372821	-0.355159	0.723277	-14.1925	5.6714e-25
DHX9	ENSG00000135829	-2.06065	0.0421381	0.372937	-1.3509	0.180016	-2.51495	0.0136268
HSF4	ENSG00000102878	2.06025	0.0421767	0.373018	0.118333	0.90606	1.7536	0.0828036
GPATCH11	ENSG00000152133	2.06006	0.0421957	0.372925	-0.582767	0.561465	2.31968	0.022554
OPRM1	ENSG00000112038	2.0599	0.0422112	0.372802	2.5996	0.01086	-8.06369	2.53925e-12
LGALS1	ENSG00000100097	2.05907	0.0422923	0.373258	1.13471	0.259422	-2.88577	0.00485663
CDC42SE2	ENSG00000158985	2.05838	0.04236	0.373594	-0.947559	0.345817	-7.33625	8.15878e-11
RTRAF	ENSG00000087302	2.05766	0.0424301	0.373952	-0.0382684	0.969556	0.422934	0.673323
COA7	ENSG00000162377	-2.05729	0.0424671	0.374018	-3.60644	0.000502439	-3.93359	0.000161447
SFXN4	ENSG00000183605	-2.05655	0.0425397	0.374397	0.372572	0.710317	-1.33417	0.185416
EPB41L1	ENSG00000088367	-2.05654	0.0425401	0.37414	-4.45659	2.3273e-05	2.19239	0.0308549
TNS3	ENSG00000136205	-2.05624	0.04257	0.374143	1.89006	0.0618734	11.1472	8.26248e-19
GNG3	ENSG00000162188	-2.05604	0.0425902	0.374061	0.459435	0.646997	8.99936	2.74234e-14
TMEM268	ENSG00000157693	-2.056	0.042594	0.373835	-3.48878	0.000744223	-0.114725	0.908911
CTSO	ENSG00000256043	2.05542	0.0426511	0.374077	-0.280773	0.77951	-0.409211	0.683328
RSRC2	ENSG00000111011	2.05532	0.0426607	0.373901	-0.473114	0.637244	-3.2338	0.00169297
ELOC	ENSG00000154582	2.05519	0.0426739	0.373758	1.82745	0.0708492	5.8423	7.5834e-08
ERAP2	ENSG00000164308	2.05465	0.0427267	0.373962	0.055275	0.956038	1.55271	0.1239
MCPH1	ENSG00000147316	-2.0545	0.0427415	0.373833	-0.242113	0.809227	-0.204313	0.838557
AP3S2	ENSG00000157823	-2.05405	0.0427861	0.373965	-1.39886	0.165191	-3.09682	0.00258797
PPP2R2A	ENSG00000221914	2.05397	0.0427942	0.373778	-2.22974	0.0281789	-8.00436	3.37717e-12
LYL1	ENSG00000104903	2.05361	0.0428296	0.373829	0.857079	0.393611	2.0984	0.0385888
PEX13	ENSG00000162928	2.0534	0.0428503	0.373752	-0.553822	0.581034	-0.203077	0.83952
VPS35	ENSG00000069329	2.05328	0.0428622	0.373598	1.03562	0.303072	-0.779601	0.437612
LPL	ENSG00000175445	-2.05267	0.0429227	0.373868	-2.41964	0.0174867	24.1015	1.05654e-41
INTS8	ENSG00000164941	-2.05212	0.042977	0.374084	-2.09856	0.0385745	3.13475	0.00230383
HTR7	ENSG00000148680	-2.0518	0.0430092	0.374106	0.625622	0.5331	-5.42621	4.57426e-07
IFT122	ENSG00000163913	-2.05027	0.043161	0.375168	-1.08794	0.279442	4.64858	1.10433e-05
INKA1	ENSG00000185614	2.05016	0.0431725	0.375011	0.293906	0.769487	-3.1053	0.00252178
SRXN1	ENSG00000271303	-2.04947	0.0432417	0.375355	-2.77226	0.00672868	7.88761	5.91337e-12
IMPA1	ENSG00000133731	2.04926	0.0432617	0.375271	-1.16927	0.245293	-9.93085	2.9561e-16
EPHA10	ENSG00000183317	-2.04771	0.0434173	0.376362	-0.189025	0.850486	6.87563	7.06261e-10
MBD2	ENSG00000134046	-2.04656	0.0435321	0.377099	-1.97893	0.0507904	2.53982	0.0127547
LMF1	ENSG00000103227	-2.04654	0.0435348	0.376865	-0.674391	0.501741	6.57609	2.81309e-09
HS2ST1	ENSG00000153936	2.04626	0.0435624	0.376846	-1.10045	0.273985	1.56528	0.120924
RCBTB2	ENSG00000136161	-2.04501	0.0436882	0.377676	-0.184237	0.85423	-3.70928	0.000353995
TLE2	ENSG00000065717	-2.04471	0.0437184	0.377679	-1.31619	0.191356	0.740132	0.46109
NSUN4	ENSG00000117481	-2.04469	0.043721	0.377444	-1.97116	0.051687	2.37805	0.0194566
ENPP4	ENSG00000001561	2.04437	0.0437531	0.377464	-1.27952	0.203906	-11.4645	1.80828e-19
LRRC4	ENSG00000128594	-2.0442	0.0437694	0.377347	-4.32315	3.86644e-05	14.4646	1.67616e-25
ST5	ENSG00000166444	-2.0439	0.0438002	0.377356	0.746377	0.457328	-5.25951	9.23841e-07
CDKL3	ENSG00000006837	2.04386	0.0438043	0.377134	1.40739	0.162654	1.01526	0.312623
OSBPL8	ENSG00000091039	2.04356	0.0438344	0.377137	0.142097	0.887312	-1.10958	0.270052
SLC25A24	ENSG00000085491	2.04314	0.043877	0.377247	-0.814256	0.417585	-1.60416	0.11208
LYPLAL1	ENSG00000143353	2.04258	0.0439335	0.377476	0.0687248	0.945357	-2.68417	0.00861266
PRKAB1	ENSG00000111725	-2.04225	0.0439666	0.377504	-2.36792	0.0199659	7.83572	7.58164e-12
ACAA1	ENSG00000060971	-2.0422	0.0439719	0.377294	-2.13571	0.0353383	4.56178	1.55027e-05
TMOD3	ENSG00000138594	-2.04211	0.0439811	0.377117	1.11516	0.267664	5.15357	1.43629e-06
NBN	ENSG00000104320	2.04121	0.0440727	0.377646	0.0886914	0.929518	3.41327	0.000953347
IPO9	ENSG00000198700	-2.04057	0.0441369	0.377941	-1.07759	0.284013	2.06284	0.0419245
JAKMIP2	ENSG00000176049	2.04053	0.0441409	0.37772	-1.3948	0.16641	-4.95043	3.30569e-06
ZNF662	ENSG00000182983	-2.03985	0.0442104	0.378059	-1.6903	0.0943301	-0.937343	0.351017
ADGRB2	ENSG00000121753	-2.03894	0.0443034	0.378598	2.24755	0.0269763	1.54782	0.125074
XRCC3	ENSG00000126215	-2.03844	0.0443543	0.378777	-1.14427	0.255456	-1.00174	0.319076
AK8	ENSG00000165695	-2.03835	0.0443635	0.3786	-0.155981	0.876387	-0.0478452	0.961943
ARHGEF10L	ENSG00000074964	-2.03786	0.0444133	0.37877	-0.831392	0.407888	1.62181	0.108241
TGFBR1	ENSG00000106799	2.03681	0.044521	0.379433	-1.45458	0.149164	-4.04502	0.000108166
DUS3L	ENSG00000141994	-2.0365	0.0445522	0.379443	-0.756098	0.451508	1.45829	0.148141
APMAP	ENSG00000101474	-2.03617	0.0445866	0.379481	-1.01183	0.314251	-0.190165	0.849596
KLHL1	ENSG00000150361	-2.03487	0.0447197	0.380358	1.73039	0.0868876	-8.50082	3.07997e-13
CHPT1	ENSG00000111666	2.03462	0.0447449	0.380316	1.6909	0.0942159	-6.9824	4.29657e-10
ZNF879	ENSG00000234284	2.03425	0.0447831	0.380386	-0.40413	0.687048	-3.27788	0.00147309
ZBTB40	ENSG00000184677	-2.03422	0.0447867	0.380162	-2.93274	0.00423276	0.329738	0.742342
FBXL2	ENSG00000153558	2.03408	0.044801	0.380028	0.804743	0.423027	-3.54637	0.000614674
PDZRN4	ENSG00000165966	2.03392	0.0448173	0.379911	-0.69417	0.489311	-16.4169	3.50097e-29
HAGHL	ENSG00000103253	-2.03353	0.0448573	0.379996	-1.95915	0.053099	7.68467	1.56044e-11
INPP5J	ENSG00000185133	-2.0335	0.0448599	0.379764	-1.51093	0.134208	0.972583	0.333291
SPTBN2	ENSG00000173898	-2.03315	0.0448966	0.37982	-0.434501	0.664934	4.91382	3.83458e-06
AGO2	ENSG00000123908	-2.03138	0.0450791	0.381109	-2.32167	0.0224411	4.46498	2.2536e-05
SH3BP5L	ENSG00000175137	-2.03099	0.0451195	0.381196	-1.81254	0.0731401	4.29334	4.32552e-05
DTX3L	ENSG00000163840	2.0309	0.0451284	0.381017	0.0272315	0.978334	1.96352	0.0525815
TSC2	ENSG00000103197	-2.0308	0.045139	0.380853	1.14626	0.254638	-1.87409	0.0640679
PCK2	ENSG00000100889	-2.03034	0.0451864	0.380999	-0.670213	0.504388	0.103123	0.918088
KIF11	ENSG00000138160	2.0297	0.0452534	0.38131	-0.73936	0.461557	-0.38821	0.698751
CASKIN1	ENSG00000167971	-2.02925	0.0453001	0.381449	-0.937295	0.351042	-1.19309	0.235878
JMJD6	ENSG00000070495	-2.02924	0.045301	0.381203	-2.65753	0.00927028	1.49014	0.13958
BEX3	ENSG00000166681	2.02888	0.0453382	0.381262	0.693329	0.489836	-2.80413	0.00614562
NAA80	ENSG00000243477	-2.02865	0.0453619	0.381209	0.455688	0.64968	0.479952	0.632392
ERO1B	ENSG00000086619	-2.02691	0.0455432	0.382479	-1.27084	0.206966	1.71655	0.0894004
TOX	ENSG00000198846	-2.02679	0.0455563	0.382334	-1.52105	0.13165	-21.233	2.24182e-37
TRMT1	ENSG00000104907	-2.02648	0.0455881	0.382348	-0.33356	0.739465	-0.274834	0.784056
RRAS2	ENSG00000133818	2.02589	0.0456496	0.38261	0.896272	0.372429	-4.40757	2.80729e-05
RRNAD1	ENSG00000143303	-2.02475	0.0457691	0.383358	-1.50088	0.136785	1.39166	0.167357
SLC9A2	ENSG00000115616	-2.02446	0.0457993	0.383357	0.684244	0.495528	8.94497	3.57202e-14
TAOK2	ENSG00000149930	-2.02408	0.0458392	0.383438	-1.76885	0.0802083	-0.83194	0.40758
TOM1	ENSG00000100284	-2.02398	0.0458497	0.383272	-1.24544	0.216108	0.521833	0.603031
ONECUT2	ENSG00000119547	-2.02332	0.0459197	0.383604	0.972295	0.333434	18.7352	2.79237e-33
POP4	ENSG00000105171	2.02328	0.0459234	0.383382	-0.94314	0.348061	-1.82472	0.0712645
CIT	ENSG00000122966	-2.02321	0.0459307	0.38319	-3.98456	0.000134534	20.164	1.15883e-35
NUP188	ENSG00000095319	-2.02184	0.0460749	0.38414	-1.8426	0.0685829	-1.54113	0.126691
HINT1	ENSG00000169567	2.0218	0.0460793	0.383923	2.21682	0.0290809	-0.947283	0.345957
ARAP1	ENSG00000186635	-2.02105	0.0461585	0.38433	-1.24671	0.215643	-1.80433	0.0744264
VAT1	ENSG00000108828	2.02078	0.0461872	0.384316	1.73543	0.0859872	-3.88893	0.000189196
ECHDC2	ENSG00000121310	-2.02077	0.0461883	0.384073	-0.753649	0.45297	4.98914	2.82392e-06
GAS1	ENSG00000180447	-2.01985	0.0462857	0.384631	0.590921	0.556012	2.97688	0.00371461
RIMS4	ENSG00000101098	-2.01891	0.0463849	0.385202	-2.77562	0.00666491	4.2594	4.91199e-05
ESYT2	ENSG00000117868	-2.01877	0.0463992	0.385068	-1.91871	0.0580975	1.04821	0.297266
2023-03-03	ENSG00000173926	-2.01826	0.0464542	0.385272	-0.758715	0.449947	-4.80302	5.98766e-06
ZNF611	ENSG00000213020	2.01667	0.046623	0.386418	0.0163767	0.986969	-2.08632	0.0396951
JMJD8	ENSG00000161999	-2.01655	0.0466355	0.386269	0.189076	0.850447	3.19898	0.00188803
RHPN1	ENSG00000158106	-2.01611	0.0466819	0.3864	0.00201052	0.9984	6.70496	1.55581e-09
HMOX2	ENSG00000103415	-2.01475	0.0468278	0.387354	-0.942235	0.348521	0.401906	0.688678
PPP2R5B	ENSG00000068971	-2.01467	0.0468365	0.387173	-2.64671	0.00955009	-16.59	1.69043e-29
NPLOC4	ENSG00000182446	-2.01431	0.0468748	0.387237	-0.917248	0.361393	-2.35138	0.0208215
ARRDC1	ENSG00000197070	2.01225	0.0470955	0.388806	0.0991517	0.921232	2.06878	0.0413505
EEF2K	ENSG00000103319	-2.01168	0.0471563	0.389055	-2.08095	0.0401962	9.40382	3.83556e-15
PARVA	ENSG00000197702	-2.01032	0.0473032	0.390013	-0.859263	0.392412	-13.3623	2.46619e-23
NINJ1	ENSG00000131669	-2.00958	0.0473824	0.390411	1.11139	0.269273	-3.34254	0.00119839
SYMPK	ENSG00000125755	-2.00926	0.0474172	0.390444	0.266731	0.790269	-0.374173	0.70913
CPT1A	ENSG00000110090	-2.00886	0.0474599	0.390542	-0.505781	0.614211	11.8565	2.79729e-20
SPATA13	ENSG00000182957	2.00682	0.047681	0.392106	-0.0593667	0.952788	-6.8733	7.13931e-10
FNIP2	ENSG00000052795	2.00616	0.0477532	0.392445	0.60366	0.547544	1.81388	0.0729308
TRIM2	ENSG00000109654	2.00399	0.0479893	0.394129	-0.786985	0.433298	-12.9632	1.55479e-22
OAT	ENSG00000065154	2.00392	0.0479964	0.393932	-2.14994	0.0341626	-6.50849	3.83244e-09
AKR1B1	ENSG00000085662	-2.00362	0.0480297	0.393949	-1.31	0.193433	6.41224	5.94124e-09
PLPP7	ENSG00000160539	-2.00361	0.0480307	0.393702	-0.60932	0.543803	-0.155688	0.876618
MRPL19	ENSG00000115364	2.00275	0.048125	0.39422	-1.10634	0.271444	-1.62311	0.10796
HADHA	ENSG00000084754	-2.00194	0.0482129	0.394685	-0.336609	0.737173	-3.7184	0.000343074
ZNF624	ENSG00000197566	2.0018	0.0482288	0.394559	-0.334072	0.73908	1.25535	0.212505
TMEM229B	ENSG00000198133	-2.00132	0.0482817	0.394737	-1.81952	0.0720592	5.81398	8.5856e-08
PEX16	ENSG00000121680	-2.00084	0.0483343	0.394912	0.620228	0.536629	-1.75195	0.0830886
RRP12	ENSG00000052749	-2.00077	0.0483422	0.394722	-2.40936	0.0179562	2.988	0.00359365
ATG4B	ENSG00000168397	-1.9997	0.0484599	0.395428	-1.38387	0.169722	4.42503	2.62633e-05
STX1A	ENSG00000106089	1.99915	0.04852	0.395663	-1.45788	0.148252	-31.4422	3.03858e-51
MRPS26	ENSG00000125901	-1.99878	0.0485611	0.395743	-1.57474	0.118723	6.99194	4.10967e-10
PCDH9	ENSG00000184226	1.99818	0.0486269	0.396025	-2.48403	0.0147861	-4.99516	2.75535e-06
SKP2	ENSG00000145604	1.99735	0.0487183	0.396514	-0.732163	0.465916	-1.9931	0.04919
SOGA1	ENSG00000149639	-1.99663	0.0487976	0.396904	-1.97048	0.0517661	-3.62435	0.000472928
ZMAT4	ENSG00000165061	-1.99531	0.0489442	0.397841	-3.81756	0.000243204	10.1823	8.72147e-17
FGF13	ENSG00000129682	-1.99521	0.0489558	0.39768	1.68198	0.0959385	-3.07653	0.00275299
PPRC1	ENSG00000148840	-1.99487	0.0489931	0.397727	-0.730906	0.46668	0.43265	0.666274
CNIH3	ENSG00000143786	1.99422	0.049065	0.398056	-1.35469	0.17881	-18.2117	2.21753e-32
CEND1	ENSG00000184524	-1.99343	0.0491529	0.398513	-2.30107	0.0236289	-0.88139	0.380386
SLC17A7	ENSG00000104888	1.99297	0.0492043	0.398675	0.0780002	0.937996	-18.077	3.80076e-32
STIP1	ENSG00000168439	-1.99235	0.049274	0.398984	-2.22743	0.0283384	2.14126	0.0348755
WRAP53	ENSG00000141499	-1.99141	0.0493788	0.399577	-0.796824	0.427589	-2.31666	0.0227253
NKD1	ENSG00000140807	-1.99022	0.0495125	0.400402	-1.61271	0.110206	-1.41414	0.16067
ZSCAN30	ENSG00000186814	-1.98968	0.0495725	0.400632	-0.620999	0.536124	-0.193513	0.846981
SLC52A3	ENSG00000101276	-1.98962	0.049579	0.400429	-0.572574	0.568319	4.3422	3.59817e-05
RASSF5	ENSG00000266094	-1.98893	0.049657	0.400803	-2.54453	0.0125954	-12.4294	1.87385e-21
SLC6A15	ENSG00000072041	1.98881	0.0496698	0.400651	-0.353423	0.724574	-9.94106	2.81298e-16
UHRF1BP1	ENSG00000065060	-1.98826	0.0497319	0.400896	-2.39595	0.0185859	4.53098	1.74712e-05
AP5Z1	ENSG00000242802	-1.9878	0.0497835	0.401057	-1.8483	0.0677461	-0.70827	0.480554
RNF185	ENSG00000138942	-1.98767	0.0497986	0.400923	-2.42441	0.0172727	-2.05398	0.0427936
KCNJ2	ENSG00000123700	1.98663	0.0499158	0.401611	-1.83053	0.070384	-0.46986	0.639558
PDHA1	ENSG00000131828	-1.98556	0.050036	0.402323	-3.46279	0.000810754	1.62289	0.108008
ALG3	ENSG00000214160	-1.98553	0.0500393	0.402094	0.545565	0.586675	3.88218	0.000193764
IMPG1	ENSG00000112706	1.98541	0.0500534	0.401951	1.24826	0.21508	14.7535	4.6424e-26
YWHAQ	ENSG00000134308	1.98526	0.0500701	0.401831	-0.982679	0.328323	-3.67884	0.000392911
SLC25A17	ENSG00000100372	1.98485	0.0501172	0.401954	-0.56702	0.572071	0.100818	0.919913
CD164	ENSG00000135535	1.98444	0.0501637	0.402072	-0.401153	0.689231	-1.43699	0.154087
GIN1	ENSG00000145723	1.98402	0.0502114	0.402199	-0.608982	0.544026	-3.33417	0.00123105
GXYLT1	ENSG00000151233	-1.98343	0.0502783	0.402481	-1.02461	0.308214	0.531923	0.596051
ZNF521	ENSG00000198795	-1.98331	0.050291	0.402328	-0.68659	0.494055	5.12473	1.61842e-06
ALKBH1	ENSG00000100601	1.9828	0.0503495	0.402542	-0.0274748	0.97814	-1.2165	0.226881
NAP1L5	ENSG00000177432	1.98253	0.05038	0.402531	-2.59855	0.010891	-10.8292	3.81453e-18
GATAD2B	ENSG00000143614	-1.98242	0.0503928	0.402379	-2.80084	0.00620354	-0.375404	0.708218
MAX	ENSG00000125952	-1.98233	0.0504034	0.40221	-0.480561	0.63196	-0.304394	0.76151
NME6	ENSG00000172113	1.98193	0.0504479	0.402311	0.481758	0.631113	-1.40869	0.16227
SEC61A1	ENSG00000058262	-1.98146	0.0505014	0.402485	-1.58441	0.116506	-0.21561	0.829765
BIRC3	ENSG00000023445	1.98099	0.0505559	0.402665	1.17197	0.244212	-9.7007	9.04941e-16
YWHAH	ENSG00000128245	1.98003	0.0506656	0.403286	-2.46575	0.0155121	10.9068	2.62443e-18
DDB1	ENSG00000167986	-1.97936	0.0507412	0.403633	-0.74635	0.457344	-2.40952	0.0179491
AKAP12	ENSG00000131016	1.97916	0.0507642	0.403562	-0.0464676	0.963038	5.16035	1.39648e-06
DMXL2	ENSG00000104093	1.97905	0.050777	0.403411	-0.620513	0.536442	-8.98285	2.97138e-14
ITGA6	ENSG00000091409	1.97756	0.0509477	0.404513	-0.336267	0.737429	-0.580917	0.562706
MAD1L1	ENSG00000002822	-1.9772	0.0509898	0.404594	-0.846877	0.399245	9.3376	5.29364e-15
COG2	ENSG00000135775	-1.97656	0.0510629	0.40492	-1.29754	0.197665	0.626425	0.532576
GNB5	ENSG00000069966	-1.97652	0.0510676	0.404703	-5.34769	6.37781e-07	2.42454	0.0172666
SERPING1	ENSG00000149131	-1.9763	0.0510924	0.404647	-0.321909	0.748247	1.91426	0.0586705
CEP76	ENSG00000101624	1.97608	0.051118	0.404596	0.858349	0.392914	0.179094	0.858255
CTNNA2	ENSG00000066032	-1.97503	0.0512394	0.405304	-2.53255	0.0130043	21.6852	4.39326e-38
PANK2	ENSG00000125779	-1.97496	0.0512476	0.405115	-0.594434	0.55367	4.41906	2.68686e-05
HDGFL2	ENSG00000167674	-1.97389	0.0513714	0.405841	-2.74668	0.00723277	3.83109	0.00023195
OLIG1	ENSG00000184221	-1.97363	0.0514008	0.405819	-0.652151	0.515917	-4.80064	6.0449e-06
STX1B	ENSG00000099365	-1.97336	0.0514325	0.405817	-4.28616	4.44363e-05	-3.48364	0.000756963
RPS6KA6	ENSG00000072133	1.97333	0.0514354	0.405587	0.194145	0.846487	5.02394	2.4497e-06
PDE8B	ENSG00000113231	-1.97248	0.051534	0.406111	0.265384	0.791303	13.049	1.04497e-22
USP20	ENSG00000136878	-1.97159	0.051637	0.406669	-2.25424	0.0265362	-0.996321	0.321687
SDF2L1	ENSG00000128228	-1.97159	0.0516377	0.406422	0.726588	0.469309	1.66521	0.0992465
COIL	ENSG00000121058	-1.9702	0.0517988	0.407437	0.134469	0.893323	-1.23551	0.219762
ST6GALNAC5	ENSG00000117069	-1.96891	0.0519496	0.408369	2.31158	0.0230161	13.593	8.57544e-24
PRPS1	ENSG00000147224	-1.96865	0.0519797	0.408352	-2.28008	0.024895	-10.3961	3.09272e-17
MRPL12	ENSG00000262814	-1.96852	0.0519949	0.408218	-0.355431	0.723074	4.46635	2.24175e-05
NEUROD6	ENSG00000164600	1.96771	0.0520897	0.408709	0.012232	0.990267	-16.2418	7.34083e-29
SEMA3C	ENSG00000075223	1.96725	0.0521441	0.408882	1.6597	0.100353	5.08891	1.87612e-06
WIF1	ENSG00000156076	-1.96649	0.0522321	0.409319	-0.148532	0.882246	16.676	1.17926e-29
RNF4	ENSG00000063978	-1.96593	0.0522985	0.409585	-0.297503	0.766748	-0.353879	0.724233
VAMP2	ENSG00000220205	1.96575	0.052319	0.409493	-0.193333	0.847121	-8.0441	2.78999e-12
ZNF516	ENSG00000101493	-1.96574	0.0523212	0.409257	-0.330164	0.742021	6.55424	3.10912e-09
ZC4H2	ENSG00000126970	1.96544	0.0523555	0.409272	-1.5519	0.124093	-7.32285	8.69196e-11
THOC3	ENSG00000051596	-1.96543	0.0523567	0.409029	-3.05748	0.00291676	3.90586	0.00017818
MAMDC4	ENSG00000177943	-1.96396	0.0525299	0.410129	-2.05815	0.0423827	2.51663	0.0135663
PRSS56	ENSG00000237412	-1.96393	0.0525334	0.409903	-1.21612	0.227025	6.81193	9.49027e-10
MRPS10	ENSG00000048544	1.96277	0.0526701	0.410716	-0.89413	0.373568	-2.41321	0.0177794
WNT10A	ENSG00000135925	-1.96274	0.0526744	0.410497	0.813853	0.417814	0.760619	0.448815
PARD6A	ENSG00000102981	-1.96231	0.0527252	0.41064	1.6005	0.11289	7.72528	1.28553e-11
LARP6	ENSG00000166173	-1.96154	0.0528165	0.411098	-1.79957	0.0751813	-0.442149	0.659411
EBNA1BP2	ENSG00000117395	1.96041	0.0529504	0.411887	0.244112	0.807684	5.29966	7.80707e-07
TMEM179	ENSG00000258986	1.95981	0.0530211	0.412184	-1.09788	0.275102	-3.24623	0.00162804
FKTN	ENSG00000106692	-1.95954	0.0530527	0.412176	-2.04276	0.0439155	-1.46932	0.14513
TBC1D8	ENSG00000204634	1.95954	0.0530535	0.41193	1.50829	0.134882	-2.82503	0.00578871
ERCC2	ENSG00000104884	-1.95905	0.0531113	0.412125	-0.34488	0.730966	1.78023	0.0783149
ARHGEF28	ENSG00000214944	1.95882	0.0531391	0.412088	1.84645	0.068017	-10.2355	6.73692e-17
PEX11B	ENSG00000131779	-1.95878	0.0531437	0.411872	-2.13035	0.0357902	-1.10443	0.272263
RNF170	ENSG00000120925	-1.9587	0.0531534	0.411695	-1.86766	0.0649683	-0.165268	0.869093
FAS	ENSG00000026103	-1.95856	0.0531698	0.41157	-0.96846	0.335334	-3.98084	0.000136342
ARX	ENSG00000004848	-1.95847	0.05318	0.411397	-1.93215	0.0563944	8.25359	1.01728e-12
NTN1	ENSG00000065320	-1.95805	0.0532305	0.411536	-1.17962	0.24117	0.480076	0.632304
MAGEE2	ENSG00000186675	1.95771	0.0532707	0.411596	0.00100733	0.999198	-4.92406	3.6789e-06
TPD52L1	ENSG00000111907	-1.95764	0.0532799	0.411416	1.45571	0.148852	8.24726	1.0488e-12
PTPA	ENSG00000119383	-1.95726	0.053325	0.411513	-1.94615	0.0546651	-4.45246	2.36448e-05
AKAP8L	ENSG00000011243	-1.95522	0.0535687	0.413142	-0.470184	0.639328	0.783971	0.435055
SLC39A3	ENSG00000141873	1.95401	0.0537133	0.414004	-0.338171	0.735999	0.892311	0.374536
KCND2	ENSG00000184408	-1.95353	0.0537717	0.414203	1.68701	0.0949643	11.8055	3.56293e-20
RIPOR1	ENSG00000039523	-1.95274	0.0538664	0.41468	-0.606003	0.545993	0.555188	0.580104
CHFR	ENSG00000072609	-1.95238	0.0539097	0.41476	-0.247192	0.805306	1.40538	0.163251
OPA3	ENSG00000125741	-1.95227	0.053923	0.414611	-2.43174	0.0169478	0.9179	0.361053
IL6R	ENSG00000160712	-1.95205	0.0539494	0.414562	-1.29579	0.198266	7.66163	1.74163e-11
HIPK1	ENSG00000163349	-1.95181	0.0539789	0.414537	-2.64247	0.00966185	0.669038	0.505134
ITGB5	ENSG00000082781	-1.95047	0.0541401	0.415523	0.0320167	0.974528	9.79867	5.61999e-16
MAP3K7	ENSG00000135341	1.9501	0.0541853	0.415618	-1.51116	0.134148	0.56369	0.574326
GRAMD1C	ENSG00000178075	-1.9496	0.0542452	0.415825	1.01077	0.314759	8.13216	1.82644e-12
CXorf40A	ENSG00000197620	1.94918	0.0542966	0.415968	2.99134	0.00355803	0.516387	0.606814
TMEM225B	ENSG00000244219	1.94777	0.0544674	0.417023	0.0696065	0.944657	-1.30416	0.195406
RGS4	ENSG00000117152	1.94773	0.054472	0.416807	-2.95283	0.00398921	-6.32738	8.72861e-09
SIRT6	ENSG00000077463	-1.94767	0.0544804	0.416619	-1.30255	0.195954	0.00486116	0.996132
CACNA1C	ENSG00000151067	-1.94761	0.0544873	0.41642	-2.18183	0.0316502	4.76868	6.86703e-06
ATXN7L2	ENSG00000162650	1.94736	0.0545171	0.416396	-0.373674	0.7095	0.35225	0.72545
FABP6	ENSG00000170231	-1.94692	0.0545714	0.41656	3.74608	0.000311838	-19.1897	4.7512e-34
CMAS	ENSG00000111726	1.94622	0.0546565	0.416958	-0.411192	0.681881	-15.5123	1.67319e-27
TMED9	ENSG00000184840	-1.94576	0.0547127	0.417135	0.00168405	0.99866	1.14844	0.253743
APOL2	ENSG00000128335	-1.9453	0.0547682	0.417307	-4.35166	3.47172e-05	5.15276	1.44111e-06
EIF2AK4	ENSG00000128829	-1.94519	0.0547822	0.417162	0.420359	0.675196	0.823274	0.412465
GRM4	ENSG00000124493	-1.94506	0.0547974	0.417027	-0.459243	0.647134	-5.58873	2.28289e-07
ZNF207	ENSG00000010244	-1.94492	0.0548144	0.416906	-2.56696	0.0118604	-0.516456	0.606766
GDAP1L1	ENSG00000124194	-1.94466	0.0548461	0.416897	1.28717	0.201238	-0.26236	0.793626
CLK3	ENSG00000179335	-1.94242	0.0551209	0.418734	-1.75391	0.0827498	1.35166	0.179772
PREX2	ENSG00000046889	-1.94218	0.0551501	0.418704	0.270507	0.787372	5.28725	8.22462e-07
GPX3	ENSG00000211445	-1.94136	0.0552512	0.41922	0.949642	0.344763	24.5441	2.45181e-42
PNMA8B	ENSG00000204851	-1.94117	0.0552745	0.419146	-1.39553	0.166189	-10.9838	1.81218e-18
DBP	ENSG00000105516	-1.94063	0.0553416	0.419403	-3.67178	0.0004025	3.06535	0.00284798
RPGRIP1L	ENSG00000103494	1.94019	0.0553949	0.419556	-0.0874166	0.930529	1.21853	0.226114
GTF2F1	ENSG00000125651	-1.93974	0.0554504	0.419725	-1.71467	0.0897464	-1.09409	0.27675
MED22	ENSG00000148297	-1.93919	0.0555194	0.419996	-1.28828	0.200854	3.01974	0.00326817
NR4A2	ENSG00000153234	-1.93786	0.0556831	0.420983	-0.408408	0.683916	-31.3627	3.76669e-51
CHCHD6	ENSG00000159685	1.93637	0.0558674	0.422124	3.0202	0.00326369	8.30143	8.07572e-13
UBE2L3	ENSG00000185651	-1.93603	0.0559097	0.422191	-0.767358	0.444819	-0.934386	0.352532
HMGCL	ENSG00000117305	1.93568	0.0559536	0.422271	2.40468	0.0181737	-1.6883	0.0947154
RNF24	ENSG00000101236	-1.93459	0.0560888	0.423039	1.09052	0.27831	7.2073	1.49825e-10
ZNF787	ENSG00000142409	-1.93457	0.0560918	0.42281	-0.740693	0.460752	6.26532	1.15513e-08
GALNT10	ENSG00000164574	-1.93388	0.0561781	0.423208	0.313928	0.754281	-2.82085	0.00585859
NEU3	ENSG00000162139	-1.9336	0.0562134	0.423222	-0.401556	0.688935	-0.708693	0.480293
GPATCH2	ENSG00000092978	1.93307	0.0562786	0.423461	-0.00534233	0.995749	-3.16433	0.00210274
SNX27	ENSG00000143376	-1.9329	0.0563	0.423371	-4.17263	6.7809e-05	0.862496	0.39064
GTPBP4	ENSG00000107937	1.93235	0.0563685	0.423634	-0.157051	0.875546	-1.35464	0.178826
TRAF3IP2	ENSG00000056972	1.93235	0.0563693	0.423389	-0.34366	0.73188	-3.88215	0.000193785
C20orf204	ENSG00000196421	-1.93213	0.0563966	0.423342	-0.277975	0.78165	2.32363	0.0223311
FIGN	ENSG00000182263	1.9313	0.0565008	0.423873	-2.35148	0.0208165	-2.54071	0.0127244
MED23	ENSG00000112282	-1.93079	0.056564	0.424096	-0.543564	0.588046	0.646322	0.519668
VPS41	ENSG00000006715	1.93074	0.0565707	0.423895	-1.97708	0.0510027	-7.37038	6.94352e-11
UBE2V2	ENSG00000169139	1.93066	0.0565812	0.423723	-1.03516	0.303289	-5.12431	1.62123e-06
ERICH5	ENSG00000177459	-1.93053	0.0565976	0.423595	-1.62673	0.107189	3.34525	0.00118803
PAPOLA	ENSG00000090060	1.93007	0.0566551	0.423775	-0.43369	0.665521	0.549643	0.583886
DZIP3	ENSG00000198919	1.92995	0.0566699	0.423635	-0.102146	0.918861	3.79764	0.000260724
FAR2	ENSG00000064763	1.92958	0.0567169	0.423736	-1.0418	0.300211	-5.67822	1.55098e-07
DTNBP1	ENSG00000047579	-1.92902	0.0567864	0.424005	2.4613	0.0156933	15.8457	3.97629e-28
LATS2	ENSG00000150457	-1.9288	0.0568152	0.42397	-0.320295	0.749466	-4.17005	6.84578e-05
TMEM14C	ENSG00000111843	1.92798	0.0569175	0.424483	-0.275519	0.78353	4.9547	3.24891e-06
NFATC2	ENSG00000101096	-1.92773	0.0569498	0.424474	0.324166	0.746543	2.85358	0.00533182
TMEM132A	ENSG00000006118	-1.92702	0.0570396	0.424893	0.852998	0.395859	9.39699	3.96521e-15
TESPA1	ENSG00000135426	-1.92698	0.0570437	0.424673	0.0561741	0.955324	26.0266	2.10975e-44
HMSD	ENSG00000221887	-1.92677	0.0570713	0.424629	1.06067	0.291594	-6.6491	2.01211e-09
CETN2	ENSG00000147400	1.92672	0.0570767	0.42442	2.74349	0.00729797	0.414395	0.679542
FCGR3A	ENSG00000203747	1.92661	0.0570907	0.424275	-0.750124	0.455079	-0.160532	0.872811
DDX51	ENSG00000185163	-1.92653	0.0571015	0.424106	-0.953323	0.342905	1.0173	0.311656
DYNC2LI1	ENSG00000138036	1.92612	0.0571525	0.424236	0.141559	0.887735	1.10284	0.27295
DNAJA1	ENSG00000086061	1.92583	0.0571895	0.424261	-0.475109	0.635827	-5.15594	1.42228e-06
KLHL26	ENSG00000167487	-1.92563	0.0572156	0.424207	-0.78306	0.435588	3.54582	0.000615814
NEBL	ENSG00000078114	-1.92551	0.0572302	0.424067	-0.0345145	0.972541	11.3988	2.47547e-19
RCN3	ENSG00000142552	-1.9253	0.0572568	0.424015	-1.47545	0.14348	-3.2542	0.00158767
FAT1	ENSG00000083857	-1.9253	0.057257	0.423768	0.25688	0.797841	-1.82396	0.0713804
WDR89	ENSG00000140006	-1.92511	0.0572803	0.423694	-1.26364	0.209529	0.717321	0.47498
PHF1	ENSG00000112511	-1.92488	0.0573101	0.423666	-0.644075	0.521117	-1.14799	0.253925
SAP25	ENSG00000205307	1.92402	0.0574189	0.424223	0.210285	0.833907	-0.778692	0.438144
MAPRE2	ENSG00000166974	1.92314	0.0575318	0.424809	-0.804134	0.423377	2.00504	0.0478749
DERL2	ENSG00000072849	1.92305	0.0575423	0.424639	-0.716734	0.47534	-1.41602	0.160121
ZNF704	ENSG00000164684	1.92225	0.0576442	0.425143	0.1108	0.912015	-7.11192	2.34475e-10
ZCCHC7	ENSG00000147905	1.92207	0.0576681	0.425072	0.561686	0.575685	-0.940045	0.349637
SPAG8	ENSG00000137098	-1.92185	0.057696	0.42503	-0.243051	0.808503	1.33759	0.184303
TSR3	ENSG00000007520	-1.92116	0.0577833	0.425425	2.25001	0.0268135	-4.61711	1.24934e-05
LSM6	ENSG00000164167	1.92046	0.0578736	0.425842	0.778193	0.438437	-4.33038	3.76245e-05
CDR2L	ENSG00000109089	-1.91972	0.0579677	0.426286	-3.21248	0.00181004	-0.166729	0.867947
SLC25A35	ENSG00000125434	1.91965	0.057977	0.426107	0.696106	0.488104	-0.249282	0.803694
KANSL2	ENSG00000139620	-1.91901	0.0580595	0.426466	-0.844971	0.400302	-0.751818	0.454065
TRIM56	ENSG00000169871	1.91897	0.0580643	0.426254	-0.352181	0.725502	1.46685	0.1458
PLD3	ENSG00000105223	-1.91892	0.0580701	0.426049	0.814781	0.417286	3.52613	0.000657565
IL11RA	ENSG00000137070	-1.91885	0.0580798	0.425874	-0.031302	0.975096	1.60043	0.112905
NFIC	ENSG00000141905	-1.91878	0.0580889	0.425693	-4.20136	6.09689e-05	8.54688	2.46436e-13
KBTBD11	ENSG00000176595	-1.91843	0.0581336	0.425775	-2.58075	0.011428	6.0976	2.45063e-08
PLD5	ENSG00000180287	-1.91841	0.0581359	0.425546	-0.129765	0.897033	1.49172	0.139168
PI4KA	ENSG00000241973	1.91819	0.0581648	0.425511	0.874612	0.384045	-9.82959	4.83547e-16
RNF149	ENSG00000163162	1.91697	0.0583205	0.426404	-0.803638	0.423662	0.761991	0.448
PDZRN3	ENSG00000121440	-1.91663	0.0583646	0.42648	-2.4267	0.0171706	6.8252	8.92441e-10
CA4	ENSG00000167434	-1.91609	0.0584348	0.426746	1.04699	0.297828	18.2381	1.99565e-32
PCED1B	ENSG00000179715	1.9154	0.0585231	0.427144	0.687381	0.493558	-0.541728	0.589306
SF1	ENSG00000168066	-1.91538	0.0585263	0.426921	-3.85087	0.000216385	-0.753724	0.452925
DCAF4	ENSG00000119599	-1.91445	0.0586465	0.427552	-0.546644	0.585937	10.2009	7.9686e-17
ANTXR2	ENSG00000163297	-1.91231	0.0589243	0.42933	-0.353802	0.724291	0.83593	0.405343
YTHDF1	ENSG00000149658	-1.91227	0.0589286	0.429114	-2.99519	0.00351738	1.87113	0.0644801
PSMB9	ENSG00000240065	-1.91182	0.0589871	0.429293	1.04094	0.300611	0.616433	0.539119
MRPL3	ENSG00000114686	1.91149	0.0590305	0.429362	-1.48979	0.139672	3.03503	0.00312133
RELL1	ENSG00000181826	1.91138	0.0590446	0.429218	-0.117906	0.906397	1.31139	0.192965
THOC5	ENSG00000100296	-1.91127	0.0590595	0.42908	-2.28043	0.0248737	-1.02203	0.309426
AUTS2	ENSG00000158321	-1.91076	0.0591247	0.429307	-2.11573	0.0370487	0.388197	0.69876
ABHD1	ENSG00000143994	-1.91012	0.0592082	0.429667	1.9191	0.0580476	3.20822	0.00183432
ALOXE3	ENSG00000179148	1.90953	0.0592862	0.429986	-1.06874	0.287959	4.06142	0.000101915
GTPBP1	ENSG00000100226	-1.90952	0.0592865	0.429742	-2.06736	0.041487	0.985222	0.327079
CABP7	ENSG00000100314	-1.90877	0.0593844	0.430205	-0.558356	0.577948	-8.26131	9.80091e-13
SLC47A1	ENSG00000142494	-1.90847	0.0594241	0.430247	-0.825318	0.41131	1.66995	0.0983019
TTF1	ENSG00000125482	-1.90762	0.0595351	0.430804	0.494237	0.622308	-0.454525	0.650514
PCDHB10	ENSG00000120324	1.90623	0.0597184	0.431883	-0.409274	0.683282	-0.368484	0.713353
MORC3	ENSG00000159256	1.90621	0.0597211	0.431656	-0.961999	0.338552	0.311035	0.756473
GCHFR	ENSG00000137880	-1.90553	0.0598092	0.432047	2.774	0.00669556	11.3125	3.74047e-19
PXDN	ENSG00000130508	1.90542	0.059824	0.431907	-1.05086	0.296056	-7.22769	1.3612e-10
PLPP1	ENSG00000067113	1.90523	0.0598489	0.43184	-0.750647	0.454766	1.64553	0.103248
PRDX4	ENSG00000123131	1.90397	0.0600152	0.432793	1.51918	0.132121	0.145832	0.884371
BEND6	ENSG00000151917	-1.90373	0.0600467	0.432774	-2.04899	0.043289	7.69262	1.50233e-11
ASB13	ENSG00000196372	-1.90353	0.0600734	0.43272	-3.14195	0.00225331	8.70622	1.13842e-13
SCCPDH	ENSG00000143653	1.90348	0.0600799	0.432521	0.368635	0.713241	-1.67077	0.0981397
LTN1	ENSG00000198862	1.90226	0.0602418	0.43344	-1.47279	0.144194	-1.98733	0.0498363
PPP1R12C	ENSG00000125503	-1.90205	0.0602693	0.433391	-1.20344	0.23187	2.11107	0.0374571
CHTOP	ENSG00000160679	-1.90182	0.060299	0.433358	-1.4402	0.15318	-1.28967	0.200372
CAMK2B	ENSG00000058404	-1.90133	0.0603642	0.433581	-0.242082	0.809251	-2.63931	0.00974579
CADPS2	ENSG00000081803	-1.90087	0.0604251	0.433772	-5.70918	1.35602e-07	-12.2907	3.59542e-21
MSN	ENSG00000147065	-1.90066	0.0604538	0.433732	-0.03709	0.970493	1.25413	0.212947
SLC29A4	ENSG00000164638	-1.90008	0.0605306	0.434037	0.590065	0.556582	12.1133	8.29522e-21
LPAR5	ENSG00000184574	1.89946	0.0606128	0.43438	-0.369089	0.712903	0.427512	0.669998
MYO6	ENSG00000196586	1.89944	0.060615	0.43415	-0.950923	0.344116	0.42979	0.668345
BAX	ENSG00000087088	1.89895	0.0606808	0.434375	0.707852	0.480813	-0.717525	0.474854
UBR2	ENSG00000024048	1.89678	0.06097	0.436199	-1.23373	0.220422	-1.31967	0.190194
MTDH	ENSG00000147649	-1.89674	0.0609754	0.435992	-1.93936	0.0554978	1.14723	0.25424
SYNGR3	ENSG00000127561	1.8967	0.0609802	0.435779	0.591359	0.555719	-13.7504	4.18484e-24
STX18	ENSG00000168818	-1.89596	0.0610796	0.436244	-1.33478	0.185218	-1.01514	0.312681
AK9	ENSG00000155085	1.89559	0.0611298	0.436356	0.835684	0.405481	2.11118	0.0374474
ADAMTS14	ENSG00000138316	-1.89464	0.0612571	0.437018	-1.61089	0.110603	-5.26927	8.86849e-07
NOP10	ENSG00000182117	1.89449	0.0612775	0.436917	2.06697	0.0415246	0.925176	0.357276
DPH1	ENSG00000108963	1.89348	0.0614131	0.437638	0.182975	0.855217	-1.12541	0.263321
SLCO4A1	ENSG00000101187	-1.89257	0.0615355	0.438263	-0.494973	0.62179	4.32302	3.86842e-05
LRRC38	ENSG00000162494	-1.89249	0.0615457	0.438089	-1.5452	0.125704	0.972865	0.333152
MAST2	ENSG00000086015	-1.89239	0.0615587	0.437935	-0.597468	0.551652	-0.327279	0.744195
CD53	ENSG00000143119	-1.89228	0.0615745	0.437802	0.345033	0.730851	12.665	6.22399e-22
TRIM46	ENSG00000163462	-1.89215	0.0615914	0.437676	-0.541897	0.589189	2.67899	0.00873717
EEF1E1	ENSG00000124802	1.89183	0.0616346	0.437737	0.735627	0.463815	2.16837	0.0326902
HTRA1	ENSG00000166033	-1.89182	0.0616366	0.437506	-0.27236	0.785951	6.51417	3.73432e-09
CBLN2	ENSG00000141668	1.89147	0.0616837	0.437595	3.63172	0.00046126	16.7383	9.0885e-30
CD55	ENSG00000196352	1.8914	0.0616932	0.437417	-1.65349	0.101613	-6.67	1.82768e-09
LRRC4C	ENSG00000148948	1.89139	0.0616945	0.437181	1.30732	0.194337	7.14144	2.04154e-10
HS3ST1	ENSG00000002587	-1.89136	0.0616978	0.43696	-5.04498	2.24736e-06	2.1238	0.0363488
EMG1	ENSG00000126749	-1.8905	0.0618144	0.437541	0.212369	0.832285	-2.97433	0.00374288
NIPSNAP2	ENSG00000146729	-1.89013	0.0618651	0.437655	-0.459534	0.646926	4.91308	3.8461e-06
RND2	ENSG00000108830	-1.88993	0.0618915	0.437597	-0.721427	0.472463	6.89011	6.60321e-10
ITCH	ENSG00000078747	1.88987	0.0618993	0.437408	1.65454	0.1014	0.44344	0.658481
TACC2	ENSG00000138162	-1.88924	0.0619853	0.437771	-1.4678	0.145544	-5.76213	1.07685e-07
CAND2	ENSG00000144712	-1.88918	0.0619936	0.437586	-0.0355426	0.971723	-0.588444	0.557665
RECQL4	ENSG00000160957	-1.88853	0.0620819	0.437965	-1.19118	0.236625	-1.64091	0.104205
FSTL5	ENSG00000168843	-1.88829	0.0621142	0.437948	0.740566	0.460828	-13.5643	9.77441e-24
MAPK8IP2	ENSG00000008735	-1.88818	0.0621293	0.437811	-1.69751	0.0929544	-2.89435	0.00473665
DNA2	ENSG00000138346	1.88782	0.0621778	0.437909	-0.259486	0.795835	0.988171	0.325641
SORCS2	ENSG00000184985	-1.88722	0.0622591	0.438238	0.676272	0.500551	-9.35636	4.83178e-15
RNF187	ENSG00000168159	-1.88677	0.06232	0.438422	-4.00942	0.000123022	0.551383	0.582697
EEF2	ENSG00000167658	-1.88639	0.0623724	0.438547	-2.49757	0.0142679	-0.70452	0.482875
AGA	ENSG00000038002	1.88579	0.0624536	0.438874	0.788342	0.432508	-2.47012	0.0153357
DCAF1	ENSG00000145041	1.88516	0.0625394	0.439233	-0.956915	0.341099	1.42142	0.15855
KPNA2	ENSG00000182481	-1.88498	0.0625642	0.439164	-2.4062	0.018103	-1.79893	0.0752843
MITF	ENSG00000187098	-1.88455	0.0626228	0.439331	-2.49549	0.0143466	-1.95423	0.0536872
TNRC18	ENSG00000182095	-1.88444	0.0626388	0.4392	-2.05946	0.0422541	5.52409	3.01312e-07
C11orf97	ENSG00000257057	1.8842	0.0626715	0.439186	2.46761	0.0154366	7.79682	9.13256e-12
SESN3	ENSG00000149212	-1.88368	0.0627418	0.439436	-0.00995729	0.992077	6.24361	1.27375e-08
RCAN3	ENSG00000117602	-1.8827	0.0628761	0.440133	-0.466871	0.641687	-17.1098	1.94362e-30
MAP3K9	ENSG00000006432	-1.88243	0.0629139	0.440154	-4.40251	2.86202e-05	0.2259	0.821776
DCP1A	ENSG00000272886	1.88229	0.0629331	0.440045	0.128485	0.898043	4.33354	3.71778e-05
RCN2	ENSG00000117906	1.88149	0.0630431	0.44057	1.14938	0.253358	-4.68258	9.66016e-06
TMEM8B	ENSG00000137103	-1.88067	0.0631559	0.441115	-2.36358	0.0201872	2.37	0.0198604
MFSD9	ENSG00000135953	-1.88033	0.0632025	0.441198	-1.84292	0.0685359	6.94272	5.16957e-10
CSF1	ENSG00000184371	-1.87994	0.0632562	0.441328	0.118273	0.906107	-4.54253	1.67062e-05
CDK12	ENSG00000167258	-1.87913	0.0633677	0.441863	-1.15296	0.251892	-2.36	0.0203715
LRRN3	ENSG00000173114	1.87768	0.0635686	0.44302	-2.55588	0.0122185	-10.9717	1.9206e-18
PRKAR2A	ENSG00000114302	-1.877	0.0636624	0.443429	-0.554474	0.580589	2.45082	0.0161283
NOL6	ENSG00000165271	-1.87533	0.0638951	0.444806	-1.10451	0.27223	5.91877	5.41751e-08
CRY2	ENSG00000121671	-1.87518	0.0639149	0.444699	-2.0368	0.0445218	0.352712	0.725105
CMTM3	ENSG00000140931	1.87498	0.0639433	0.444652	1.83276	0.0700485	-0.794866	0.428722
YPEL4	ENSG00000166793	-1.87471	0.0639808	0.444668	-1.58968	0.115311	-1.15449	0.251267
MAGOH	ENSG00000162385	-1.87392	0.0640914	0.445192	-1.12226	0.264649	2.72359	0.00771715
TMEM11	ENSG00000178307	-1.87289	0.0642341	0.445939	-1.98755	0.0498118	-0.311678	0.755985
NXPH4	ENSG00000182379	1.87257	0.0642792	0.446007	-0.36077	0.719092	-14.0618	1.02171e-24
DAZAP1	ENSG00000071626	-1.87212	0.0643415	0.446195	-3.60532	0.000504341	-1.25184	0.213778
URM1	ENSG00000167118	-1.87161	0.0644129	0.446446	-2.03054	0.0451661	-0.0722734	0.94254
SNX12	ENSG00000147164	-1.87118	0.0644736	0.446622	-3.49793	0.000722053	4.12146	8.18576e-05
TANGO6	ENSG00000103047	1.87109	0.0644869	0.446469	-0.654508	0.514405	0.248041	0.804651
TRIP6	ENSG00000087077	-1.87107	0.0644889	0.446239	0.716335	0.475585	1.18522	0.238958
LIN7A	ENSG00000111052	-1.86967	0.0646861	0.447359	-2.3212	0.0224678	-3.57032	0.000567354
ZNF677	ENSG00000197928	-1.86906	0.0647716	0.447706	-0.39621	0.692861	-6.62072	2.29234e-09
PSMA3	ENSG00000100567	1.8684	0.0648644	0.448102	-1.28082	0.203451	-0.672628	0.502857
SLC25A18	ENSG00000182902	-1.86814	0.0649014	0.448114	1.27136	0.206781	4.69009	9.37799e-06
NOS1	ENSG00000089250	-1.86739	0.0650066	0.448595	-0.817993	0.415458	5.26303	9.10339e-07
GJB6	ENSG00000121742	-1.86655	0.0651254	0.44917	-0.667314	0.506229	11.3824	2.67717e-19
TLNRD1	ENSG00000140406	1.86563	0.065255	0.449818	-2.06416	0.0417963	-3.05535	0.00293558
NAB2	ENSG00000166886	-1.86561	0.0652581	0.449595	-1.19248	0.236116	1.13117	0.260901
CHCHD7	ENSG00000170791	-1.86543	0.0652837	0.449527	-1.01493	0.312782	6.55548	3.09164e-09
ARL14EP	ENSG00000152219	1.86535	0.0652943	0.449356	1.56444	0.12112	2.37522	0.0195977
RALB	ENSG00000144118	-1.8652	0.0653165	0.449264	-1.19511	0.235091	1.9373	0.0557526
HMGN1	ENSG00000205581	-1.86461	0.0654002	0.449595	-0.087591	0.930391	-1.19591	0.234781
NSMCE4A	ENSG00000107672	-1.8639	0.0655007	0.450042	0.53385	0.594723	-3.66419	0.000413066
VAPB	ENSG00000124164	-1.86382	0.0655118	0.449874	-4.23055	5.47022e-05	0.477879	0.633861
SPATA2	ENSG00000158480	-1.8631	0.0656147	0.450336	-2.68873	0.0085045	3.83529	0.000228557
SNIP1	ENSG00000163877	1.86263	0.0656814	0.45055	-1.07598	0.284728	1.22268	0.224552
ZBTB22	ENSG00000236104	1.86146	0.065848	0.451448	-1.24733	0.215418	1.1424	0.256228
ATP1A3	ENSG00000105409	-1.86137	0.0658602	0.451287	-3.73144	0.000328007	3.75306	0.0003044
STX4	ENSG00000103496	-1.86074	0.0659503	0.45166	-2.09169	0.0392003	-4.14301	7.56303e-05
LMBR1	ENSG00000105983	-1.85981	0.0660836	0.452328	-3.30299	0.00136004	12.7364	4.46072e-22
USP21	ENSG00000143258	1.85964	0.0661071	0.452244	-1.08025	0.282835	-0.278868	0.780968
IFT43	ENSG00000119650	-1.8593	0.0661559	0.452333	-0.0588201	0.953222	2.20559	0.0298846
SKAP2	ENSG00000005020	1.85862	0.0662543	0.452762	3.8098	0.000249887	1.05133	0.295839
SUPT5H	ENSG00000196235	-1.8577	0.0663854	0.453412	-0.77634	0.439524	-2.55146	0.0123639
ACOX1	ENSG00000161533	-1.85745	0.0664211	0.453412	-2.50933	0.0138313	5.21838	1.09706e-06
DOCK10	ENSG00000135905	-1.85706	0.0664775	0.453552	-1.56779	0.120337	-2.94839	0.00404188
CFAP20	ENSG00000070761	-1.85697	0.0664903	0.453395	-2.26532	0.0258211	-2.38862	0.0189381
RAD54B	ENSG00000197275	-1.8566	0.0665444	0.45352	-0.597444	0.551668	4.03578	0.000111848
KCNH2	ENSG00000055118	-1.85571	0.0666721	0.454146	-1.82111	0.071816	10.2002	7.99546e-17
NHS	ENSG00000188158	-1.85479	0.066805	0.454806	-1.15454	0.251248	8.43752	4.18378e-13
STAT1	ENSG00000115415	1.85408	0.0669071	0.455256	-0.369173	0.712841	0.200356	0.841641
FSD1	ENSG00000105255	-1.85385	0.0669402	0.455236	-0.852487	0.396141	-1.97076	0.0517334
CCNK	ENSG00000090061	-1.85323	0.0670304	0.455605	-2.07776	0.0404956	1.0961	0.275876
ZNF287	ENSG00000141040	-1.85283	0.0670885	0.455755	-0.666338	0.50685	-0.337746	0.736318
TTLL4	ENSG00000135912	-1.85227	0.0671689	0.456057	-0.839808	0.403177	1.96803	0.0520522
FAM102B	ENSG00000162636	1.85224	0.067173	0.45584	-1.05312	0.295024	-15.4749	1.96762e-27
RTF2	ENSG00000022277	-1.85204	0.0672031	0.4558	-2.59698	0.0109373	0.346878	0.729469
VSIG10	ENSG00000176834	-1.85186	0.0672291	0.455732	-1.34413	0.182186	2.13565	0.0353437
THOC7	ENSG00000163634	1.85142	0.0672927	0.455919	0.843416	0.401167	-5.47286	3.75042e-07
C1S	ENSG00000182326	-1.85115	0.067332	0.455941	1.81783	0.0723197	-14.4823	1.54925e-25
ZNF213	ENSG00000085644	-1.85114	0.0673327	0.455702	-0.952983	0.343077	0.227024	0.820905
MBD3	ENSG00000071655	-1.85112	0.0673355	0.455478	-0.817309	0.415847	0.6125	0.541707
TBR1	ENSG00000136535	1.85068	0.0673998	0.455669	-4.35642	3.40963e-05	-30.6524	2.61856e-50
LRRC34	ENSG00000171757	-1.85026	0.067461	0.455839	-0.495644	0.621319	5.20773	1.14684e-06
CISD1	ENSG00000122873	1.85004	0.0674934	0.455814	0.675349	0.501135	-2.01156	0.047169
ROCK1	ENSG00000067900	-1.84995	0.0675066	0.455661	0.322386	0.747886	0.546821	0.585815
RHBDL3	ENSG00000141314	-1.84968	0.0675456	0.455681	-3.2918	0.00140936	-1.09004	0.278519
BTN3A3	ENSG00000111801	-1.84926	0.0676071	0.455852	-1.50666	0.135298	1.6229	0.108007
FAHD2A	ENSG00000115042	-1.84873	0.0676832	0.456123	-0.943455	0.3479	-3.82967	0.000233106
PINK1	ENSG00000158828	-1.84803	0.067786	0.456572	-1.15859	0.249599	-2.33741	0.0215698
ERICH1	ENSG00000104714	-1.84758	0.0678521	0.456775	2.57092	0.0117348	2.72962	0.00758783
PRIMPOL	ENSG00000164306	-1.84749	0.0678647	0.456617	-1.02437	0.308326	0.325376	0.74563
LRRC28	ENSG00000168904	-1.84705	0.06793	0.456813	-0.808916	0.420634	5.65915	1.68454e-07
AARS	ENSG00000090861	-1.84672	0.0679779	0.456893	-4.74649	7.50076e-06	-3.32874	0.00125265
LRRC59	ENSG00000108829	-1.84654	0.0680038	0.456824	-2.30682	0.0232917	-0.0718308	0.942891
DDHD1	ENSG00000100523	-1.84654	0.0680048	0.456588	-1.64026	0.10434	4.16127	7.07114e-05
XPR1	ENSG00000143324	-1.84649	0.0680119	0.456393	-3.66151	0.000416851	8.02511	3.05663e-12
GTF2IRD2B	ENSG00000174428	1.84582	0.0681103	0.456812	0.959935	0.339584	1.68921	0.0945396
FIG4	ENSG00000112367	1.8454	0.0681709	0.456976	-0.0225482	0.982059	5.26843	8.89992e-07
ZFP91	ENSG00000186660	-1.84514	0.0682089	0.456989	-2.59829	0.0108984	0.0704475	0.943989
SFTPD	ENSG00000133661	-1.84483	0.0682547	0.457054	-0.650421	0.517029	-2.252	0.0266828
PLEKHG5	ENSG00000171680	-1.84437	0.0683233	0.457271	0.0721221	0.94266	14.1984	5.5225e-25
KISS1R	ENSG00000116014	1.84407	0.0683661	0.457316	0.906117	0.367223	-1.66122	0.100047
KDM1A	ENSG00000004487	-1.84369	0.0684222	0.457449	-3.61235	0.000492512	4.1998	6.13223e-05
MBTPS2	ENSG00000012174	1.84273	0.0685637	0.458154	-0.922436	0.358695	-2.56733	0.0118486
WDR25	ENSG00000176473	-1.84259	0.0685843	0.458049	0.478419	0.633478	3.46974	0.000792427
PGF	ENSG00000119630	-1.84241	0.068612	0.457992	0.402722	0.68808	0.606494	0.545669
THG1L	ENSG00000113272	-1.84201	0.0686701	0.458139	-0.454135	0.650793	0.548495	0.58467
SCAF11	ENSG00000139218	1.84117	0.0687941	0.458724	-0.789668	0.431737	-1.06211	0.290945
PPP1R14B	ENSG00000173457	-1.84035	0.0689162	0.459296	3.63118	0.000462115	11.2522	4.99208e-19
DMRT3	ENSG00000064218	-1.84011	0.0689511	0.459287	1.24136	0.217604	21.7979	2.93691e-38
SOX15	ENSG00000129194	-1.83993	0.0689787	0.459229	-0.663974	0.508355	-0.651334	0.516442
CAB39L	ENSG00000102547	1.83935	0.0690643	0.459557	-0.958378	0.340365	-4.36795	3.26389e-05
UGGT2	ENSG00000102595	1.83924	0.0690805	0.459424	-0.415148	0.678993	2.91529	0.00445541
SRRM2	ENSG00000167978	-1.83918	0.0690893	0.459241	-1.76456	0.0809317	0.568277	0.571221
COA1	ENSG00000106603	1.83902	0.0691127	0.459155	-0.626399	0.532593	5.23611	1.01882e-06
ADD1	ENSG00000087274	-1.83877	0.069151	0.459168	-3.57397	0.000560442	-0.853542	0.395559
CKAP2	ENSG00000136108	-1.8378	0.0692951	0.459884	0.22051	0.825959	1.17922	0.241326
SLC6A11	ENSG00000132164	-1.83677	0.0694474	0.460653	-1.35151	0.17982	13.6505	6.59473e-24
ARFGAP3	ENSG00000242247	-1.83641	0.0695018	0.460772	1.1038	0.272537	1.51644	0.132811
RTEL1	ENSG00000258366	-1.83611	0.0695457	0.460822	0.876972	0.382769	1.33637	0.1847
ELOVL7	ENSG00000164181	1.83611	0.0695467	0.460588	-1.76082	0.0815662	0.629311	0.530693
FAHD2B	ENSG00000144199	-1.83541	0.0696508	0.461036	1.07319	0.285973	-1.02279	0.309068
ILK	ENSG00000166333	-1.83477	0.0697459	0.461424	-2.04352	0.0438386	7.76784	1.04898e-11
CTSC	ENSG00000109861	-1.83407	0.0698508	0.461877	-0.482644	0.630486	5.10458	1.75881e-06
C14orf28	ENSG00000179476	1.83219	0.0701337	0.463505	-1.27532	0.205384	-0.0138915	0.988946
RAB1B	ENSG00000174903	-1.83041	0.070401	0.465029	-1.42289	0.158125	4.70832	8.72613e-06
RNF166	ENSG00000158717	-1.82976	0.0704999	0.465439	0.370384	0.711941	-0.440878	0.660328
ZMIZ2	ENSG00000122515	-1.82974	0.0705024	0.465213	-0.584993	0.559974	1.71527	0.0896356
OTULINL	ENSG00000145569	1.82943	0.0705497	0.465283	1.14955	0.253288	2.38963	0.0188896
FCGR2A	ENSG00000143226	1.82847	0.0706948	0.465997	0.919415	0.360265	0.36807	0.71366
SAP130	ENSG00000136715	-1.82819	0.070737	0.466032	-1.98341	0.0502804	-1.61319	0.110102
CCDC130	ENSG00000104957	-1.82669	0.0709642	0.467286	-2.0387	0.044328	0.290107	0.772382
NUDCD1	ENSG00000120526	-1.82663	0.0709735	0.467104	-0.56865	0.570968	-4.08759	9.26512e-05
CCDC28A	ENSG00000024862	1.82645	0.0710013	0.467044	-0.500498	0.617911	-5.28799	8.19898e-07
ZNF580	ENSG00000213015	1.82611	0.071052	0.467135	1.57315	0.119091	0.918362	0.360813
DHX40	ENSG00000108406	1.82559	0.0711313	0.467413	-0.326293	0.744938	0.357337	0.721651
VPS35L	ENSG00000103544	1.82516	0.0711974	0.467605	-1.04512	0.298687	-2.91138	0.00450666
C18orf54	ENSG00000166845	-1.82511	0.0712047	0.46741	-1.05082	0.296072	-3.00408	0.00342521
UBE2E3	ENSG00000170035	-1.82488	0.0712388	0.467391	-1.08256	0.281812	18.0645	3.99513e-32
NEUROD2	ENSG00000171532	1.82451	0.0712964	0.467527	0.668392	0.505544	-10.3237	4.39173e-17
ARFGAP1	ENSG00000101199	-1.82353	0.071446	0.468266	-1.51492	0.133195	-0.218194	0.827757
ITPK1	ENSG00000100605	1.82328	0.0714831	0.468266	-4.89646	4.11344e-06	-17.3189	8.21681e-31
ZNF622	ENSG00000173545	1.82126	0.0717922	0.470048	-0.707167	0.481236	-4.74134	7.65575e-06
HTRA2	ENSG00000115317	-1.82113	0.0718127	0.469939	-0.260181	0.795301	2.70498	0.00812865
TRIM69	ENSG00000185880	-1.82098	0.0718359	0.469848	-0.808089	0.421108	0.0398107	0.96833
DYNLRB1	ENSG00000125971	1.82048	0.0719127	0.470107	0.344175	0.731494	-3.07274	0.00278487
VRK3	ENSG00000105053	1.82026	0.0719453	0.470077	-0.186867	0.852173	-2.81204	0.00600829
PSMC5	ENSG00000087191	-1.82015	0.0719626	0.469948	-0.266705	0.790288	-3.46776	0.00079762
TRMT61A	ENSG00000166166	-1.82008	0.0719731	0.469774	-0.821616	0.413404	-0.554853	0.580332
FAM192A	ENSG00000172775	-1.8199	0.0720013	0.469716	-3.58491	0.000540233	-3.78298	0.000274383
MLLT11	ENSG00000213190	1.81945	0.0720708	0.469927	-1.50911	0.13467	-12.6808	5.78117e-22
SHE	ENSG00000169291	1.81926	0.0720993	0.469871	0.679149	0.498736	2.30923	0.0231521
LARP7	ENSG00000174720	1.81885	0.0721624	0.47004	0.661429	0.509977	-1.30294	0.195821
H2AFY2	ENSG00000099284	-1.81872	0.0721833	0.469934	-1.32591	0.188127	1.37573	0.172221
TLE3	ENSG00000140332	1.81836	0.0722383	0.470051	-2.99654	0.00350321	2.46466	0.0155561
GPR34	ENSG00000171659	1.81828	0.0722503	0.469887	0.603915	0.547375	2.53006	0.0130909
KIAA0355	ENSG00000166398	1.81795	0.0723011	0.469976	-0.894706	0.373261	-7.35733	7.3854e-11
INA	ENSG00000148798	-1.81771	0.0723379	0.469974	-3.0109	0.00335596	17.1616	1.56963e-30
KCNE5	ENSG00000176076	1.81675	0.0724859	0.470693	-0.217386	0.828386	-1.21174	0.228692
SMARCA4	ENSG00000127616	-1.81568	0.0726527	0.471535	-2.58659	0.0112492	-0.488357	0.62645
FGGY	ENSG00000172456	1.81565	0.0726568	0.47132	0.379801	0.704962	4.60475	1.31121e-05
UCK2	ENSG00000143179	-1.81528	0.0727142	0.47145	-2.25083	0.0267599	4.78657	6.39453e-06
SRGN	ENSG00000122862	1.81344	0.0729994	0.473057	1.257	0.211911	6.44991	5.00576e-09
EEF2KMT	ENSG00000118894	-1.81323	0.0730313	0.473022	0.281181	0.779198	0.501429	0.617258
ACTL6B	ENSG00000077080	-1.81322	0.0730341	0.472798	-2.34229	0.0213058	2.36569	0.0200794
PBX3	ENSG00000167081	1.81298	0.0730707	0.472793	-0.0442554	0.964796	4.6856	9.54575e-06
CCDC167	ENSG00000198937	1.81272	0.073111	0.472812	1.8704	0.0645827	-4.56591	1.52557e-05
CBFA2T2	ENSG00000078699	-1.81245	0.0731529	0.472841	-0.979516	0.329874	-0.937168	0.351107
ZFP14	ENSG00000142065	-1.8124	0.0731618	0.472658	-2.8738	0.00502865	-2.07789	0.0404834
ZNF570	ENSG00000171827	-1.81238	0.0731636	0.472428	-0.873221	0.384799	-0.439939	0.661005
BRK1	ENSG00000254999	1.81186	0.0732459	0.472718	2.28467	0.0246132	-1.46091	0.14742
SCP2	ENSG00000116171	1.81088	0.0733979	0.473458	0.0339492	0.972991	1.96089	0.0528927
TBK1	ENSG00000183735	1.81	0.0735353	0.474102	-0.410776	0.682184	-0.129915	0.896915
PPP1CC	ENSG00000186298	-1.80944	0.0736232	0.474427	-0.891478	0.37498	1.97915	0.0507661
SS18L1	ENSG00000184402	-1.80942	0.0736261	0.474205	-0.0360305	0.971335	0.565126	0.573353
SMN1	ENSG00000172062	1.80935	0.0736379	0.474039	2.15438	0.0338029	0.686007	0.494421
RBFA	ENSG00000101546	1.80917	0.0736652	0.473974	0.229896	0.818679	1.68656	0.0950506
AFF3	ENSG00000144218	-1.80847	0.0737745	0.474436	-0.101023	0.91975	-10.9517	2.11485e-18
SAFB	ENSG00000160633	-1.80815	0.073825	0.47452	-2.26801	0.0256501	-0.426952	0.670404
PRMT5	ENSG00000100462	-1.80733	0.0739542	0.475109	-0.810017	0.420005	-0.244216	0.807603
F8	ENSG00000185010	1.80665	0.0740614	0.475556	0.241714	0.809535	-1.49761	0.137631
ZNF333	ENSG00000160961	-1.80618	0.0741344	0.475784	-1.64093	0.1042	-0.97964	0.329813
ZPR1	ENSG00000109917	-1.80603	0.0741591	0.475701	-2.13574	0.0353357	-3.98666	0.000133526
ARHGAP18	ENSG00000146376	1.80516	0.0742959	0.476337	0.408704	0.683699	-2.07377	0.0408738
ZBTB5	ENSG00000168795	-1.80516	0.0742963	0.476098	-1.61866	0.108918	-0.0310344	0.975309
PARD6G	ENSG00000178184	-1.80479	0.0743538	0.476226	0.533656	0.594857	-1.65183	0.101952
PROCA1	ENSG00000167525	-1.80436	0.0744226	0.476425	0.40709	0.68488	0.764049	0.446778
PPFIA3	ENSG00000177380	-1.80427	0.0744356	0.476267	-1.61125	0.110524	-3.13513	0.00230115
LASP1	ENSG00000002834	1.80419	0.0744488	0.476111	-2.38776	0.0189799	-3.63041	0.000463324
ASIC4	ENSG00000072182	-1.80418	0.0744497	0.475876	-2.04757	0.043431	12.7239	4.72868e-22
BRWD1	ENSG00000185658	1.80375	0.0745179	0.476072	0.788999	0.432126	-4.03685	0.000111413
CCDC85A	ENSG00000055813	1.80333	0.0745851	0.476261	1.00381	0.318084	-15.3318	3.66497e-27
GIPC1	ENSG00000123159	-1.80299	0.0746382	0.476359	-1.48373	0.141273	4.87026	4.57178e-06
BACE1	ENSG00000186318	1.8026	0.0746995	0.476511	-3.9041	0.000179294	-15.7499	6.00028e-28
DCAF12	ENSG00000198876	-1.8024	0.0747314	0.476474	0.903706	0.368493	-1.53618	0.127901
ARHGAP42	ENSG00000165895	-1.80088	0.0749728	0.477772	1.02182	0.309525	1.96252	0.0527002
EPHX4	ENSG00000172031	1.80081	0.074985	0.477609	0.858354	0.392911	17.4991	3.93209e-31
OVGP1	ENSG00000085465	-1.79992	0.0751258	0.478266	-0.663264	0.508807	1.97367	0.0513964
DNAJC25	ENSG00000059769	1.79924	0.0752344	0.478716	-2.00208	0.0481977	2.44659	0.0163068
OCA2	ENSG00000104044	1.79896	0.075279	0.478759	-1.19993	0.233223	-17.9931	5.31998e-32
GNG12	ENSG00000172380	-1.79868	0.0753228	0.478797	0.904051	0.368311	1.60928	0.110956
HAX1	ENSG00000143575	-1.79798	0.0754357	0.479274	1.19635	0.234609	2.84222	0.00550954
SUGP2	ENSG00000064607	-1.79762	0.0754919	0.479391	-0.948522	0.34533	4.89359	4.16135e-06
LRRC55	ENSG00000183908	-1.79703	0.0755871	0.479754	-1.88047	0.0631832	-18.9655	1.13466e-33
C3orf18	ENSG00000088543	-1.79672	0.0756359	0.479824	-3.20263	0.00186666	7.00507	3.86529e-10
MCC	ENSG00000171444	-1.79571	0.0757984	0.480614	0.853123	0.39579	3.47449	0.000780139
SLC9A6	ENSG00000198689	1.79566	0.075806	0.480421	-0.554361	0.580667	-8.18901	1.3889e-12
SIX4	ENSG00000100625	-1.79526	0.0758711	0.480593	-0.711703	0.478436	6.26304	1.16704e-08
[truncated: 10,658 more rows]
