# Supplementary material for: The neocortical infrastructure for language involves region-specific patterns of laminar gene expression
Source: Proc Natl Acad Sci U S A. 2024 Aug 12;121(34):e2401687121. doi: 10.1073/pnas.2401687121 (PMC11348331; doi:10.1073/pnas.2401687121)
Supplement: Supplementary file 4 — Dataset S03 (XLSX) [file pnas.2401687121.sd03.xlsx]

## Sheet: Sheet1
Dataset S3. Genes showing upregulation in Layer II/III excitatory neurons in single cell data from Velmeshev et al. 2019 (at FDR p<0.01)
Gene ID	gene name	t value	p value
ENSG00000119547	ONECUT2	13.9436	4.11266e-39
ENSG00000062524	LTK	13.1029	3.44864e-35
ENSG00000111249	CUX2	12.3611	7.56601e-32
ENSG00000156140	ADAMTS3	11.4858	4.59618e-28
ENSG00000141668	CBLN2	11.1596	1.06109e-26
ENSG00000103569	AQP9	11.0542	2.8853e-26
ENSG00000138100	TRIM54	10.6004	1.9921e-24
ENSG00000162931	TRIM17	10.5999	2.00285e-24
ENSG00000065325	GLP2R	10.4894	5.50976e-24
ENSG00000204262	COL5A2	10.4299	9.47655e-24
ENSG00000171126	KCNG3	10.2947	3.22087e-23
ENSG00000169064	ZBBX	10.2111	6.82034e-23
ENSG00000183090	FREM3	10.1808	8.94447e-23
ENSG00000177707	NECTIN3	10.1279	1.4331e-22
ENSG00000259823	LYPD8	10.1169	1.58043e-22
ENSG00000048991	R3HDM1	10.0304	3.4052e-22
ENSG00000146147	MLIP	10.0253	3.56154e-22
ENSG00000099260	PALMD	10.0019	4.37759e-22
ENSG00000094804	CDC6	9.96935	5.83255e-22
ENSG00000149654	CDH22	9.94115	7.47347e-22
ENSG00000089558	KCNH4	9.89716	1.09907e-21
ENSG00000091136	LAMB1	9.85292	1.61771e-21
ENSG00000156219	ART3	9.78073	3.03177e-21
ENSG00000117650	NEK2	9.73147	4.64524e-21
ENSG00000152669	CCNO	9.53181	2.57606e-20
ENSG00000197584	KCNMB2	9.50459	3.24702e-20
ENSG00000135426	TESPA1	9.47809	4.06589e-20
ENSG00000060140	STYK1	9.38689	8.7842e-20
ENSG00000080298	RFX3	9.29367	1.91938e-19
ENSG00000275342	PRAG1	9.27353	2.27061e-19
ENSG00000026559	KCNG1	9.24607	2.85424e-19
ENSG00000185774	KCNIP4	9.2248	3.40618e-19
ENSG00000141433	ADCYAP1	9.21657	3.64707e-19
ENSG00000185352	HS6ST3	9.19166	4.48403e-19
ENSG00000105989	WNT2	9.14575	6.55406e-19
ENSG00000182010	RTKN2	8.94054	3.5125e-18
ENSG00000090534	THPO	8.93029	3.8168e-18
ENSG00000154478	GPR26	8.91223	4.41767e-18
ENSG00000145451	GLRA3	8.77627	1.31849e-17
ENSG00000159674	SPON2	8.67951	2.84837e-17
ENSG00000174145	NWD2	8.65272	3.52152e-17
ENSG00000196415	PRTN3	8.62313	4.44839e-17
ENSG00000134343	ANO3	8.60153	5.27346e-17
ENSG00000007171	NOS2	8.57543	6.47461e-17
ENSG00000231738	TSPAN19	8.53538	8.86219e-17
ENSG00000154975	CA10	8.53141	9.14169e-17
ENSG00000196872	KIAA1211L	8.51407	1.0468e-16
ENSG00000174640	SLCO2A1	8.50001	1.16813e-16
ENSG00000176204	LRRTM4	8.47494	1.42002e-16
ENSG00000136267	DGKB	8.47256	1.44658e-16
ENSG00000169744	LDB2	8.46369	1.54982e-16
ENSG00000153495	TEX29	8.42228	2.137e-16
ENSG00000115232	ITGA4	8.41628	2.23857e-16
ENSG00000171502	COL24A1	8.4006	2.52694e-16
ENSG00000053108	FSTL4	8.39994	2.54001e-16
ENSG00000111404	RERGL	8.39655	2.60739e-16
ENSG00000184731	FAM110C	8.37802	3.00815e-16
ENSG00000124203	ZNF831	8.37028	3.19309e-16
ENSG00000122691	TWIST1	8.35593	3.56597e-16
ENSG00000165899	OTOGL	8.35229	3.66732e-16
ENSG00000034239	EFCAB1	8.3342	4.21431e-16
ENSG00000102349	KLF8	8.32649	4.47089e-16
ENSG00000115598	IL1RL2	8.31323	4.94961e-16
ENSG00000176697	BDNF	8.28033	6.36611e-16
ENSG00000071205	ARHGAP10	8.2659	7.10745e-16
ENSG00000153707	PTPRD	8.21848	1.01964e-15
ENSG00000112137	PHACTR1	8.20887	1.09676e-15
ENSG00000131969	ABHD12B	8.14973	1.7156e-15
ENSG00000152413	HOMER1	8.14298	1.80509e-15
ENSG00000169271	HSPB3	8.09197	2.64891e-15
ENSG00000164484	TMEM200A	8.08162	2.86267e-15
ENSG00000164647	STEAP1	8.06943	3.13628e-15
ENSG00000070159	PTPN3	8.04736	3.69872e-15
ENSG00000164082	GRM2	8.04129	3.87025e-15
ENSG00000164100	NDST3	8.01594	4.67503e-15
ENSG00000120088	CRHR1	8.00381	5.11663e-15
ENSG00000164326	CARTPT	7.96242	6.95548e-15
ENSG00000156675	RAB11FIP1	7.95687	7.24723e-15
ENSG00000144366	GULP1	7.86132	1.46474e-14
ENSG00000160963	COL26A1	7.85432	1.54178e-14
ENSG00000204396	VWA7	7.79004	2.46476e-14
ENSG00000196460	RFX8	7.77638	2.72202e-14
ENSG00000110723	EXPH5	7.77032	2.8445e-14
ENSG00000156463	SH3RF2	7.76488	2.95914e-14
ENSG00000039139	DNAH5	7.74934	3.31203e-14
ENSG00000184347	SLIT3	7.73864	3.5788e-14
ENSG00000119042	SATB2	7.69879	4.77186e-14
ENSG00000123685	BATF3	7.66914	5.90625e-14
ENSG00000137825	ITPKA	7.65803	6.39679e-14
ENSG00000131378	RFTN1	7.62285	8.22964e-14
ENSG00000181378	CFAP65	7.61913	8.45131e-14
ENSG00000160145	KALRN	7.60792	9.15558e-14
ENSG00000102837	OLFM4	7.57812	1.13209e-13
ENSG00000146453	PNLDC1	7.53651	1.52101e-13
ENSG00000154914	USP43	7.5249	1.65127e-13
ENSG00000189292	ALKAL2	7.5245	1.65597e-13
ENSG00000143473	KCNH1	7.52343	1.66856e-13
ENSG00000130635	COL5A1	7.52078	1.70017e-13
ENSG00000118194	TNNT2	7.52048	1.70377e-13
ENSG00000186188	FFAR4	7.48496	2.18906e-13
ENSG00000145526	CDH18	7.47636	2.32556e-13
ENSG00000096654	ZNF184	7.47235	2.39217e-13
ENSG00000122375	OPN4	7.46681	2.48712e-13
ENSG00000119698	PPP4R4	7.46589	2.50333e-13
ENSG00000143067	ZNF697	7.4552	2.69845e-13
ENSG00000115290	GRB14	7.4367	3.07215e-13
ENSG00000187260	WDR86	7.35439	5.45403e-13
ENSG00000157423	HYDIN	7.35198	5.54614e-13
ENSG00000100628	ASB2	7.349	5.66175e-13
ENSG00000176769	TCERG1L	7.34354	5.88016e-13
ENSG00000182732	RGS6	7.3421	5.93929e-13
ENSG00000141744	PNMT	7.33763	6.12628e-13
ENSG00000116106	EPHA4	7.2881	8.62614e-13
ENSG00000065357	DGKA	7.28168	9.01588e-13
ENSG00000198883	PNMA5	7.2644	1.01537e-12
ENSG00000163827	LRRC2	7.26431	1.016e-12
ENSG00000198010	DLGAP2	7.26311	1.02442e-12
ENSG00000152578	GRIA4	7.25479	1.08465e-12
ENSG00000162631	NTNG1	7.24053	1.19612e-12
ENSG00000166596	CFAP52	7.23293	1.26005e-12
ENSG00000152822	GRM1	7.21862	1.38959e-12
ENSG00000117069	ST6GALNAC5	7.19601	1.62156e-12
ENSG00000185924	RTN4RL1	7.17175	1.9128e-12
ENSG00000111885	MAN1A1	7.17052	1.92877e-12
ENSG00000164099	PRSS12	7.17032	1.93151e-12
ENSG00000052126	PLEKHA5	7.16803	1.96181e-12
ENSG00000145087	STXBP5L	7.15562	2.13429e-12
ENSG00000221955	SLC12A8	7.10888	2.92845e-12
ENSG00000196277	GRM7	7.09611	3.19184e-12
ENSG00000149054	ZNF215	7.08796	3.37185e-12
ENSG00000134504	KCTD1	7.08498	3.44019e-12
ENSG00000162722	TRIM58	7.05718	4.14702e-12
ENSG00000185760	KCNQ5	7.02986	4.97955e-12
ENSG00000112232	KHDRBS2	7.02292	5.21608e-12
ENSG00000006047	YBX2	6.99876	6.12852e-12
ENSG00000172426	RSPH9	6.97524	7.1666e-12
ENSG00000072110	ACTN1	6.95561	8.16384e-12
ENSG00000065485	PDIA5	6.95027	8.45781e-12
ENSG00000146242	TPBG	6.94536	8.7377e-12
ENSG00000196569	LAMA2	6.93603	9.29427e-12
ENSG00000135638	EMX1	6.91702	1.05377e-11
ENSG00000184672	RALYL	6.91188	1.09012e-11
ENSG00000134917	ADAMTS8	6.89603	1.21011e-11
ENSG00000091651	ORC6	6.893	1.23441e-11
ENSG00000152894	PTPRK	6.8694	1.44151e-11
ENSG00000178038	ALS2CL	6.86641	1.46999e-11
ENSG00000115641	FHL2	6.86316	1.50171e-11
ENSG00000168748	CA7	6.85766	1.55684e-11
ENSG00000072201	LNX1	6.84957	1.64152e-11
ENSG00000143196	DPT	6.84276	1.71627e-11
ENSG00000138669	PRKG2	6.83858	1.76378e-11
ENSG00000104327	CALB1	6.82714	1.90067e-11
ENSG00000152214	RIT2	6.82327	1.9492e-11
ENSG00000128833	MYO5C	6.81469	2.06147e-11
ENSG00000276023	DUSP14	6.80907	2.1383e-11
ENSG00000137672	TRPC6	6.8072	2.16447e-11
ENSG00000172995	ARPP21	6.79942	2.27689e-11
ENSG00000011083	SLC6A7	6.79205	2.38864e-11
ENSG00000134317	GRHL1	6.78142	2.55945e-11
ENSG00000118733	OLFM3	6.77874	2.60433e-11
ENSG00000175267	VWA3A	6.77851	2.60809e-11
ENSG00000205129	C4orf47	6.76896	2.7748e-11
ENSG00000149970	CNKSR2	6.76477	2.85109e-11
ENSG00000154162	CDH12	6.75825	2.97399e-11
ENSG00000123977	DAW1	6.74264	3.28995e-11
ENSG00000157873	TNFRSF14	6.74019	3.34232e-11
ENSG00000172031	EPHX4	6.71395	3.95824e-11
ENSG00000171811	CFAP46	6.70687	4.14281e-11
ENSG00000150667	FSIP1	6.70185	4.27857e-11
ENSG00000157445	CACNA2D3	6.68432	4.78843e-11
ENSG00000162878	PKDCC	6.67637	5.03849e-11
ENSG00000136698	CFC1	6.67329	5.13893e-11
ENSG00000136237	RAPGEF5	6.66983	5.25423e-11
ENSG00000186094	AGBL4	6.66204	5.52257e-11
ENSG00000143194	MAEL	6.64047	6.33824e-11
ENSG00000113448	PDE4D	6.62967	6.78984e-11
ENSG00000177984	LCN15	6.60996	7.69655e-11
ENSG00000141198	TOM1L1	6.5934	8.54917e-11
ENSG00000165621	OXGR1	6.59199	8.62633e-11
ENSG00000139117	CPNE8	6.58833	8.82844e-11
ENSG00000183098	GPC6	6.58525	9.00237e-11
ENSG00000183117	CSMD1	6.58131	9.22969e-11
ENSG00000165379	LRFN5	6.58082	9.25849e-11
ENSG00000061337	LZTS1	6.57445	9.63937e-11
ENSG00000044524	EPHA3	6.57222	9.77596e-11
ENSG00000130363	RSPH3	6.57039	9.88979e-11
ENSG00000036448	MYOM2	6.54033	1.1955e-10
ENSG00000139044	B4GALNT3	6.53235	1.25704e-10
ENSG00000140090	SLC24A4	6.5318	1.26137e-10
ENSG00000107518	ATRNL1	6.51327	1.41714e-10
ENSG00000170786	SDR16C5	6.51302	1.41932e-10
ENSG00000182901	RGS7	6.50945	1.45146e-10
ENSG00000056998	GYG2	6.50836	1.46139e-10
ENSG00000163249	CCNYL1	6.49306	1.60846e-10
ENSG00000183682	BMP8A	6.48724	1.6681e-10
ENSG00000163297	ANTXR2	6.4814	1.73005e-10
ENSG00000095203	EPB41L4B	6.47956	1.75008e-10
ENSG00000108684	ASIC2	6.47954	1.75023e-10
ENSG00000183346	CABCOCO1	6.47837	1.76308e-10
ENSG00000120899	PTK2B	6.47098	1.84634e-10
ENSG00000160188	RSPH1	6.46892	1.87028e-10
ENSG00000006116	CACNG3	6.46353	1.93415e-10
ENSG00000133019	CHRM3	6.46201	1.95259e-10
ENSG00000169752	NRG4	6.45857	1.99491e-10
ENSG00000103174	NAGPA	6.45673	2.01784e-10
ENSG00000109670	FBXW7	6.45345	2.05959e-10
ENSG00000163590	PPM1L	6.45312	2.06383e-10
ENSG00000124613	ZNF391	6.4507	2.09513e-10
ENSG00000166105	GLB1L3	6.44577	2.16039e-10
ENSG00000164236	ANKRD33B	6.44363	2.18926e-10
ENSG00000183775	KCTD16	6.44131	2.22111e-10
ENSG00000130997	POLN	6.43724	2.27791e-10
ENSG00000089723	OTUB2	6.43374	2.32805e-10
ENSG00000077327	SPAG6	6.42196	2.50463e-10
ENSG00000171476	HOPX	6.41685	2.58523e-10
ENSG00000169884	WNT10B	6.3996	2.8765e-10
ENSG00000139537	CCDC65	6.39756	2.91295e-10
ENSG00000144061	NPHP1	6.3941	2.97588e-10
ENSG00000159339	PADI4	6.39213	3.01227e-10
ENSG00000124134	KCNS1	6.39197	3.01522e-10
ENSG00000165810	BTNL9	6.39124	3.02885e-10
ENSG00000122877	EGR2	6.3825	3.19669e-10
ENSG00000186907	RTN4RL2	6.38226	3.20145e-10
ENSG00000143869	GDF7	6.37758	3.29526e-10
ENSG00000091664	SLC17A6	6.37586	3.33032e-10
ENSG00000165985	C1QL3	6.37524	3.34307e-10
ENSG00000153233	PTPRR	6.37446	3.35917e-10
ENSG00000078328	RBFOX1	6.36543	3.55119e-10
ENSG00000105419	MEIS3	6.3575	3.7287e-10
ENSG00000144152	FBLN7	6.35691	3.74228e-10
ENSG00000115423	DNAH6	6.35434	3.80191e-10
ENSG00000151952	TMEM132D	6.34878	3.93405e-10
ENSG00000141431	ASXL3	6.34272	4.08296e-10
ENSG00000116329	OPRD1	6.34158	4.11177e-10
ENSG00000002746	HECW1	6.33976	4.15791e-10
ENSG00000135519	KCNH3	6.33925	4.17089e-10
ENSG00000235109	ZSCAN31	6.33789	4.2058e-10
ENSG00000146038	DCDC2	6.33168	4.36892e-10
ENSG00000165323	FAT3	6.32406	4.57751e-10
ENSG00000100503	NIN	6.30691	5.08347e-10
ENSG00000104361	NIPAL2	6.28748	5.72307e-10
ENSG00000163075	CFAP221	6.28354	5.862e-10
ENSG00000174808	BTC	6.2832	5.87418e-10
ENSG00000163040	CCDC74A	6.27787	6.06761e-10
ENSG00000174791	RIN1	6.26022	6.75433e-10
ENSG00000150873	C2orf50	6.26003	6.76243e-10
ENSG00000130829	DUSP9	6.25973	6.7746e-10
ENSG00000184307	ZDHHC23	6.24953	7.20697e-10
ENSG00000159214	CCDC24	6.23474	7.88153e-10
ENSG00000118997	DNAH7	6.23388	7.92271e-10
ENSG00000188641	DPYD	6.23222	8.00261e-10
ENSG00000152495	CAMK4	6.22891	8.16458e-10
ENSG00000172568	FNDC9	6.22839	8.19021e-10
ENSG00000138061	CYP1B1	6.22123	8.55199e-10
ENSG00000087095	NLK	6.21787	8.7273e-10
ENSG00000141655	TNFRSF11A	6.21633	8.8087e-10
ENSG00000146360	GPR6	6.21196	9.04366e-10
ENSG00000173452	TMEM196	6.19706	9.89298e-10
ENSG00000180332	KCTD4	6.19505	1.0013e-09
ENSG00000105339	DENND3	6.19475	1.0031e-09
ENSG00000104369	JPH1	6.18935	1.03623e-09
ENSG00000116544	DLGAP3	6.18603	1.05707e-09
ENSG00000185668	POU3F1	6.18459	1.0663e-09
ENSG00000127588	GNG13	6.18304	1.07627e-09
ENSG00000139220	PPFIA2	6.18289	1.07721e-09
ENSG00000149050	ZNF214	6.18169	1.08503e-09
ENSG00000150394	CDH8	6.17653	1.11911e-09
ENSG00000113100	CDH9	6.17242	1.14703e-09
ENSG00000118514	ALDH8A1	6.16925	1.16909e-09
ENSG00000066248	NGEF	6.15513	1.27221e-09
ENSG00000133119	RFC3	6.14778	1.32931e-09
ENSG00000103184	SEC14L5	6.13521	1.43295e-09
ENSG00000171772	SYCE1	6.13341	1.44835e-09
ENSG00000141639	MAPK4	6.13317	1.45049e-09
ENSG00000174944	P2RY14	6.13314	1.45074e-09
ENSG00000163947	ARHGEF3	6.12609	1.51297e-09
ENSG00000215788	TNFRSF25	6.12422	1.52994e-09
ENSG00000197753	LHFPL5	6.11733	1.59396e-09
ENSG00000180921	FAM83H	6.11541	1.61231e-09
ENSG00000128578	STRIP2	6.10985	1.66648e-09
ENSG00000206052	DOK6	6.10824	1.68249e-09
ENSG00000102468	HTR2A	6.10413	1.7241e-09
ENSG00000176928	GCNT4	6.10371	1.72844e-09
ENSG00000131015	ULBP2	6.09129	1.86063e-09
ENSG00000150672	DLG2	6.0739	2.06236e-09
ENSG00000134318	ROCK2	6.06653	2.15421e-09
ENSG00000185070	FLRT2	6.06116	2.22366e-09
ENSG00000133302	SLF1	6.03728	2.55964e-09
ENSG00000144619	CNTN4	6.03474	2.59825e-09
ENSG00000140015	KCNH5	6.03429	2.60508e-09
ENSG00000111218	PRMT8	6.0307	2.66063e-09
ENSG00000139926	FRMD6	6.02972	2.67597e-09
ENSG00000169181	GSG1L	6.02733	2.71382e-09
ENSG00000183807	FAM162B	6.00764	3.04629e-09
ENSG00000182674	KCNB2	6.00762	3.04656e-09
ENSG00000146070	PLA2G7	6.00166	3.1548e-09
ENSG00000171617	ENC1	6.00004	3.18482e-09
ENSG00000196503	ARL9	5.99988	3.18788e-09
ENSG00000181656	GPR88	5.98629	3.45153e-09
ENSG00000091137	SLC26A4	5.98533	3.47079e-09
ENSG00000167754	KLK5	5.98262	3.52618e-09
ENSG00000184613	NELL2	5.97974	3.58594e-09
ENSG00000178752	ERFE	5.97135	3.76592e-09
ENSG00000165929	TC2N	5.96236	3.96844e-09
ENSG00000162105	SHANK2	5.9601	4.02081e-09
ENSG00000183655	KLHL25	5.95346	4.17932e-09
ENSG00000144407	PTH2R	5.95181	4.21945e-09
ENSG00000178974	FBXO34	5.95168	4.2228e-09
ENSG00000154237	LRRK1	5.95076	4.24534e-09
ENSG00000153563	CD8A	5.9449	4.39242e-09
ENSG00000113966	ARL6	5.93969	4.52715e-09
ENSG00000123612	ACVR1C	5.93743	4.58709e-09
ENSG00000136099	PCDH8	5.93434	4.66993e-09
ENSG00000160282	FTCD	5.92206	5.0143e-09
ENSG00000196353	CPNE4	5.91774	5.14105e-09
ENSG00000102385	DRP2	5.91764	5.14404e-09
ENSG00000112183	RBM24	5.91637	5.18212e-09
ENSG00000185666	SYN3	5.90294	5.60001e-09
ENSG00000087116	ADAMTS2	5.89581	5.8352e-09
ENSG00000121898	CPXM2	5.88789	6.10764e-09
ENSG00000123119	NECAB1	5.8866	6.15331e-09
ENSG00000080709	KCNN2	5.87539	6.56311e-09
ENSG00000147647	DPYS	5.87121	6.7227e-09
ENSG00000183826	BTBD9	5.87065	6.74453e-09
ENSG00000163995	ABLIM2	5.86742	6.8708e-09
ENSG00000152580	IGSF10	5.86304	7.0457e-09
ENSG00000114812	VIPR1	5.86134	7.11472e-09
ENSG00000166206	GABRB3	5.85725	7.28373e-09
ENSG00000167889	MGAT5B	5.85706	7.29156e-09
ENSG00000152784	PRDM8	5.85323	7.45363e-09
ENSG00000242866	STRC	5.84273	7.91513e-09
ENSG00000261115	TMEM178B	5.83906	8.08302e-09
ENSG00000106648	GALNTL5	5.83894	8.08885e-09
ENSG00000166949	SMAD3	5.82922	8.55088e-09
ENSG00000173715	C11orf80	5.81339	9.35893e-09
ENSG00000158023	WDR66	5.80765	9.66941e-09
ENSG00000156687	UNC5D	5.80591	9.7658e-09
ENSG00000164953	TMEM67	5.79683	1.02837e-08
ENSG00000149527	PLCH2	5.79316	1.05004e-08
ENSG00000170962	PDGFD	5.79293	1.05141e-08
ENSG00000112218	GPR63	5.7929	1.05157e-08
ENSG00000173611	SCAI	5.78688	1.08815e-08
ENSG00000183049	CAMK1D	5.78402	1.10594e-08
ENSG00000004660	CAMKK1	5.78394	1.10642e-08
ENSG00000117643	MAN1C1	5.77993	1.13186e-08
ENSG00000100504	PYGL	5.77728	1.149e-08
ENSG00000150054	MPP7	5.77388	1.17134e-08
ENSG00000175077	RTP1	5.77237	1.18143e-08
ENSG00000166501	PRKCB	5.76121	1.25842e-08
ENSG00000185518	SV2B	5.75947	1.27087e-08
ENSG00000176658	MYO1D	5.75907	1.27374e-08
ENSG00000102001	CACNA1F	5.75504	1.30303e-08
ENSG00000167434	CA4	5.75161	1.32856e-08
ENSG00000162804	SNED1	5.74928	1.34614e-08
ENSG00000080608	PUM3	5.73961	1.42156e-08
ENSG00000153956	CACNA2D1	5.73763	1.43754e-08
ENSG00000136490	LIMD2	5.73348	1.47149e-08
ENSG00000174473	GALNTL6	5.72964	1.50366e-08
ENSG00000197555	SIPA1L1	5.72435	1.54904e-08
ENSG00000072133	RPS6KA6	5.72418	1.55059e-08
ENSG00000113356	POLR3G	5.71957	1.59129e-08
ENSG00000221947	XKR9	5.69658	1.81029e-08
ENSG00000149571	KIRREL3	5.69625	1.81359e-08
ENSG00000182255	KCNA4	5.69151	1.86237e-08
ENSG00000075223	SEMA3C	5.69021	1.87598e-08
ENSG00000112394	SLC16A10	5.67847	2.00315e-08
ENSG00000168438	CDC40	5.67187	2.07834e-08
ENSG00000120756	PLS1	5.66441	2.1666e-08
ENSG00000123999	INHA	5.6629	2.18487e-08
ENSG00000144550	CPNE9	5.66082	2.21028e-08
ENSG00000113763	UNC5A	5.65851	2.23892e-08
ENSG00000175806	MSRA	5.65831	2.24147e-08
ENSG00000154358	OBSCN	5.65821	2.2427e-08
ENSG00000180440	SERTM1	5.65164	2.32618e-08
ENSG00000072657	TRHDE	5.64987	2.34914e-08
ENSG00000163082	SGPP2	5.64576	2.40344e-08
ENSG00000103316	CRYM	5.64295	2.44126e-08
ENSG00000152056	AP1S3	5.64288	2.44218e-08
ENSG00000119326	CTNNAL1	5.63893	2.49637e-08
ENSG00000188674	C2orf80	5.63644	2.53112e-08
ENSG00000103494	RPGRIP1L	5.63639	2.5318e-08
ENSG00000106617	PRKAG2	5.63443	2.55956e-08
ENSG00000214944	ARHGEF28	5.63304	2.57936e-08
ENSG00000092853	CLSPN	5.62929	2.63346e-08
ENSG00000175895	PLEKHF2	5.62601	2.68179e-08
ENSG00000119771	KLHL29	5.61219	2.89486e-08
ENSG00000167550	RHEBL1	5.60966	2.93571e-08
ENSG00000105976	MET	5.60729	2.9744e-08
ENSG00000132359	RAP1GAP2	5.60558	3.00256e-08
ENSG00000106080	FKBP14	5.60284	3.0484e-08
ENSG00000154479	CCDC173	5.59686	3.15065e-08
ENSG00000122952	ZWINT	5.59278	3.22228e-08
ENSG00000134909	ARHGAP32	5.58652	3.33538e-08
ENSG00000158286	RNF207	5.58577	3.34918e-08
ENSG00000152402	GUCY1A2	5.5848	3.36714e-08
ENSG00000164794	KCNV1	5.58401	3.38178e-08
ENSG00000157856	DRC1	5.57903	3.47568e-08
ENSG00000148408	CACNA1B	5.57765	3.50218e-08
ENSG00000143921	ABCG8	5.5732	3.58898e-08
ENSG00000088992	TESC	5.56962	3.66027e-08
ENSG00000196557	CACNA1H	5.56912	3.67017e-08
ENSG00000151067	CACNA1C	5.56757	3.70162e-08
ENSG00000164841	TMEM74	5.56509	3.75229e-08
ENSG00000161681	SHANK1	5.55068	4.0608e-08
ENSG00000137558	PI15	5.54617	4.16222e-08
ENSG00000156414	TDRD9	5.54497	4.1896e-08
ENSG00000198216	CACNA1E	5.54454	4.19955e-08
ENSG00000187672	ERC2	5.53608	4.39834e-08
ENSG00000112053	SLC26A8	5.53174	4.50391e-08
ENSG00000057935	MTA3	5.53085	4.52585e-08
ENSG00000167771	RCOR2	5.51738	4.87064e-08
ENSG00000150995	ITPR1	5.50399	5.23894e-08
ENSG00000183186	C2CD4C	5.50389	5.24168e-08
ENSG00000110148	CCKBR	5.50136	5.31425e-08
ENSG00000111711	GOLT1B	5.50034	5.34389e-08
ENSG00000140284	SLC27A2	5.4999	5.35661e-08
ENSG00000172260	NEGR1	5.49792	5.41461e-08
ENSG00000108352	RAPGEFL1	5.495	5.50103e-08
ENSG00000135298	ADGRB3	5.4946	5.51316e-08
ENSG00000197852	INKA2	5.49113	5.61772e-08
ENSG00000169231	THBS3	5.48984	5.65721e-08
ENSG00000179841	AKAP5	5.47591	6.10069e-08
ENSG00000120820	GLT8D2	5.47049	6.28243e-08
ENSG00000114446	IFT57	5.4701	6.29559e-08
ENSG00000133083	DCLK1	5.46853	6.34946e-08
ENSG00000129295	LRRC6	5.46331	6.53083e-08
ENSG00000162430	SELENON	5.46298	6.54272e-08
ENSG00000103489	XYLT1	5.46096	6.61446e-08
ENSG00000125851	PCSK2	5.45903	6.68347e-08
ENSG00000143156	NME7	5.45248	6.92412e-08
ENSG00000171435	KSR2	5.45041	7.00165e-08
ENSG00000133401	PDZD2	5.45034	7.00437e-08
ENSG00000136535	TBR1	5.44907	7.05254e-08
ENSG00000278195	SSTR3	5.44647	7.15212e-08
ENSG00000183454	GRIN2A	5.44556	7.18718e-08
ENSG00000073756	PTGS2	5.44213	7.32113e-08
ENSG00000164128	NPY1R	5.44117	7.35923e-08
ENSG00000150977	RILPL2	5.44028	7.39429e-08
ENSG00000169758	TMEM266	5.44007	7.40275e-08
ENSG00000179715	PCED1B	5.43649	7.54673e-08
ENSG00000248905	FMN1	5.43498	7.60824e-08
ENSG00000173214	MFSD4B	5.42728	7.92977e-08
ENSG00000147642	SYBU	5.42694	7.94405e-08
ENSG00000077092	RARB	5.42637	7.96848e-08
ENSG00000183690	EFHC2	5.42358	8.08904e-08
ENSG00000021645	NRXN3	5.42247	8.1373e-08
ENSG00000072858	SIDT1	5.42157	8.17667e-08
ENSG00000183317	EPHA10	5.41713	8.37361e-08
ENSG00000172244	C5orf34	5.41681	8.3879e-08
ENSG00000169900	PYDC1	5.41567	8.43945e-08
ENSG00000169933	FRMPD4	5.40874	8.75899e-08
ENSG00000138771	SHROOM3	5.40622	8.87776e-08
ENSG00000064309	CDON	5.39883	9.23558e-08
ENSG00000070808	CAMK2A	5.39767	9.29298e-08
ENSG00000157429	ZNF19	5.39585	9.38419e-08
ENSG00000168830	HTR1E	5.3952	9.41683e-08
ENSG00000136153	LMO7	5.38842	9.76416e-08
ENSG00000171680	PLEKHG5	5.38821	9.77515e-08
ENSG00000109927	TECTA	5.38604	9.8887e-08
ENSG00000143479	DYRK3	5.38438	9.97674e-08
ENSG00000205277	MUC12	5.3834	1.0029e-07
ENSG00000154099	DNAAF1	5.38013	1.02052e-07
ENSG00000132938	MTUS2	5.3725	1.06286e-07
ENSG00000198944	SOWAHA	5.36769	1.09043e-07
ENSG00000101470	TNNC2	5.36662	1.0967e-07
ENSG00000133026	MYH10	5.36464	1.10825e-07
ENSG00000112139	MDGA1	5.36282	1.11906e-07
ENSG00000166343	MSS51	5.35966	1.13798e-07
ENSG00000214357	NEURL1B	5.35907	1.14161e-07
ENSG00000010438	PRSS3	5.35644	1.15766e-07
ENSG00000182240	BACE2	5.34411	1.23587e-07
ENSG00000276600	RAB7B	5.32961	1.33452e-07
ENSG00000082684	SEMA5B	5.32881	1.34014e-07
ENSG00000179477	ALOX12B	5.32332	1.37962e-07
ENSG00000069122	ADGRF5	5.32261	1.38483e-07
ENSG00000133740	E2F5	5.3174	1.42339e-07
ENSG00000131697	NPHP4	5.31607	1.43347e-07
ENSG00000153558	FBXL2	5.31088	1.47323e-07
ENSG00000110318	CEP126	5.30453	1.52335e-07
ENSG00000163462	TRIM46	5.3024	1.54053e-07
ENSG00000122778	KIAA1549	5.30182	1.54526e-07
ENSG00000170485	NPAS2	5.29583	1.59473e-07
ENSG00000141622	RNF165	5.2956	1.59662e-07
ENSG00000198915	RASGEF1A	5.29433	1.60734e-07
ENSG00000118849	RARRES1	5.28857	1.65673e-07
ENSG00000184828	ZBTB7C	5.28753	1.66577e-07
ENSG00000178053	MLF1	5.285	1.68812e-07
ENSG00000173166	RAPH1	5.26427	1.88186e-07
ENSG00000188322	SBK1	5.255	1.97522e-07
ENSG00000074211	PPP2R2C	5.24808	2.04797e-07
ENSG00000121988	ZRANB3	5.24771	2.05194e-07
ENSG00000102524	TNFSF13B	5.24095	2.1255e-07
ENSG00000275111	ZNF2	5.2387	2.15056e-07
ENSG00000215126	CBWD6	5.2383	2.15504e-07
ENSG00000180694	TMEM64	5.2338	2.20614e-07
ENSG00000149503	INCENP	5.2328	2.21772e-07
ENSG00000136842	TMOD1	5.23195	2.2275e-07
ENSG00000096063	SRPK1	5.23117	2.23653e-07
ENSG00000073605	GSDMB	5.23049	2.2445e-07
ENSG00000169946	ZFPM2	5.22021	2.36772e-07
ENSG00000156564	LRFN2	5.21871	2.38624e-07
ENSG00000125869	LAMP5	5.21528	2.42905e-07
ENSG00000174567	GOLT1A	5.21026	2.49317e-07
ENSG00000105514	RAB3D	5.20007	2.6284e-07
ENSG00000149269	PAK1	5.19288	2.72797e-07
ENSG00000151490	PTPRO	5.18968	2.77347e-07
ENSG00000119714	GPR68	5.18847	2.7909e-07
ENSG00000204950	LRRC10B	5.18615	2.82452e-07
ENSG00000183765	CHEK2	5.18396	2.85662e-07
ENSG00000005469	CROT	5.17137	3.04829e-07
ENSG00000133665	DYDC2	5.17112	3.0523e-07
ENSG00000163913	IFT122	5.16841	3.09521e-07
ENSG00000135625	EGR4	5.1662	3.13053e-07
ENSG00000115194	SLC30A3	5.15405	3.33245e-07
ENSG00000107165	TYRP1	5.14844	3.42974e-07
ENSG00000237515	SHISA9	5.13844	3.61036e-07
ENSG00000163046	ANKRD30BL	5.13745	3.6286e-07
ENSG00000122966	CIT	5.13739	3.62982e-07
ENSG00000043591	ADRB1	5.13505	3.6736e-07
ENSG00000091482	SMPX	5.13424	3.6888e-07
ENSG00000186642	PDE2A	5.13047	3.76073e-07
ENSG00000107295	SH3GL2	5.12941	3.78116e-07
ENSG00000130584	ZBTB46	5.12612	3.84531e-07
ENSG00000197774	EME2	5.12578	3.85193e-07
ENSG00000163558	PRKCI	5.12558	3.85596e-07
ENSG00000196118	CCDC189	5.11619	4.0454e-07
ENSG00000135750	KCNK1	5.1149	4.07209e-07
ENSG00000197748	CFAP43	5.11232	4.12599e-07
ENSG00000160439	RDH13	5.11071	4.16008e-07
ENSG00000127423	AUNIP	5.1092	4.19236e-07
ENSG00000179388	EGR3	5.10543	4.27359e-07
ENSG00000198626	RYR2	5.09902	4.41535e-07
ENSG00000151229	SLC2A13	5.09899	4.41612e-07
ENSG00000138640	FAM13A	5.0985	4.42702e-07
ENSG00000147676	MAL2	5.09846	4.42797e-07
ENSG00000150712	MTMR12	5.09722	4.45595e-07
ENSG00000165995	CACNB2	5.09581	4.48822e-07
ENSG00000021762	OSBPL5	5.09543	4.49681e-07
ENSG00000198919	DZIP3	5.09424	4.52409e-07
ENSG00000198018	ENTPD7	5.08887	4.64933e-07
ENSG00000178222	RNF212	5.08597	4.71832e-07
ENSG00000145819	ARHGAP26	5.08102	4.83838e-07
ENSG00000175928	LRRN1	5.08101	4.83856e-07
ENSG00000188747	NOXA1	5.08047	4.85205e-07
ENSG00000162062	TEDC2	5.07955	4.87464e-07
ENSG00000124313	IQSEC2	5.07801	4.91281e-07
ENSG00000108641	B9D1	5.07649	4.9508e-07
ENSG00000162869	PPP1R21	5.07539	4.97849e-07
ENSG00000172403	SYNPO2	5.07265	5.04822e-07
ENSG00000163507	CIP2A	5.07055	5.10232e-07
ENSG00000022556	NLRP2	5.07024	5.11011e-07
ENSG00000162601	MYSM1	5.06511	5.24467e-07
ENSG00000153531	ADPRHL1	5.06202	5.32732e-07
ENSG00000125850	OVOL2	5.06169	5.33628e-07
ENSG00000171243	SOSTDC1	5.06067	5.36387e-07
ENSG00000088325	TPX2	5.05996	5.38308e-07
ENSG00000141384	TAF4B	5.05712	5.46104e-07
ENSG00000117245	KIF17	5.04677	5.75383e-07
ENSG00000115687	PASK	5.04573	5.78428e-07
ENSG00000162065	TBC1D24	5.04355	5.84806e-07
ENSG00000112706	IMPG1	5.04311	5.861e-07
ENSG00000114757	PEX5L	5.03431	6.12671e-07
ENSG00000225614	ZNF469	5.03293	6.16959e-07
ENSG00000157542	KCNJ6	5.0314	6.21722e-07
ENSG00000092978	GPATCH2	5.0301	6.25793e-07
ENSG00000159259	CHAF1B	5.02941	6.27965e-07
ENSG00000184838	PRR16	5.02748	6.34112e-07
ENSG00000203685	STUM	5.0246	6.43347e-07
ENSG00000163596	ICA1L	5.0238	6.45937e-07
ENSG00000168959	GRM5	5.02165	6.52946e-07
ENSG00000198171	DDRGK1	5.01926	6.60831e-07
ENSG00000072422	RHOBTB1	5.0153	6.74111e-07
ENSG00000135074	ADAM19	5.0149	6.75482e-07
ENSG00000011638	TMEM159	5.01431	6.77461e-07
ENSG00000059691	GATB	5.01094	6.8901e-07
ENSG00000184922	FMNL1	5.00829	6.98239e-07
ENSG00000182621	PLCB1	5.00343	7.15445e-07
ENSG00000236279	CLEC2L	5.00334	7.15769e-07
ENSG00000170579	DLGAP1	4.99971	7.289e-07
ENSG00000125895	TMEM74B	4.99891	7.31814e-07
ENSG00000123213	NLN	4.99675	7.39753e-07
ENSG00000241973	PI4KA	4.99623	7.41706e-07
ENSG00000063180	CA11	4.99427	7.48978e-07
ENSG00000147912	FBXO10	4.99404	7.49841e-07
ENSG00000042286	AIFM2	4.98974	7.6613e-07
ENSG00000198729	PPP1R14C	4.98862	7.7046e-07
ENSG00000163376	KBTBD8	4.98391	7.8876e-07
ENSG00000164830	OXR1	4.98361	7.89971e-07
ENSG00000143195	ILDR2	4.98296	7.92536e-07
ENSG00000040731	CDH10	4.97901	8.08293e-07
ENSG00000084628	NKAIN1	4.97079	8.42088e-07
ENSG00000155330	C16orf87	4.97019	8.44626e-07
ENSG00000184949	FAM227A	4.96903	8.49488e-07
ENSG00000144868	TMEM108	4.96781	8.54673e-07
ENSG00000157680	DGKI	4.96773	8.55017e-07
ENSG00000145014	TMEM44	4.9654	8.64967e-07
ENSG00000128203	ASPHD2	4.96487	8.67275e-07
ENSG00000135925	WNT10A	4.96388	8.71533e-07
ENSG00000070950	RAD18	4.96034	8.87021e-07
ENSG00000196581	AJAP1	4.95854	8.94991e-07
ENSG00000128298	BAIAP2L2	4.95442	9.13517e-07
ENSG00000005249	PRKAR2B	4.95134	9.27579e-07
ENSG00000123352	SPATS2	4.95093	9.29482e-07
ENSG00000113319	RASGRF2	4.94834	9.41463e-07
ENSG00000101349	PAK5	4.94506	9.56939e-07
ENSG00000011347	SYT7	4.94245	9.69366e-07
ENSG00000147481	SNTG1	4.93571	1.00231e-06
ENSG00000128641	MYO1B	4.93093	1.02628e-06
ENSG00000101746	NOL4	4.92801	1.04119e-06
ENSG00000011677	GABRA3	4.92492	1.0572e-06
ENSG00000162999	DUSP19	4.92392	1.06245e-06
ENSG00000081803	CADPS2	4.92376	1.06329e-06
ENSG00000198478	SH3BGRL2	4.92327	1.06586e-06
ENSG00000152582	SPEF2	4.9219	1.0731e-06
ENSG00000169635	HIC2	4.92103	1.07771e-06
ENSG00000161328	LRRC56	4.91835	1.09207e-06
ENSG00000136261	BZW2	4.91634	1.10294e-06
ENSG00000112541	PDE10A	4.91486	1.11103e-06
ENSG00000138814	PPP3CA	4.91477	1.11154e-06
ENSG00000261652	C15orf65	4.91368	1.1175e-06
ENSG00000214694	ARHGEF33	4.91099	1.13244e-06
ENSG00000006283	CACNA1G	4.90674	1.15636e-06
ENSG00000213983	AP1G2	4.90553	1.16328e-06
ENSG00000166510	CCDC68	4.90534	1.1644e-06
ENSG00000183715	OPCML	4.90331	1.17605e-06
ENSG00000197562	RAB40C	4.90152	1.18646e-06
ENSG00000104413	ESRP1	4.90049	1.19252e-06
ENSG00000186081	KRT5	4.89493	1.22556e-06
ENSG00000183793	NPIPA5	4.89194	1.24371e-06
ENSG00000171462	DLK2	4.88901	1.26173e-06
ENSG00000082512	TRAF5	4.88719	1.27302e-06
ENSG00000184349	EFNA5	4.88346	1.29653e-06
ENSG00000143344	RGL1	4.88295	1.29978e-06
ENSG00000172782	FADS6	4.88195	1.30617e-06
ENSG00000139174	PRICKLE1	4.88183	1.30692e-06
ENSG00000134940	ACRV1	4.87945	1.32226e-06
ENSG00000151576	QTRT2	4.87862	1.32767e-06
ENSG00000171533	MAP6	4.87412	1.35721e-06
ENSG00000149636	DSN1	4.87307	1.36423e-06
ENSG00000205571	SMN2	4.86986	1.38581e-06
ENSG00000008086	CDKL5	4.86343	1.43013e-06
ENSG00000073146	MOV10L1	4.86057	1.4502e-06
ENSG00000062822	POLD1	4.85788	1.46943e-06
ENSG00000160949	TONSL	4.85743	1.47264e-06
ENSG00000188580	NKAIN2	4.85629	1.48082e-06
ENSG00000256061	DNAAF4	4.85465	1.49271e-06
ENSG00000145428	RNF175	4.85346	1.50144e-06
ENSG00000187741	FANCA	4.8532	1.50332e-06
ENSG00000186976	EFCAB6	4.85186	1.51316e-06
ENSG00000033122	LRRC7	4.85075	1.52137e-06
ENSG00000134755	DSC2	4.85072	1.52161e-06
ENSG00000100122	CRYBB1	4.85055	1.52289e-06
ENSG00000104044	OCA2	4.8492	1.53293e-06
ENSG00000165757	JCAD	4.84899	1.53451e-06
ENSG00000171759	PAH	4.84697	1.54967e-06
ENSG00000189410	SH2D5	4.84694	1.54993e-06
ENSG00000145147	SLIT2	4.84686	1.55056e-06
ENSG00000119125	GDA	4.84121	1.59379e-06
ENSG00000082397	EPB41L3	4.83978	1.60489e-06
ENSG00000122870	BICC1	4.83952	1.60698e-06
ENSG00000134115	CNTN6	4.83874	1.61302e-06
ENSG00000198945	L3MBTL3	4.83803	1.61863e-06
ENSG00000274512	TBC1D3L	4.83685	1.62797e-06
ENSG00000162522	KIAA1522	4.8368	1.62831e-06
ENSG00000143013	LMO4	4.83363	1.65363e-06
ENSG00000132321	IQCA1	4.83325	1.6567e-06
ENSG00000134709	HOOK1	4.83243	1.66328e-06
ENSG00000166762	CATSPER2	4.83241	1.66345e-06
ENSG00000090006	LTBP4	4.83231	1.6643e-06
ENSG00000161835	GRASP	4.82995	1.68347e-06
ENSG00000079819	EPB41L2	4.82735	1.70484e-06
ENSG00000114948	ADAM23	4.82384	1.73416e-06
ENSG00000173653	RCE1	4.82187	1.75081e-06
ENSG00000123360	PDE1B	4.82083	1.75964e-06
ENSG00000059588	TARBP1	4.81795	1.78445e-06
ENSG00000132170	PPARG	4.81778	1.78584e-06
ENSG00000143850	PLEKHA6	4.81751	1.78817e-06
ENSG00000169427	KCNK9	4.81661	1.796e-06
ENSG00000049130	KITLG	4.81635	1.79828e-06
ENSG00000172062	SMN1	4.81559	1.80492e-06
ENSG00000159915	ZNF233	4.81291	1.82851e-06
ENSG00000183654	2023-03-11	1900-01-04 19:28:12	1.84321e-06
ENSG00000103056	SMPD3	4.80622	1.88869e-06
ENSG00000105971	CAV2	4.80271	1.92105e-06
ENSG00000147852	VLDLR	4.80194	1.92821e-06
ENSG00000125675	GRIA3	4.80056	1.94104e-06
ENSG00000170214	ADRA1B	4.80015	1.94497e-06
ENSG00000215041	NEURL4	4.79939	1.9521e-06
ENSG00000166896	ATP23	4.7962	1.98235e-06
ENSG00000166707	ZCCHC18	4.79227	2.02036e-06
ENSG00000164087	POC1A	4.79124	2.03039e-06
ENSG00000161082	CELF5	4.79094	2.03338e-06
ENSG00000166446	CDYL2	4.7906	2.03668e-06
ENSG00000144583	2023-03-04	1900-01-04 18:49:36	2.09795e-06
ENSG00000152503	TRIM36	4.77902	2.15354e-06
ENSG00000049759	NEDD4L	4.77103	2.23794e-06
ENSG00000185305	ARL15	4.76669	2.28508e-06
ENSG00000009950	MLXIPL	4.76604	2.29223e-06
ENSG00000101003	GINS1	4.76353	2.31998e-06
ENSG00000102271	KLHL4	4.76025	2.35681e-06
ENSG00000111445	RFC5	4.75691	2.39489e-06
ENSG00000159733	ZFYVE28	4.75485	2.41859e-06
ENSG00000054803	CBLN4	4.75478	2.41944e-06
ENSG00000152076	CCDC74B	4.75406	2.4278e-06
ENSG00000091536	MYO15A	4.75355	2.43376e-06
ENSG00000164715	LMTK2	4.74769	2.50298e-06
ENSG00000177679	SRRM3	4.74731	2.50753e-06
ENSG00000166685	COG1	4.74672	2.5146e-06
ENSG00000110931	CAMKK2	4.74513	2.53391e-06
ENSG00000147655	RSPO2	4.74425	2.54459e-06
ENSG00000067992	PDK3	4.74413	2.54596e-06
ENSG00000204442	FAM155A	4.74107	2.58349e-06
ENSG00000273079	GRIN2B	4.73526	2.6562e-06
ENSG00000007174	DNAH9	4.73514	2.65773e-06
ENSG00000145242	EPHA5	4.7344	2.66722e-06
ENSG00000180044	C3orf80	4.73195	2.69852e-06
ENSG00000100433	KCNK10	4.72854	2.74286e-06
ENSG00000105792	CFAP69	4.72825	2.74663e-06
ENSG00000150627	WDR17	4.72773	2.7534e-06
ENSG00000117020	AKT3	4.72611	2.77482e-06
ENSG00000120251	GRIA2	4.7253	2.78549e-06
ENSG00000088727	KIF9	4.72458	2.79503e-06
ENSG00000179057	IGSF22	4.72348	2.80981e-06
ENSG00000085377	PREP	4.72221	2.82687e-06
ENSG00000248487	ABHD14A	4.71936	2.8655e-06
ENSG00000151834	GABRA2	4.71744	2.89172e-06
ENSG00000112290	WASF1	4.71608	2.91057e-06
ENSG00000110427	KIAA1549L	4.71411	2.93799e-06
ENSG00000064199	SPA17	4.71264	2.95859e-06
ENSG00000206561	COLQ	4.71208	2.96649e-06
ENSG00000198586	TLK1	4.71013	2.99414e-06
ENSG00000078098	FAP	4.70899	3.01033e-06
ENSG00000172209	GPR22	4.70585	3.05558e-06
ENSG00000108018	SORCS1	4.70377	3.08597e-06
ENSG00000221869	CEBPD	4.70338	3.0916e-06
ENSG00000168904	LRRC28	4.70304	3.09669e-06
ENSG00000090975	PITPNM2	4.69989	3.14327e-06
ENSG00000020426	MNAT1	4.69923	3.15312e-06
ENSG00000111450	STX2	4.69896	3.15724e-06
ENSG00000171757	LRRC34	4.69633	3.19682e-06
ENSG00000101222	SPEF1	4.69518	3.21428e-06
ENSG00000162817	C1orf115	4.69377	3.23584e-06
ENSG00000135931	ARMC9	4.69254	3.25469e-06
ENSG00000183780	SLC35F3	4.69211	3.26146e-06
ENSG00000188859	FAM78B	4.68985	3.29655e-06
ENSG00000136052	SLC41A2	4.68828	3.32109e-06
ENSG00000105186	ANKRD27	4.68623	3.35343e-06
ENSG00000133816	MICAL2	4.68433	3.38383e-06
ENSG00000102904	TSNAXIP1	4.68046	3.44625e-06
ENSG00000127586	CHTF18	4.68037	3.44772e-06
ENSG00000174469	CNTNAP2	4.6792	3.46681e-06
ENSG00000184845	DRD1	4.67683	3.50596e-06
ENSG00000175985	PLEKHD1	4.67365	3.55901e-06
ENSG00000186952	TMEM232	4.67321	3.56633e-06
ENSG00000139714	MORN3	4.67203	3.58618e-06
ENSG00000181418	DDN	4.67197	3.58733e-06
ENSG00000244607	CCDC13	4.66461	3.71397e-06
ENSG00000112242	E2F3	4.65959	3.80285e-06
ENSG00000164742	ADCY1	4.65882	3.81665e-06
ENSG00000172020	GAP43	4.65841	3.82406e-06
ENSG00000092445	TYRO3	4.65491	3.8876e-06
ENSG00000164588	HCN1	4.6481	4.014e-06
ENSG00000112981	NME5	4.64395	4.09309e-06
ENSG00000260456	C16orf95	4.64381	4.09584e-06
ENSG00000138190	EXOC6	4.64352	4.10128e-06
ENSG00000124785	NRN1	4.64314	4.10868e-06
ENSG00000185742	C11orf87	4.64278	4.11573e-06
ENSG00000135740	SLC9A5	4.64067	4.15653e-06
ENSG00000036530	CYP46A1	4.64008	4.16811e-06
ENSG00000174514	MFSD4A	4.63535	4.26168e-06
ENSG00000123191	ATP7B	4.63515	4.26564e-06
ENSG00000197275	RAD54B	4.63417	4.28521e-06
ENSG00000054277	OPN3	4.63367	4.29536e-06
ENSG00000006071	ABCC8	4.63203	4.32844e-06
ENSG00000185681	MORN5	4.63134	4.34251e-06
ENSG00000172794	RAB37	4.62861	4.39842e-06
ENSG00000163833	FBXO40	4.62582	4.45618e-06
ENSG00000175766	EIF4E1B	4.62359	4.50301e-06
ENSG00000183723	CMTM4	4.62099	4.55791e-06
ENSG00000186377	CYP4X1	4.61738	4.63556e-06
ENSG00000145949	MYLK4	4.61652	4.65432e-06
ENSG00000140057	AK7	4.6162	4.66122e-06
ENSG00000080854	IGSF9B	4.61423	4.70421e-06
ENSG00000111052	LIN7A	4.61168	4.76054e-06
ENSG00000116711	PLA2G4A	4.61095	4.77674e-06
ENSG00000118160	SLC8A2	4.61019	4.79381e-06
ENSG00000102781	KATNAL1	4.60931	4.81352e-06
ENSG00000135423	GLS2	4.60478	4.91629e-06
ENSG00000198576	ARC	4.60477	4.91664e-06
ENSG00000143061	IGSF3	4.59977	5.03233e-06
ENSG00000106536	POU6F2	4.59853	5.06166e-06
ENSG00000186487	MYT1L	4.59716	5.09394e-06
ENSG00000138115	CYP2C8	4.59682	5.10192e-06
ENSG00000121904	CSMD2	4.59552	5.13293e-06
ENSG00000173898	SPTBN2	4.59475	5.15132e-06
ENSG00000197140	ADAM32	4.59183	5.22196e-06
ENSG00000173406	DAB1	4.58894	5.29252e-06
ENSG00000198108	CHSY3	4.58658	5.3509e-06
ENSG00000115041	KCNIP3	4.58389	5.41812e-06
ENSG00000185737	NRG3	4.58072	5.4984e-06
ENSG00000118690	ARMC2	4.57823	5.56233e-06
ENSG00000164796	CSMD3	4.57727	5.58721e-06
ENSG00000130649	CYP2E1	4.57659	5.60464e-06
ENSG00000127329	PTPRB	4.5759	5.62261e-06
ENSG00000167077	MEI1	4.57535	5.63718e-06
ENSG00000143603	KCNN3	4.57425	5.66578e-06
ENSG00000180979	LRRC57	4.5715	5.73867e-06
ENSG00000081760	AACS	4.56426	5.93425e-06
ENSG00000188906	LRRK2	4.56183	6.00127e-06
ENSG00000092051	JPH4	4.55972	6.06009e-06
ENSG00000169220	RGS14	4.55607	6.16305e-06
ENSG00000070961	ATP2B1	4.55166	6.28982e-06
ENSG00000156017	CARNMT1	4.5502	6.33224e-06
ENSG00000155313	USP25	4.54956	6.35106e-06
ENSG00000007264	MATK	4.54313	6.54212e-06
ENSG00000214193	SH3D21	4.54306	6.54435e-06
ENSG00000160460	SPTBN4	4.54272	6.55464e-06
ENSG00000100027	YPEL1	4.54053	6.62115e-06
ENSG00000101911	PRPS2	4.53829	6.68979e-06
ENSG00000176563	CNTD1	4.53803	6.69758e-06
ENSG00000131773	KHDRBS3	4.53802	6.69796e-06
ENSG00000119599	DCAF4	4.53633	6.75016e-06
ENSG00000151882	CCL28	4.53616	6.75552e-06
ENSG00000145491	ROPN1L	4.53507	6.78952e-06
ENSG00000185274	GALNT17	4.53478	6.79857e-06
ENSG00000156711	MAPK13	4.53412	6.8191e-06
ENSG00000178965	ERICH3	4.53083	6.92327e-06
ENSG00000135636	DYSF	4.53065	6.92877e-06
ENSG00000007001	UPP2	4.52903	6.98076e-06
ENSG00000133794	ARNTL	4.52887	6.98576e-06
ENSG00000177614	PGBD5	4.52673	7.05474e-06
ENSG00000154370	TRIM11	4.52506	7.10902e-06
ENSG00000156345	CDK20	4.52492	7.11372e-06
ENSG00000198920	KIAA0753	4.52436	7.13214e-06
ENSG00000104140	RHOV	4.5234	7.16359e-06
ENSG00000171992	SYNPO	4.52026	7.26766e-06
ENSG00000050767	COL23A1	4.51382	7.48524e-06
ENSG00000167535	CACNB3	4.51283	7.51937e-06
ENSG00000172613	RAD9A	4.50374	7.83865e-06
ENSG00000105376	ICAM5	4.50226	7.89198e-06
ENSG00000172602	RND1	4.50199	7.90183e-06
ENSG00000117036	ETV3	4.49956	7.99014e-06
ENSG00000117155	SSX2IP	4.49868	8.02215e-06
ENSG00000171988	JMJD1C	4.49818	8.0405e-06
ENSG00000153253	SCN3A	4.49559	8.13634e-06
ENSG00000104808	DHDH	4.49523	8.1496e-06
ENSG00000172292	CERS6	4.49518	8.15135e-06
ENSG00000204815	TTC25	4.49337	8.21899e-06
ENSG00000065534	MYLK	4.49122	8.3e-06
ENSG00000119888	EPCAM	4.48988	8.35093e-06
ENSG00000137872	SEMA6D	4.48826	8.413e-06
ENSG00000130307	USHBP1	4.4872	8.45371e-06
ENSG00000175643	RMI2	4.48699	8.46185e-06
ENSG00000172803	SNX32	4.48608	8.49678e-06
ENSG00000181016	LSMEM1	4.48368	8.59031e-06
ENSG00000066629	EML1	4.48252	8.6358e-06
ENSG00000100505	TRIM9	4.48043	8.71832e-06
ENSG00000104047	DTWD1	4.47983	8.74241e-06
ENSG00000166676	TVP23A	4.47913	8.77018e-06
ENSG00000214050	FBXO16	4.47798	8.81624e-06
ENSG00000163818	LZTFL1	4.47553	8.91504e-06
ENSG00000237440	ZNF737	4.46696	9.26925e-06
ENSG00000185250	PPIL6	4.46662	9.28351e-06
ENSG00000135951	TSGA10	4.46408	9.39086e-06
ENSG00000154548	SRSF12	4.46004	9.56477e-06
ENSG00000106266	SNX8	4.4594	9.59238e-06
ENSG00000147202	DIAPH2	4.45696	9.69922e-06
ENSG00000170624	SGCD	4.45379	9.83952e-06
ENSG00000122359	ANXA11	4.45371	9.84294e-06
ENSG00000145808	ADAMTS19	4.4488	1.00645e-05
ENSG00000165186	PTCHD1	4.44355	1.0306e-05
ENSG00000066827	ZFAT	4.44262	1.03493e-05
ENSG00000180828	BHLHE22	4.44212	1.03731e-05
ENSG00000172409	CLP1	4.44039	1.04543e-05
ENSG00000178078	STAP2	4.44028	1.04594e-05
ENSG00000166159	LRTM2	4.43796	1.05698e-05
ENSG00000137822	TUBGCP4	4.43688	1.06214e-05
ENSG00000197705	KLHL14	4.43347	1.0786e-05
ENSG00000120156	TEK	4.43286	1.08157e-05
ENSG00000138400	MDH1B	4.43273	1.08223e-05
ENSG00000042317	SPATA7	4.4325	1.08333e-05
ENSG00000166546	BEAN1	4.42181	1.13679e-05
ENSG00000144331	ZNF385B	4.4215	1.1384e-05
ENSG00000149927	DOC2A	4.41974	1.14744e-05
ENSG00000110675	ELMOD1	4.41506	1.17186e-05
ENSG00000109881	CCDC34	4.41252	1.18528e-05
ENSG00000135631	RAB11FIP5	4.41111	1.19285e-05
ENSG00000158292	GPR153	4.40837	1.20759e-05
ENSG00000198682	PAPSS2	4.4077	1.21122e-05
ENSG00000196876	SCN8A	4.40742	1.21274e-05
ENSG00000196873	CBWD3	4.40737	1.21306e-05
ENSG00000161847	RAVER1	4.40717	1.21415e-05
ENSG00000171357	LURAP1	4.40664	1.21702e-05
ENSG00000143674	MAP3K21	4.40636	1.21857e-05
ENSG00000227051	C14orf132	4.40596	1.22074e-05
ENSG00000162670	BRINP3	4.40393	1.23192e-05
ENSG00000105278	ZFR2	4.4036	1.23374e-05
ENSG00000156113	KCNMA1	4.40271	1.23867e-05
ENSG00000159479	MED8	4.40233	1.24076e-05
ENSG00000007944	MYLIP	4.39908	1.25896e-05
ENSG00000188981	MSANTD1	4.39828	1.2635e-05
ENSG00000152760	TCTEX1D1	4.39719	1.26968e-05
ENSG00000154144	TBRG1	4.39712	1.27006e-05
ENSG00000141404	GNAL	4.3971	1.27022e-05
ENSG00000100897	DCAF11	4.39678	1.272e-05
ENSG00000083844	ZNF264	4.3954	1.27992e-05
ENSG00000110841	PPFIBP1	4.3925	1.29666e-05
ENSG00000188827	SLX4	4.3906	1.30771e-05
ENSG00000100490	CDKL1	4.38663	1.33115e-05
ENSG00000173275	ZNF449	4.38617	1.33385e-05
ENSG00000139874	SSTR1	4.38123	1.36365e-05
ENSG00000141837	CACNA1A	4.38027	1.36951e-05
ENSG00000124302	CHST8	4.37818	1.38233e-05
ENSG00000138160	KIF11	4.37285	1.41558e-05
ENSG00000107281	NPDC1	4.37154	1.42391e-05
ENSG00000164142	FAM160A1	4.37055	1.43017e-05
ENSG00000198598	MMP17	4.36669	1.45497e-05
ENSG00000106018	VIPR2	4.36584	1.46047e-05
ENSG00000183971	NPW	4.36576	1.46099e-05
ENSG00000181291	TMEM132E	4.36481	1.46721e-05
ENSG00000198797	BRINP2	4.36398	1.47265e-05
ENSG00000278558	TMEM191B	4.36223	1.48415e-05
ENSG00000117425	PTCH2	4.36152	1.48887e-05
ENSG00000106236	NPTX2	4.36024	1.49736e-05
ENSG00000101188	NTSR1	4.36015	1.49792e-05
ENSG00000175206	NPPA	4.35997	1.49911e-05
ENSG00000170340	B3GNT2	4.35758	1.51514e-05
ENSG00000121775	TMEM39B	4.3567	1.52112e-05
ENSG00000166278	C2	4.35541	1.52984e-05
ENSG00000135722	FBXL8	4.35537	1.53012e-05
ENSG00000177990	DPY19L2	4.35319	1.54499e-05
ENSG00000143320	CRABP2	4.34826	1.57917e-05
ENSG00000123643	SLC36A1	4.34819	1.57967e-05
ENSG00000071539	TRIP13	4.34681	1.58935e-05
ENSG00000118004	COLEC11	4.3464	1.59223e-05
ENSG00000145632	PLK2	4.34626	1.59325e-05
ENSG00000148344	PTGES	4.34491	1.60283e-05
ENSG00000089123	TASP1	4.34337	1.61381e-05
ENSG00000128656	CHN1	4.34296	1.61674e-05
ENSG00000109158	GABRA4	4.34282	1.61772e-05
ENSG00000105926	MPP6	4.34263	1.61906e-05
ENSG00000003249	DBNDD1	4.34109	1.63018e-05
ENSG00000004399	PLXND1	4.3409	1.63159e-05
ENSG00000058335	RASGRF1	4.34078	1.63239e-05
ENSG00000144677	CTDSPL	4.34052	1.63432e-05
ENSG00000243156	MICAL3	4.339	1.64538e-05
ENSG00000166908	PIP4K2C	4.33855	1.64863e-05
ENSG00000186891	TNFRSF18	4.33805	1.65225e-05
ENSG00000154040	CABYR	4.33781	1.65405e-05
ENSG00000100206	DMC1	4.3362	1.66586e-05
ENSG00000148948	LRRC4C	4.33391	1.68284e-05
ENSG00000116830	TTF2	4.33198	1.69723e-05
ENSG00000165617	DACT1	4.33179	1.69872e-05
ENSG00000127993	RBM48	4.33078	1.70628e-05
ENSG00000123473	STIL	4.32973	1.7142e-05
ENSG00000181690	PLAG1	4.32826	1.7254e-05
ENSG00000182247	UBE2E2	4.32398	1.75833e-05
ENSG00000101447	FAM83D	4.3237	1.76051e-05
ENSG00000158445	KCNB1	4.32279	1.7676e-05
ENSG00000155093	PTPRN2	4.32129	1.77937e-05
ENSG00000204186	ZDBF2	4.32108	1.78102e-05
ENSG00000111863	ADTRP	4.32094	1.78205e-05
ENSG00000004866	ST7	4.3198	1.79104e-05
ENSG00000105642	KCNN1	4.31697	1.81359e-05
ENSG00000065308	TRAM2	4.31568	1.82389e-05
ENSG00000140104	CLBA1	4.31261	1.84877e-05
ENSG00000128973	CLN6	4.30929	1.87594e-05
ENSG00000165300	SLITRK5	4.30805	1.88622e-05
ENSG00000172530	BANP	4.30713	1.8939e-05
ENSG00000151090	THRB	4.30627	1.90108e-05
ENSG00000117013	KCNQ4	4.30575	1.90541e-05
ENSG00000276070	CCL4L2	4.30356	1.92386e-05
ENSG00000188157	AGRN	4.30164	1.94022e-05
ENSG00000170835	CEL	4.30048	1.95011e-05
ENSG00000135823	STX6	4.30046	1.95024e-05
ENSG00000170153	RNF150	4.30014	1.95302e-05
ENSG00000175764	TTLL11	4.29854	1.96682e-05
ENSG00000167549	CORO6	4.29698	1.98027e-05
ENSG00000249242	TMEM150C	4.29696	1.98046e-05
ENSG00000097046	CDC7	4.29537	1.99435e-05
ENSG00000003393	ALS2	4.29278	2.01716e-05
ENSG00000102606	ARHGEF7	4.29137	2.0297e-05
ENSG00000196990	FAM163B	4.28791	2.06069e-05
ENSG00000112210	RAB23	4.28785	2.06125e-05
ENSG00000101773	RBBP8	4.27864	2.14608e-05
ENSG00000080823	MOK	4.27598	2.17121e-05
ENSG00000157214	STEAP2	4.27555	2.17532e-05
ENSG00000111328	CDK2AP1	4.27184	2.21086e-05
ENSG00000155846	PPARGC1B	4.27046	2.22419e-05
ENSG00000153246	PLA2R1	4.2695	2.23357e-05
ENSG00000178385	PLEKHM3	4.26296	2.29826e-05
ENSG00000197283	SYNGAP1	4.26293	2.29852e-05
ENSG00000106701	FSD1L	4.26214	2.30648e-05
ENSG00000088899	LZTS3	4.26096	2.31838e-05
ENSG00000104450	SPAG1	4.25907	2.3376e-05
ENSG00000110328	GALNT18	4.25853	2.34308e-05
ENSG00000134897	BIVM	4.25494	2.37995e-05
ENSG00000162241	SLC25A45	4.25402	2.38953e-05
ENSG00000121064	SCPEP1	4.25224	2.40808e-05
ENSG00000125510	OPRL1	4.25107	2.42043e-05
ENSG00000197969	VPS13A	4.2508	2.4233e-05
ENSG00000100345	MYH9	4.24922	2.43996e-05
ENSG00000197763	TXNRD3	4.23807	2.56107e-05
ENSG00000101638	ST8SIA5	4.2361	2.58312e-05
ENSG00000075340	ADD2	4.23459	2.60005e-05
ENSG00000106524	ANKMY2	4.23451	2.6009e-05
ENSG00000124171	PARD6B	4.23137	2.63663e-05
ENSG00000008853	RHOBTB2	4.23113	2.63937e-05
ENSG00000125864	BFSP1	4.23067	2.64455e-05
ENSG00000147174	GCNA	4.22789	2.67666e-05
ENSG00000137494	ANKRD42	4.22784	2.67723e-05
ENSG00000135622	SEMA4F	4.2269	2.68819e-05
ENSG00000168778	TCTN2	4.2256	2.70327e-05
ENSG00000171532	NEUROD2	4.21694	2.80652e-05
ENSG00000175048	ZDHHC14	4.21566	2.82199e-05
ENSG00000129993	CBFA2T3	4.21565	2.82219e-05
ENSG00000215252	GOLGA8B	4.21514	2.82838e-05
ENSG00000183281	PLGLB1	4.21354	2.84794e-05
ENSG00000048540	LMO3	4.21067	2.88352e-05
ENSG00000108963	DPH1	4.21027	2.88849e-05
ENSG00000184445	KNTC1	4.20793	2.91779e-05
ENSG00000006625	GGCT	4.20742	2.92423e-05
ENSG00000175322	ZNF519	4.20536	2.95031e-05
ENSG00000163611	SPICE1	4.20515	2.95294e-05
ENSG00000106113	CRHR2	4.20454	2.96073e-05
ENSG00000101255	TRIB3	4.2011	3.00501e-05
ENSG00000130684	ZNF337	4.19913	3.03055e-05
ENSG00000056277	ZNF280C	4.19815	3.04333e-05
ENSG00000138759	FRAS1	4.19575	3.07489e-05
ENSG00000161298	ZNF382	4.194	3.09822e-05
ENSG00000149150	SLC43A1	4.19301	3.11141e-05
ENSG00000163933	RFT1	4.1928	3.11421e-05
ENSG00000122644	ARL4A	4.1922	3.12231e-05
ENSG00000144161	ZC3H8	4.18495	3.22106e-05
ENSG00000069966	GNB5	4.18377	3.23742e-05
ENSG00000132932	ATP8A2	4.18292	3.24921e-05
ENSG00000168556	ING2	4.18289	3.24966e-05
ENSG00000151883	PARP8	4.17965	3.2951e-05
ENSG00000119685	TTLL5	4.1785	3.31147e-05
ENSG00000054392	HHAT	4.17549	3.35435e-05
ENSG00000176909	MAMSTR	4.1751	3.35997e-05
ENSG00000065150	IPO5	4.17452	3.36832e-05
ENSG00000115756	HPCAL1	4.16979	3.43731e-05
ENSG00000142949	PTPRF	4.16832	3.45896e-05
ENSG00000144290	SLC4A10	4.16814	3.46156e-05
ENSG00000183814	LIN9	4.16795	3.46451e-05
ENSG00000198270	TMEM116	4.16793	3.46471e-05
ENSG00000176383	B3GNT4	4.16694	3.47939e-05
ENSG00000144119	C1QL2	4.16653	3.48555e-05
ENSG00000158806	NPM2	4.16592	3.4947e-05
ENSG00000170365	SMAD1	4.16585	3.49564e-05
ENSG00000156172	C8orf37	4.16303	3.5381e-05
ENSG00000206530	CFAP44	4.16054	3.57598e-05
ENSG00000070182	SPTB	4.15988	3.58603e-05
ENSG00000151468	CCDC3	4.1596	3.59032e-05
ENSG00000102901	CENPT	4.1574	3.62417e-05
ENSG00000118596	SLC16A7	4.15731	3.62555e-05
ENSG00000117791	2023-03-02	1900-01-04 03:42:40	3.66714e-05
ENSG00000148925	BTBD10	4.15402	3.67677e-05
ENSG00000154258	ABCA9	4.15276	3.69666e-05
ENSG00000113240	CLK4	4.14937	3.75051e-05
ENSG00000134490	TMEM241	4.14668	3.79373e-05
ENSG00000165495	PKNOX2	4.14452	3.82867e-05
ENSG00000126522	ASL	4.14438	3.83101e-05
ENSG00000139780	METTL21C	4.14359	3.84393e-05
ENSG00000047662	FAM184B	4.1421	3.86837e-05
ENSG00000131730	CKMT2	4.14121	3.88313e-05
ENSG00000138311	ZNF365	4.14065	3.8924e-05
ENSG00000174151	CYB561D1	4.14031	3.89799e-05
ENSG00000152969	JAKMIP1	4.13743	3.94602e-05
ENSG00000101391	CDK5RAP1	4.13679	3.95671e-05
ENSG00000143318	CASQ1	4.13657	3.96038e-05
ENSG00000138709	LARP1B	4.1361	3.96827e-05
ENSG00000128567	PODXL	4.13581	3.9733e-05
ENSG00000139154	AEBP2	4.13486	3.98931e-05
ENSG00000100196	KDELR3	4.13308	4.01956e-05
ENSG00000168734	PKIG	4.13275	4.02524e-05
ENSG00000105538	RASIP1	4.13207	4.0368e-05
ENSG00000109466	KLHL2	4.13183	4.04099e-05
ENSG00000131061	ZNF341	4.13056	4.06291e-05
ENSG00000006634	DBF4	4.12792	4.10865e-05
ENSG00000170419	VSTM2A	4.12568	4.14789e-05
ENSG00000170290	SLN	4.12412	4.17543e-05
ENSG00000144406	UNC80	4.12028	4.24384e-05
ENSG00000151651	ADAM8	4.11903	4.26637e-05
ENSG00000117016	RIMS3	4.11887	4.26924e-05
ENSG00000171865	RNASEH1	4.11873	4.2717e-05
ENSG00000156486	KCNS2	4.11751	4.29388e-05
ENSG00000178171	AMER3	4.11751	4.29392e-05
ENSG00000121406	ZNF549	4.11714	4.30057e-05
ENSG00000134986	NREP	4.11708	4.30181e-05
ENSG00000185615	PDIA2	4.11652	4.31188e-05
ENSG00000189050	RNFT1	4.11515	4.33698e-05
ENSG00000166130	IKBIP	4.11312	4.37434e-05
ENSG00000155868	MED7	4.11085	4.41662e-05
ENSG00000126790	L3HYPDH	4.11038	4.42534e-05
ENSG00000183150	GPR19	4.10974	4.43734e-05
ENSG00000116793	PHTF1	4.10972	4.43774e-05
ENSG00000162650	ATXN7L2	4.10712	4.48678e-05
ENSG00000124491	F13A1	4.1069	4.49098e-05
ENSG00000140945	CDH13	4.10549	4.51784e-05
ENSG00000107249	GLIS3	4.10494	4.52832e-05
ENSG00000131504	DIAPH1	4.1042	4.54237e-05
ENSG00000146700	SSC4D	4.10311	4.56337e-05
ENSG00000154027	AK5	4.10065	4.61104e-05
ENSG00000154240	CEP112	4.09655	4.69133e-05
ENSG00000277149	TYW1B	4.09352	4.75175e-05
ENSG00000205593	DENND6B	4.09318	4.75844e-05
ENSG00000178295	GEN1	4.09244	4.7734e-05
ENSG00000175866	BAIAP2	4.09202	4.78183e-05
ENSG00000155275	TRMT44	4.0893	4.83695e-05
ENSG00000106689	LHX2	4.08681	4.88777e-05
ENSG00000091622	PITPNM3	4.0863	4.89831e-05
ENSG00000134058	CDK7	4.0823	4.98135e-05
ENSG00000165197	VEGFD	4.08208	4.98589e-05
ENSG00000206077	ZDHHC11B	4.08077	5.01339e-05
ENSG00000165630	PRPF18	4.07988	5.03217e-05
ENSG00000133424	LARGE1	4.07627	5.10913e-05
ENSG00000164002	EXO5	4.07559	5.12373e-05
ENSG00000138378	STAT4	4.0737	5.1646e-05
ENSG00000198554	WDHD1	4.07259	5.18853e-05
ENSG00000186862	PDZD7	4.07238	5.19311e-05
ENSG00000165338	HECTD2	4.07007	5.2436e-05
ENSG00000172915	NBEA	4.06976	5.25042e-05
ENSG00000085465	OVGP1	4.06973	5.25112e-05
ENSG00000139767	SRRM4	4.06904	5.26634e-05
ENSG00000170442	KRT86	4.06878	5.27218e-05
ENSG00000151948	GLT1D1	4.06766	5.29685e-05
ENSG00000103126	AXIN1	4.06581	5.33808e-05
ENSG00000103855	CD276	4.06555	5.34406e-05
ENSG00000091127	PUS7	4.06497	5.35684e-05
ENSG00000138411	HECW2	4.05693	5.54013e-05
ENSG00000104998	IL27RA	4.0556	5.57094e-05
ENSG00000083312	TNPO1	4.05442	5.59868e-05
ENSG00000179240	GVQW3	4.05415	5.60499e-05
ENSG00000112812	PRSS16	4.0536	5.61781e-05
ENSG00000102466	FGF14	4.05098	5.67968e-05
ENSG00000111696	NT5DC3	4.04822	5.74534e-05
ENSG00000147724	FAM135B	4.04643	5.78849e-05
ENSG00000158711	ELK4	4.04569	5.80632e-05
ENSG00000187860	CCDC157	4.04493	5.82466e-05
ENSG00000133661	SFTPD	4.04088	5.92386e-05
ENSG00000051825	MPHOSPH9	4.0397	5.953e-05
ENSG00000166342	NETO1	4.03771	6.00255e-05
ENSG00000171962	DRC3	4.03627	6.03861e-05
ENSG00000168754	FAM178B	4.03495	6.07208e-05
ENSG00000175874	CREG2	4.03405	6.09471e-05
ENSG00000011478	QPCTL	4.03346	6.10982e-05
ENSG00000153044	CENPH	4.03218	6.14226e-05
ENSG00000198393	ZNF26	4.02953	6.21035e-05
ENSG00000239713	APOBEC3G	4.02926	6.2172e-05
ENSG00000197362	ZNF786	4.02894	6.22568e-05
ENSG00000105948	TTC26	4.02791	6.25223e-05
ENSG00000106526	ACTR3C	4.02754	6.26202e-05
ENSG00000152359	POC5	4.02705	6.2746e-05
ENSG00000152128	TMEM163	4.02691	6.27841e-05
ENSG00000175175	PPM1E	4.02202	6.40717e-05
ENSG00000136928	GABBR2	4.01923	6.48161e-05
ENSG00000146411	SLC2A12	4.01852	6.50063e-05
ENSG00000135919	SERPINE2	4.01719	6.5368e-05
ENSG00000197050	ZNF420	4.01192	6.68106e-05
ENSG00000066056	TIE1	4.01012	6.73076e-05
ENSG00000173404	INSM1	4.00945	6.74957e-05
ENSG00000121210	TMEM131L	4.00897	6.76294e-05
ENSG00000138036	DYNC2LI1	4.00775	6.79729e-05
ENSG00000178233	TMEM151B	4.00684	6.82275e-05
ENSG00000121964	GTDC1	4.00644	6.83428e-05
ENSG00000183309	ZNF623	4.00582	6.8517e-05
ENSG00000104635	SLC39A14	3.99879	7.0537e-05
ENSG00000165271	NOL6	3.99827	7.0689e-05
ENSG00000135749	PCNX2	3.99695	7.10736e-05
ENSG00000211445	GPX3	3.99536	7.15408e-05
ENSG00000077264	PAK3	3.99367	7.20409e-05
ENSG00000213930	GALT	3.99063	7.29498e-05
ENSG00000181751	C5orf30	3.98982	7.31954e-05
ENSG00000153902	LGI4	3.98796	7.37579e-05
ENSG00000185261	KIAA0825	3.98777	7.38152e-05
ENSG00000240204	SMKR1	3.98677	7.41209e-05
ENSG00000145604	SKP2	3.98566	7.44598e-05
ENSG00000198046	ZNF667	3.98378	7.50361e-05
ENSG00000130477	UNC13A	3.98212	7.55515e-05
ENSG00000177192	PUS1	3.981	7.59011e-05
ENSG00000141391	PRELID3A	3.9804	7.60878e-05
ENSG00000139372	TDG	3.97881	7.65864e-05
ENSG00000137261	KIAA0319	3.97709	7.713e-05
ENSG00000203780	FANK1	3.97567	7.75831e-05
ENSG00000130368	MAS1	3.9747	7.7891e-05
ENSG00000141013	GAS8	3.97368	7.82181e-05
ENSG00000008118	CAMK1G	3.9732	7.83727e-05
ENSG00000006740	ARHGAP44	3.9719	7.87906e-05
ENSG00000165643	SOHLH1	3.97161	7.88855e-05
ENSG00000134253	TRIM45	3.97053	7.92374e-05
ENSG00000165359	INTS6L	3.96942	7.95985e-05
ENSG00000132840	BHMT2	3.9677	8.0162e-05
ENSG00000153317	ASAP1	3.96753	8.02163e-05
ENSG00000176454	LPCAT4	3.96721	8.03237e-05
ENSG00000174951	FUT1	3.96554	8.08748e-05
ENSG00000111731	C2CD5	3.96481	8.11173e-05
ENSG00000157470	FAM81A	3.96442	8.12458e-05
ENSG00000185880	TRIM69	3.96307	8.16973e-05
ENSG00000139793	MBNL2	3.96215	8.20041e-05
ENSG00000171873	ADRA1D	3.96127	8.2302e-05
ENSG00000237289	CKMT1B	3.96121	8.23212e-05
ENSG00000151150	ANK3	3.95645	8.39401e-05
ENSG00000137766	UNC13C	3.95635	8.39747e-05
ENSG00000128989	ARPP19	3.95524	8.43581e-05
ENSG00000139973	SYT16	3.95488	8.44809e-05
ENSG00000205362	MT1A	3.95322	8.50563e-05
ENSG00000179456	ZBTB18	3.95288	8.51756e-05
ENSG00000138604	GLCE	3.95238	8.53494e-05
ENSG00000173588	CEP83	3.95171	8.55849e-05
ENSG00000172348	RCAN2	3.94929	8.6435e-05
ENSG00000149403	GRIK4	3.94924	8.64505e-05
ENSG00000184261	KCNK12	3.94883	8.6597e-05
ENSG00000188868	ZNF563	3.94767	8.70097e-05
ENSG00000148814	LRRC27	3.94504	8.79457e-05
ENSG00000078725	BRINP1	3.94361	8.84633e-05
ENSG00000188659	SAXO2	3.94354	8.84863e-05
ENSG00000164056	SPRY1	3.94327	8.85852e-05
ENSG00000136010	ALDH1L2	3.94267	8.88007e-05
ENSG00000198561	CTNND1	3.94194	8.90672e-05
ENSG00000164619	BMPER	3.9405	8.95896e-05
ENSG00000100346	CACNA1I	3.94042	8.96209e-05
ENSG00000103264	FBXO31	3.93787	9.05563e-05
ENSG00000146094	DOK3	3.93734	9.07515e-05
ENSG00000176945	MUC20	3.93627	9.11499e-05
ENSG00000188266	HYKK	3.93354	9.21689e-05
ENSG00000152763	WDR78	3.9312	9.30485e-05
ENSG00000165061	ZMAT4	3.93098	9.31312e-05
ENSG00000188026	RILPL1	3.92949	9.36978e-05
ENSG00000166171	DPCD	3.92625	9.49405e-05
ENSG00000155893	PXYLP1	3.92614	9.49844e-05
ENSG00000131018	SYNE1	3.92455	9.55996e-05
ENSG00000138207	RBP4	3.92184	9.66585e-05
ENSG00000160055	TMEM234	3.9199	9.74205e-05
ENSG00000153820	SPHKAP	3.91896	9.77945e-05
ENSG00000141956	PRDM15	3.91878	9.78646e-05
ENSG00000133597	ADCK2	3.9144	9.96192e-05
ENSG00000047249	ATP6V1H	3.91381	9.98568e-05
ENSG00000106100	NOD1	3.91168	0.000100723
ENSG00000115896	PLCL1	3.90943	0.000101644
ENSG00000064042	LIMCH1	3.90826	0.000102129
ENSG00000081985	IL12RB2	3.90621	0.000102977
ENSG00000197381	ADARB1	3.90541	0.000103312
ENSG00000102302	FGD1	3.90541	0.000103313
ENSG00000183137	CEP57L1	3.90518	0.000103409
ENSG00000198331	HYLS1	3.90083	0.000105246
ENSG00000178105	DDX10	3.90081	0.000105253
ENSG00000090530	P3H2	3.89369	0.000108323
ENSG00000125775	SDCBP2	3.89339	0.000108454
ENSG00000162929	KIAA1841	3.89312	0.00010857
ENSG00000040199	PHLPP2	3.89174	0.000109179
ENSG00000213023	SYT3	3.89164	0.000109222
ENSG00000150961	SEC24D	3.88919	0.000110308
ENSG00000146350	TBC1D32	3.88843	0.000110644
ENSG00000115419	GLS	3.88695	0.000111307
ENSG00000119866	BCL11A	3.88485	0.00011225
ENSG00000005381	MPO	3.88291	0.000113135
ENSG00000116151	MORN1	3.88135	0.000113844
ENSG00000165124	SVEP1	3.87779	0.000115489
ENSG00000184110	EIF3C	3.87742	0.00011566
ENSG00000188848	BEND4	3.87373	0.000117385
ENSG00000147679	UTP23	3.87261	0.000117914
ENSG00000122512	PMS2	3.87097	0.000118697
ENSG00000102007	PLP2	3.87011	0.000119106
ENSG00000121691	CAT	3.86965	0.000119328
ENSG00000162989	KCNJ3	3.86797	0.000120135
ENSG00000165209	STRBP	3.86382	0.000122149
ENSG00000185869	ZNF829	3.86276	0.00012267
ENSG00000144134	RABL2A	3.86219	0.000122949
ENSG00000185049	NELFA	3.86156	0.000123263
ENSG00000075043	KCNQ2	3.85847	0.000124794
ENSG00000139364	TMEM132B	3.85651	0.00012578
ENSG00000187240	DYNC2H1	3.85617	0.000125952
ENSG00000142279	WTIP	3.85506	0.00012651
ENSG00000102595	UGGT2	3.85394	0.000127077
ENSG00000163803	PLB1	3.85159	0.000128278
ENSG00000183785	TUBA8	3.85154	0.000128303
ENSG00000164983	TMEM65	3.85133	0.000128412
ENSG00000171291	ZNF439	3.85085	0.000128658
ENSG00000131759	RARA	3.84994	0.00012913
ENSG00000143207	COP1	3.84973	0.000129234
ENSG00000118898	PPL	3.84763	0.000130325
ENSG00000206140	TMEM191C	3.84621	0.000131068
ENSG00000126583	PRKCG	3.84614	0.000131101
ENSG00000146243	IRAK1BP1	3.84475	0.000131835
ENSG00000106089	STX1A	3.84336	0.000132565
ENSG00000158008	EXTL1	3.84186	0.000133363
ENSG00000106868	SUSD1	3.84146	0.000133574
ENSG00000114279	FGF12	3.8409	0.000133875
ENSG00000129534	MIS18BP1	3.83999	0.000134361
ENSG00000088002	SULT2B1	3.83957	0.000134584
ENSG00000165685	TMEM52B	3.83882	0.000134986
ENSG00000139988	RDH12	3.83873	0.000135038
ENSG00000249992	TMEM158	3.83862	0.000135096
ENSG00000138092	CENPO	3.83831	0.000135262
ENSG00000146856	AGBL3	3.83661	0.000136182
ENSG00000184544	DHRS7C	3.83586	0.000136588
ENSG00000069535	MAOB	3.83388	0.000137671
ENSG00000138678	GPAT3	3.83199	0.000138714
ENSG00000058272	PPP1R12A	3.83148	0.000138992
ENSG00000184792	OSBP2	3.8299	0.000139869
ENSG00000162409	PRKAA2	3.82975	0.000139953
ENSG00000131591	C1orf159	3.82784	0.00014102
ENSG00000163932	PRKCD	3.8238	0.000143302
ENSG00000168026	TTC21A	3.82331	0.000143581
ENSG00000141084	RANBP10	3.82234	0.000144139
ENSG00000197808	ZNF461	3.82231	0.000144154
ENSG00000198947	DMD	3.82126	0.000144756
ENSG00000133627	ACTR3B	3.82076	0.000145042
ENSG00000162927	PUS10	3.82072	0.000145067
ENSG00000169918	OTUD7A	3.82056	0.000145157
ENSG00000136643	RPS6KC1	3.81998	0.000145491
ENSG00000103021	CCDC113	3.81737	0.000147009
ENSG00000154118	JPH3	3.8161	0.000147753
ENSG00000151474	FRMD4A	3.81522	0.000148267
ENSG00000076554	TPD52	3.81308	0.000149531
ENSG00000168038	ULK4	3.81252	0.000149865
ENSG00000138111	MFSD13A	3.81226	0.00015002
ENSG00000036672	USP2	3.8114	0.000150531
ENSG00000120327	PCDHB14	3.81014	0.000151285
ENSG00000134138	MEIS2	3.8064	0.000153543
ENSG00000009709	PAX7	3.80582	0.000153896
ENSG00000177570	SAMD12	3.80328	0.000155449
ENSG00000155393	HEATR3	3.79955	0.000157758
ENSG00000203965	EFCAB7	3.7991	0.000158035
ENSG00000139211	AMIGO2	3.79823	0.000158579
ENSG00000156050	FAM161B	3.79691	0.000159413
ENSG00000083635	NUFIP1	3.79336	0.000161661
ENSG00000166257	SCN3B	3.79133	0.000162961
ENSG00000158815	FGF17	3.7913	0.000162982
ENSG00000187902	SHISA7	3.79073	0.000163346
ENSG00000140854	KATNB1	3.78781	0.000165236
ENSG00000138622	HCN4	3.78668	0.000165973
ENSG00000156804	FBXO32	3.78529	0.000166887
ENSG00000164818	DNAAF5	3.78456	0.00016737
ENSG00000151014	NOCT	3.78451	0.000167401
ENSG00000260230	FRRS1L	3.78341	0.000168126
ENSG00000166401	SERPINB8	3.78256	0.000168692
ENSG00000166851	PLK1	3.78188	0.000169139
ENSG00000104154	SLC30A4	3.78096	0.000169753
ENSG00000185838	GNB1L	3.78065	0.000169966
ENSG00000106070	GRB10	3.7803	0.000170201
ENSG00000118307	CASC1	3.78015	0.000170296
ENSG00000169131	ZNF354A	3.77876	0.000171229
ENSG00000139318	DUSP6	3.77851	0.000171399
ENSG00000163482	STK36	3.77799	0.000171753
ENSG00000135338	LCA5	3.77739	0.000172157
ENSG00000240038	AMY2B	3.7732	0.000175016
ENSG00000116783	TNNI3K	3.77067	0.000176763
ENSG00000135596	MICAL1	3.77044	0.000176921
ENSG00000158792	SPATA2L	3.76924	0.000177757
ENSG00000179148	ALOXE3	3.76661	0.000179601
ENSG00000184408	KCND2	3.76382	0.000181579
ENSG00000176194	CIDEA	3.76164	0.000183135
ENSG00000157388	CACNA1D	3.76073	0.000183788
ENSG00000038358	EDC4	3.76072	0.000183799
ENSG00000178031	ADAMTSL1	3.75928	0.000184834
ENSG00000155962	CLIC2	3.75802	0.00018575
ENSG00000100228	RAB36	3.75751	0.00018612
ENSG00000164068	RNF123	3.75704	0.000186467
ENSG00000115461	IGFBP5	3.75602	0.00018721
ENSG00000232040	ZBED9	3.75397	0.000188716
ENSG00000123570	RAB9B	3.75367	0.000188938
ENSG00000163872	YEATS2	3.75197	0.000190195
ENSG00000152061	RABGAP1L	3.74982	0.000191805
ENSG00000175426	PCSK1	3.74704	0.000193901
ENSG00000134020	PEBP4	3.74663	0.000194207
ENSG00000164465	DCBLD1	3.74637	0.000194404
ENSG00000122012	SV2C	3.7451	0.000195375
ENSG00000106077	ABHD11	3.74447	0.000195853
ENSG00000144218	AFF3	3.74335	0.000196711
ENSG00000171574	ZNF584	3.74237	0.000197461
ENSG00000075035	WSCD2	3.74143	0.000198189
ENSG00000144668	ITGA9	3.73976	0.000199483
ENSG00000138769	CDKL2	3.7392	0.000199917
ENSG00000105613	MAST1	3.73917	0.000199944
ENSG00000166402	TUB	3.73905	0.000200039
ENSG00000137727	ARHGAP20	3.73904	0.000200043
ENSG00000196391	ZNF774	3.73794	0.000200903
ENSG00000135698	MPHOSPH6	3.73688	0.000201734
ENSG00000174007	CEP19	3.73675	0.000201838
ENSG00000185105	MYADML2	3.73634	0.00020216
ENSG00000170325	PRDM10	3.73394	0.00020406
ENSG00000159685	CHCHD6	3.73347	0.000204429
ENSG00000120645	IQSEC3	3.73302	0.000204788
ENSG00000196268	ZNF493	3.73298	0.000204821
ENSG00000171714	ANO5	3.73154	0.000205971
ENSG00000178821	TMEM52	3.73113	0.000206301
ENSG00000187815	ZFP69	3.73073	0.000206624
ENSG00000113327	GABRG2	3.72932	0.000207765
ENSG00000196141	SPATS2L	3.72857	0.00020837
ENSG00000152208	GRID2	3.72671	0.000209881
ENSG00000188171	ZNF626	3.72623	0.000210274
ENSG00000156395	SORCS3	3.72474	0.000211495
ENSG00000185988	PLK5	3.72374	0.000212318
ENSG00000100197	CYP2D6	3.72222	0.000213572
ENSG00000077080	ACTL6B	3.72141	0.000214247
ENSG00000204248	COL11A2	3.72039	0.000215099
ENSG00000170469	SPATA24	3.71999	0.000215432
ENSG00000089041	P2RX7	3.71974	0.000215643
ENSG00000164951	PDP1	3.71964	0.000215719
ENSG00000124507	PACSIN1	3.71896	0.000216291
ENSG00000160190	SLC37A1	3.71737	0.00021763
ENSG00000172831	CES2	3.71582	0.000218946
ENSG00000188566	NDOR1	3.71409	0.000220421
ENSG00000162728	KCNJ9	3.71332	0.000221074
ENSG00000078237	TIGAR	3.71035	0.000223634
ENSG00000113645	WWC1	3.70799	0.00022569
ENSG00000127452	FBXL12	3.7073	0.000226287
ENSG00000173137	ADCK5	3.70633	0.000227137
ENSG00000170396	ZNF804A	3.7058	0.000227605
ENSG00000089327	FXYD5	3.70478	0.000228511
ENSG00000177181	RIMKLA	3.70298	0.000230099
ENSG00000116885	OSCP1	3.70002	0.000232754
ENSG00000162971	TYW5	3.69896	0.000233701
ENSG00000197157	SND1	3.69865	0.000233985
ENSG00000108379	WNT3	3.69758	0.000234953
ENSG00000138172	CALHM2	3.69623	0.00023618
ENSG00000221968	FADS3	3.69499	0.000237319
ENSG00000146670	CDCA5	3.69415	0.000238084
ENSG00000133101	CCNA1	3.6936	0.000238593
ENSG00000215440	NPEPL1	3.692	0.000240063
ENSG00000141076	UTP4	3.69047	0.000241484
ENSG00000075240	GRAMD4	3.69043	0.000241522
ENSG00000105717	PBX4	3.68985	0.000242067
ENSG00000113205	PCDHB3	3.68967	0.000242236
ENSG00000135249	RINT1	3.68846	0.000243361
ENSG00000041353	RAB27B	3.68758	0.000244194
ENSG00000100271	TTLL1	3.68638	0.000245319
ENSG00000120256	LRP11	3.68637	0.000245338
ENSG00000135454	B4GALNT1	3.68629	0.000245412
ENSG00000160957	RECQL4	3.68547	0.000246187
ENSG00000156374	PCGF6	3.68509	0.000246546
ENSG00000073910	FRY	3.6844	0.000247197
ENSG00000155016	CYP2U1	3.68328	0.000248271
ENSG00000111664	GNB3	3.68183	0.000249661
ENSG00000119946	CNNM1	3.68168	0.000249803
ENSG00000169914	OTUD3	3.68164	0.000249838
ENSG00000121022	COPS5	3.68054	0.000250904
ENSG00000102879	CORO1A	3.67994	0.000251479
ENSG00000158079	PTPDC1	3.67889	0.000252493
ENSG00000179889	PDXDC1	3.67831	0.000253063
ENSG00000079257	LXN	3.67764	0.000253718
ENSG00000072954	TMEM38A	3.67591	0.000255404
ENSG00000109944	JHY	3.67513	0.00025617
ENSG00000175265	GOLGA8A	3.67296	0.000258315
ENSG00000109339	MAPK10	3.67172	0.000259553
ENSG00000100288	CHKB	3.67078	0.000260484
ENSG00000188372	ZP3	3.67055	0.000260713
ENSG00000260001	TGFBR3L	3.66947	0.000261799
ENSG00000165097	KDM1B	3.66627	0.000265026
ENSG00000125885	MCM8	3.66304	0.000268331
ENSG00000204172	AGAP9	3.66155	0.000269866
ENSG00000062282	DGAT2	3.66005	0.00027142
ENSG00000132837	DMGDH	3.65925	0.000272249
ENSG00000173933	RBM4	3.65873	0.000272797
ENSG00000166004	CEP295	3.65861	0.000272918
ENSG00000005100	DHX33	3.65838	0.000273166
ENSG00000127585	FBXL16	3.65799	0.000273572
ENSG00000159882	ZNF230	3.65742	0.000274163
ENSG00000111262	KCNA1	3.65715	0.000274446
ENSG00000174842	GLMN	3.65625	0.000275398
ENSG00000147439	BIN3	3.65581	0.00027586
ENSG00000133641	C12orf29	3.65433	0.000277423
ENSG00000075391	RASAL2	3.65195	0.000279965
ENSG00000008394	MGST1	3.64881	0.000283342
ENSG00000119508	NR4A3	3.64779	0.000284442
ENSG00000116147	TNR	3.64435	0.000288202
ENSG00000140326	CDAN1	3.64291	0.000289791
ENSG00000157224	CLDN12	3.64214	0.000290637
ENSG00000138346	DNA2	3.6421	0.000290679
ENSG00000173227	SYT12	3.64086	0.000292061
ENSG00000197165	SULT1A2	3.64072	0.000292221
ENSG00000010539	ZNF200	3.63868	0.000294501
ENSG00000109680	TBC1D19	3.63764	0.000295664
ENSG00000198963	RORB	3.63736	0.000295985
ENSG00000169118	CSNK1G1	3.63602	0.000297492
ENSG00000177098	SCN4B	3.63514	0.000298491
ENSG00000198838	RYR3	3.63377	0.000300049
ENSG00000139974	SLC38A6	3.63333	0.000300551
ENSG00000155816	FMN2	3.63329	0.000300599
ENSG00000205189	ZBTB10	3.63273	0.000301239
ENSG00000110811	P3H3	3.63043	0.00030389
ENSG00000163131	CTSS	3.62967	0.000304771
ENSG00000146352	CLVS2	3.62927	0.000305225
ENSG00000157087	ATP2B2	3.62925	0.000305257
ENSG00000070886	EPHA8	3.62767	0.000307089
ENSG00000139173	TMEM117	3.62613	0.000308899
ENSG00000105643	ARRDC2	3.62544	0.000309707
ENSG00000158296	SLC13A3	3.62424	0.000311118
ENSG00000136720	HS6ST1	3.62395	0.000311462
ENSG00000124664	SPDEF	3.62306	0.000312511
ENSG00000165973	NELL1	3.62046	0.000315611
ENSG00000177453	NIM1K	3.61805	0.000318512
ENSG00000110628	SLC22A18	3.61787	0.000318731
ENSG00000165996	HACD1	3.61615	0.000320815
ENSG00000104290	FZD3	3.61414	0.000323269
ENSG00000106608	URGCP	3.61297	0.000324694
ENSG00000154822	PLCL2	3.61199	0.000325905
ENSG00000196724	ZNF418	3.61168	0.000326283
ENSG00000172575	RASGRP1	3.61091	0.000327243
ENSG00000167723	TRPV3	3.61006	0.000328292
ENSG00000119661	DNAL1	3.60984	0.000328567
ENSG00000166111	SVOP	3.60822	0.000330591
ENSG00000003147	ICA1	3.6079	0.000330993
ENSG00000148843	PDCD11	3.60759	0.000331377
ENSG00000171793	CTPS1	3.6067	0.000332492
ENSG00000169570	DTWD2	3.60635	0.000332927
ENSG00000175104	TRAF6	3.6057	0.000333753
ENSG00000171970	ZNF57	3.60318	0.000336949
ENSG00000100749	VRK1	3.60007	0.000340928
ENSG00000235711	ANKRD34C	3.59784	0.000343802
ENSG00000181467	RAP2B	3.59756	0.000344165
ENSG00000113272	THG1L	3.59659	0.000345435
ENSG00000198538	ZNF28	3.59558	0.000346747
ENSG00000149090	PAMR1	3.59083	0.00035301
ENSG00000124772	CPNE5	3.58897	0.000355493
ENSG00000184916	JAG2	3.58872	0.000355822
ENSG00000135541	AHI1	3.58816	0.000356582
ENSG00000163617	CCDC191	3.58748	0.000357491
ENSG00000112062	MAPK14	3.58613	0.000359312
ENSG00000158220	ESYT3	3.58532	0.000360411
ENSG00000126759	CFP	3.58502	0.000360821
ENSG00000152455	SUV39H2	3.58423	0.000361891
ENSG00000145734	BDP1	3.58405	0.000362133
ENSG00000197498	RPF2	3.58374	0.000362558
ENSG00000174611	KY	3.58357	0.000362785
ENSG00000172175	MALT1	3.58353	0.000362848
ENSG00000151023	ENKUR	3.58351	0.00036287
ENSG00000131153	GINS2	3.58297	0.000363606
ENSG00000257057	C11orf97	3.58126	0.000365953
ENSG00000278619	MRM1	3.57828	0.000370066
ENSG00000121410	A1BG	3.57821	0.000370166
ENSG00000065621	GSTO2	3.57618	0.000372997
ENSG00000143942	CHAC2	3.57611	0.000373102
ENSG00000173208	ABCD2	3.57606	0.000373174
ENSG00000170324	FRMPD2	3.5755	0.000373953
ENSG00000159409	CELF3	3.57249	0.000378193
ENSG00000101935	AMMECR1	3.57211	0.000378744
ENSG00000184451	CCR10	3.57155	0.000379539
ENSG00000140471	LINS1	3.57114	0.000380116
ENSG00000169035	KLK7	3.5706	0.000380894
ENSG00000164600	NEUROD6	3.56732	0.000385604
ENSG00000101955	SRPX	3.56717	0.000385813
ENSG00000112365	ZBTB24	3.56708	0.000385945
ENSG00000152749	GPR180	3.56558	0.000388119
ENSG00000185420	SMYD3	3.565	0.000388962
ENSG00000142185	TRPM2	3.56421	0.00039012
ENSG00000198870	STKLD1	3.5632	0.000391589
ENSG00000166900	STX3	3.56077	0.00039516
ENSG00000124588	NQO2	3.55743	0.000400133
ENSG00000104381	GDAP1	3.55701	0.000400755
ENSG00000184226	PCDH9	3.55661	0.000401353
ENSG00000187605	TET3	3.55462	0.000404352
ENSG00000162851	TFB2M	3.5545	0.00040454
ENSG00000040608	RTN4R	3.5544	0.000404682
ENSG00000163013	FBXO41	3.55255	0.00040749
ENSG00000080819	CPOX	3.54861	0.00041352
ENSG00000132326	PER2	3.5486	0.000413532
ENSG00000116299	KIAA1324	3.54855	0.000413618
ENSG00000163288	GABRB1	3.54659	0.000416647
ENSG00000184117	NIPSNAP1	3.54304	0.000422192
ENSG00000188735	TMEM120B	3.54269	0.000422748
ENSG00000003987	MTMR7	3.54222	0.000423481
ENSG00000181894	ZNF329	3.54171	0.000424295
ENSG00000159055	MIS18A	3.54146	0.00042468
ENSG00000086200	IPO11	3.54143	0.000424741
ENSG00000179029	TMEM107	3.54026	0.000426581
ENSG00000088538	DOCK3	3.53925	0.000428197
ENSG00000164989	CCDC171	3.53846	0.000429456
ENSG00000116771	AGMAT	3.53809	0.000430052
ENSG00000186026	ZNF284	3.53655	0.000432516
ENSG00000151692	RNF144A	3.5356	0.000434041
ENSG00000197279	ZNF165	3.53534	0.000434468
ENSG00000181026	AEN	3.535	0.000435017
ENSG00000055955	ITIH4	3.53491	0.000435154
ENSG00000242220	TCP10L	3.53429	0.00043616
ENSG00000166558	SLC38A8	3.5341	0.000436471
ENSG00000005189	REXO5	3.5324	0.000439229
ENSG00000181135	ZNF707	3.53183	0.000440166
ENSG00000114554	PLXNA1	3.53108	0.000441398
ENSG00000164808	SPIDR	3.53059	0.000442203
ENSG00000043514	TRIT1	3.53048	0.000442382
ENSG00000101134	DOK5	3.52718	0.000447828
ENSG00000172554	SNTG2	3.5224	0.000455834
ENSG00000182870	GALNT9	3.52219	0.000456187
ENSG00000012061	ERCC1	3.52214	0.000456277
ENSG00000117154	IGSF21	3.52157	0.000457247
ENSG00000000457	SCYL3	3.52143	0.000457483
ENSG00000196408	NOXO1	3.52005	0.000459819
ENSG00000150967	ABCB9	3.51909	0.000461455
ENSG00000196781	TLE1	3.5188	0.00046195
ENSG00000087299	L2HGDH	3.51705	0.000464964
ENSG00000003509	NDUFAF7	3.5156	0.000467466
ENSG00000174576	NPAS4	3.5151	0.000468323
ENSG00000146021	KLHL3	3.51494	0.0004686
ENSG00000103707	MTFMT	3.51345	0.000471199
ENSG00000187024	PTRH1	3.50884	0.000479283
ENSG00000138443	ABI2	3.50774	0.000481233
ENSG00000112996	MRPS30	3.50754	0.000481599
ENSG00000182318	ZSCAN22	3.50607	0.000484217
ENSG00000011332	DPF1	3.5059	0.000484521
ENSG00000165476	REEP3	3.50588	0.000484554
ENSG00000167670	CHAF1A	3.50518	0.000485808
ENSG00000062038	CDH3	3.50445	0.00048711
ENSG00000204104	TRAF3IP1	3.50337	0.000489069
ENSG00000107147	KCNT1	3.50196	0.00049161
ENSG00000161558	TMEM143	3.49928	0.000496494
ENSG00000096433	ITPR3	3.49899	0.000497017
ENSG00000159753	CARMIL2	3.49801	0.000498821
ENSG00000110013	SIAE	3.49678	0.000501086
ENSG00000170946	DNAJC24	3.4943	0.000505679
ENSG00000153071	DAB2	3.49406	0.000506131
ENSG00000110660	SLC35F2	3.49367	0.000506861
ENSG00000174206	C12orf66	3.49366	0.000506871
ENSG00000170088	TMEM192	3.49291	0.000508268
ENSG00000135439	AGAP2	3.49213	0.000509728
ENSG00000066185	ZMYND12	3.49207	0.000509849
ENSG00000101104	PABPC1L	3.49146	0.000510995
ENSG00000171295	ZNF440	3.49086	0.000512117
ENSG00000132623	ANKEF1	3.49053	0.000512736
ENSG00000186230	ZNF749	3.49003	0.000513689
ENSG00000185697	MYBL1	3.48996	0.000513819
ENSG00000168386	FILIP1L	3.48927	0.000515131
ENSG00000169379	ARL13B	3.48922	0.000515221
ENSG00000273604	EPOP	3.48915	0.000515346
ENSG00000169184	MN1	3.48818	0.000517201
ENSG00000072163	LIMS2	3.48778	0.000517948
ENSG00000091262	ABCC6	3.4877	0.000518114
ENSG00000136861	CDK5RAP2	3.48761	0.000518281
ENSG00000078018	MAP2	3.48579	0.000521752
ENSG00000139998	RAB15	3.48516	0.000522969
ENSG00000128045	RASL11B	3.48304	0.000527051
ENSG00000175318	GRAMD2A	3.47844	0.000536009
ENSG00000165533	TTC8	3.47835	0.000536189
ENSG00000171246	NPTX1	3.47773	0.000537422
ENSG00000085831	TTC39A	3.47743	0.000538005
ENSG00000198026	ZNF335	3.47471	0.000543387
ENSG00000162687	KCNT2	3.47441	0.000543987
ENSG00000187498	COL4A1	3.47436	0.000544087
ENSG00000105639	JAK3	3.47381	0.000545192
ENSG00000119314	PTBP3	3.46851	0.000555864
ENSG00000185798	WDR53	3.46604	0.000560917
ENSG00000173705	SUSD5	3.46482	0.000563411
ENSG00000141542	RAB40B	3.46448	0.000564112
ENSG00000187626	ZKSCAN4	3.46377	0.000565577
ENSG00000032389	EIPR1	3.46272	0.000567753
ENSG00000214575	CPEB1	3.45905	0.000575401
ENSG00000112855	HARS2	3.45903	0.000575449
ENSG00000101445	PPP1R16B	3.45882	0.000575895
ENSG00000182389	CACNB4	3.45792	0.000577794
ENSG00000104427	ZC2HC1A	3.45748	0.000578711
ENSG00000163918	RFC4	3.45692	0.000579896
ENSG00000163291	PAQR3	3.4499	0.000594922
ENSG00000165695	AK8	3.44728	0.000600627
ENSG00000181031	RPH3AL	3.44589	0.000603666
ENSG00000146151	HMGCLL1	3.44541	0.000604727
ENSG00000162139	NEU3	3.4452	0.000605198
ENSG00000133818	RRAS2	3.44501	0.000605614
ENSG00000103274	NUBP1	3.44459	0.000606525
ENSG00000186453	FAM228A	3.44411	0.000607598
ENSG00000162636	FAM102B	3.44393	0.000607987
ENSG00000171408	PDE7B	3.44334	0.000609292
ENSG00000274349	ZNF658	3.44028	0.000616106
ENSG00000119227	PIGZ	3.43998	0.000616788
ENSG00000164542	KIAA0895	3.43971	0.000617384
ENSG00000166862	CACNG2	3.43965	0.000617522
ENSG00000101224	CDC25B	3.43816	0.000620868
ENSG00000169228	RAB24	3.43809	0.000621024
ENSG00000178796	RIIAD1	3.43575	0.000626315
ENSG00000047644	WWC3	3.43528	0.000627393
ENSG00000151694	ADAM17	3.43512	0.000627747
ENSG00000171587	DSCAM	3.434	0.00063031
ENSG00000178882	RFLNA	3.4333	0.000631921
ENSG00000123240	OPTN	3.43251	0.000633735
ENSG00000105810	CDK6	3.43246	0.000633844
ENSG00000089022	MAPKAPK5	3.43243	0.000633917
ENSG00000000460	C1orf112	3.42946	0.000640763
ENSG00000015133	CCDC88C	3.42945	0.000640799
ENSG00000104320	NBN	3.42909	0.000641632
ENSG00000133256	PDE6B	3.42687	0.000646815
ENSG00000262246	CORO7	3.42622	0.000648323
ENSG00000103356	EARS2	3.42597	0.000648914
ENSG00000198003	CCDC151	3.42423	0.000653016
ENSG00000158106	RHPN1	3.42136	0.000659836
ENSG00000052749	RRP12	3.42062	0.000661607
ENSG00000165548	TMEM63C	3.4184	0.000666925
ENSG00000114126	TFDP2	3.41812	0.000667603
ENSG00000179915	NRXN1	3.41719	0.00066984
ENSG00000130032	PRRG3	3.41643	0.0006717
ENSG00000278540	ACACA	3.41628	0.000672053
ENSG00000175161	CADM2	3.41482	0.000675613
ENSG00000130558	OLFM1	3.41462	0.000676104
ENSG00000096996	IL12RB1	3.41094	0.00068513
ENSG00000151338	MIPOL1	3.4106	0.000685957
ENSG00000103199	ZNF500	3.4101	0.000687215
ENSG00000140398	NEIL1	3.40906	0.000689797
ENSG00000088179	PTPN4	3.4087	0.000690684
ENSG00000075711	DLG1	3.40716	0.000694529
ENSG00000079691	CARMIL1	3.4069	0.000695176
ENSG00000111785	RIC8B	3.40472	0.000700668
ENSG00000105255	FSD1	3.40435	0.00070158
ENSG00000172349	IL16	3.40312	0.000704701
ENSG00000156959	LHFPL4	3.40041	0.000711601
ENSG00000163629	PTPN13	3.40028	0.000711943
ENSG00000163162	RNF149	3.39957	0.000713763
ENSG00000158748	HTR6	3.39767	0.000718663
ENSG00000106078	COBL	3.39683	0.000720819
ENSG00000100276	RASL10A	3.39527	0.000724892
ENSG00000160323	ADAMTS13	3.39453	0.000726799
ENSG00000177182	CLVS1	3.39261	0.000731835
ENSG00000215305	VPS16	3.39082	0.000736563
ENSG00000076356	PLXNA2	3.39043	0.000737584
ENSG00000168135	KCNJ4	3.38988	0.000739039
ENSG00000143502	SUSD4	3.38788	0.000744367
ENSG00000122707	RECK	3.38786	0.00074442
ENSG00000167930	FAM234A	3.38742	0.000745579
ENSG00000144021	CIAO1	3.38645	0.00074819
ENSG00000078053	AMPH	3.38553	0.000750645
ENSG00000092439	TRPM7	3.38546	0.000750839
ENSG00000131149	GSE1	3.38484	0.000752506
ENSG00000138028	CGREF1	3.38477	0.000752699
ENSG00000133103	COG6	3.38425	0.000754106
ENSG00000246922	UBAP1L	3.38216	0.000759777
ENSG00000170500	LONRF2	3.37937	0.000767411
ENSG00000116670	MAD2L2	3.37844	0.000769954
ENSG00000053524	MCF2L2	3.37838	0.000770111
ENSG00000181240	SLC25A41	3.37675	0.000774632
ENSG00000185344	ATP6V0A2	3.37522	0.000778872
ENSG00000131389	SLC6A6	3.3744	0.00078115
ENSG00000130224	LRCH2	3.37395	0.000782412
ENSG00000197008	ZNF138	3.37381	0.00078282
ENSG00000151612	ZNF827	3.37378	0.000782886
ENSG00000106484	MEST	3.37249	0.000786517
ENSG00000164169	PRMT9	3.37233	0.000786957
ENSG00000073670	ADAM11	3.37207	0.000787698
ENSG00000140600	SH3GL3	3.37138	0.000789621
ENSG00000154146	NRGN	3.36829	0.000798397
ENSG00000109738	GLRB	3.36643	0.000803693
ENSG00000177511	ST8SIA3	3.36584	0.000805402
ENSG00000144847	IGSF11	3.36417	0.000810216
ENSG00000064651	SLC12A2	3.36203	0.000816408
ENSG00000185290	NUPR2	3.36154	0.000817846
ENSG00000180626	ZNF594	3.36112	0.000819059
ENSG00000150636	CCDC102B	3.36012	0.000821972
ENSG00000162104	ADCY9	3.35908	0.000825036
ENSG00000166479	TMX3	3.35797	0.000828287
ENSG00000013619	MAMLD1	3.35795	0.000828346
ENSG00000155719	OTOA	3.35738	0.000830041
ENSG00000163006	CCDC138	3.35652	0.000832573
ENSG00000081923	ATP8B1	3.35529	0.000836234
ENSG00000112964	GHR	3.35505	0.000836939
ENSG00000001460	STPG1	3.3544	0.000838896
ENSG00000066382	MPPED2	3.35404	0.000839974
ENSG00000028203	VEZT	3.35244	0.000844743
ENSG00000174227	PIGG	3.35236	0.000844982
ENSG00000248099	INSL3	3.35204	0.000845965
ENSG00000091157	WDR7	3.35198	0.000846134
ENSG00000163331	DAPL1	3.3518	0.000846683
ENSG00000076864	RAP1GAP	3.35137	0.000847956
ENSG00000137364	TPMT	3.35126	0.000848287
ENSG00000142920	AZIN2	3.35107	0.000848868
ENSG00000150361	KLHL1	3.35012	0.000851735
ENSG00000178075	GRAMD1C	3.34962	0.000853264
ENSG00000164221	CCDC112	3.34948	0.000853669
ENSG00000204179	PTPN20	3.34774	0.00085896
ENSG00000116741	RGS2	3.34591	0.000864559
ENSG00000170876	TMEM43	3.34527	0.000866543
ENSG00000198739	LRRTM3	3.34473	0.000868205
ENSG00000184160	ADRA2C	3.34295	0.000873705
ENSG00000119703	ZC2HC1C	3.34221	0.000875982
ENSG00000155090	KLF10	3.33946	0.000884574
ENSG00000152954	NRSN1	3.33896	0.000886133
ENSG00000132436	FIGNL1	3.33883	0.000886543
ENSG00000099866	MADCAM1	3.33634	0.000894398
ENSG00000134516	DOCK2	3.33471	0.000899572
ENSG00000168546	GFRA2	3.33397	0.000901934
ENSG00000187122	SLIT1	3.33261	0.000906266
ENSG00000152242	C18orf25	3.33187	0.000908644
ENSG00000117594	HSD11B1	3.32439	0.000932976
ENSG00000175832	ETV4	3.3241	0.000933948
ENSG00000168490	PHYHIP	3.32391	0.000934559
ENSG00000024862	CCDC28A	3.32342	0.000936172
ENSG00000140519	RHCG	3.32247	0.000939332
ENSG00000111913	RIPOR2	3.31903	0.000950776
ENSG00000188343	FAM92A	3.31897	0.000950986
ENSG00000104356	POP1	3.31784	0.00095477
ENSG00000034533	ASTE1	3.31724	0.000956814
ENSG00000116819	TFAP2E	3.31677	0.000958381
ENSG00000170854	RIOX2	3.31567	0.000962087
ENSG00000060718	COL11A1	3.31566	0.000962153
ENSG00000167992	VWCE	3.3152	0.00096371
ENSG00000005884	ITGA3	3.3149	0.000964727
ENSG00000078269	SYNJ2	3.31481	0.000965027
ENSG00000120539	MASTL	3.31472	0.00096531
ENSG00000075399	VPS9D1	3.3127	0.000972222
ENSG00000160111	CPAMD8	3.31182	0.000975218
ENSG00000089902	RCOR1	3.3115	0.000976336
ENSG00000011198	ABHD5	3.31126	0.000977136
ENSG00000184162	NR2C2AP	3.30862	0.00098625
ENSG00000149256	TENM4	3.30509	0.00099858
ENSG00000157064	NMNAT2	3.30499	0.000998935
ENSG00000104883	PEX11G	3.30318	0.00100529
ENSG00000158050	DUSP2	3.30111	0.00101262
ENSG00000137692	DCUN1D5	3.30053	0.00101469
ENSG00000171475	WIPF2	3.29959	0.00101805
ENSG00000077279	DCX	3.29958	0.00101809
ENSG00000243709	LEFTY1	3.29678	0.00102812
ENSG00000187624	C17orf97	3.29604	0.00103078
ENSG00000197070	ARRDC1	3.29487	0.00103502
ENSG00000013725	CD6	3.29461	0.00103596
ENSG00000168826	ZBTB49	3.29288	0.00104227
ENSG00000187730	GABRD	3.29183	0.00104609
ENSG00000180611	MB21D2	3.28818	0.00105954
ENSG00000102977	ACD	3.28808	0.00105991
ENSG00000176723	ZNF843	3.28727	0.00106293
ENSG00000160062	ZBTB8A	3.28726	0.00106293
ENSG00000171033	PKIA	3.28593	0.0010679
ENSG00000196730	DAPK1	3.28454	0.0010731
ENSG00000077514	POLD3	3.28372	0.00107619
ENSG00000066933	MYO9A	3.28323	0.00107804
ENSG00000150687	PRSS23	3.28103	0.00108634
ENSG00000072041	SLC6A15	3.28016	0.00108964
ENSG00000130695	CEP85	3.27924	0.00109314
ENSG00000197728	RPS26	3.27893	0.00109432
ENSG00000184602	SNN	3.27777	0.00109875
ENSG00000168876	ANKRD49	3.27539	0.0011079
ENSG00000162063	CCNF	3.27533	0.00110816
ENSG00000129990	SYT5	3.2745	0.00111136
ENSG00000127952	STYXL1	3.27432	0.00111205
ENSG00000143515	ATP8B2	3.27346	0.00111539
ENSG00000171798	KNDC1	3.27308	0.00111686
ENSG00000165868	HSPA12A	3.27244	0.00111936
ENSG00000115841	RMDN2	3.27219	0.00112035
ENSG00000183166	CALN1	3.27069	0.00112622
ENSG00000117395	EBNA1BP2	3.27048	0.00112702
ENSG00000140859	KIFC3	3.26878	0.00113372
ENSG00000180113	TDRD6	3.26854	0.00113465
ENSG00000147454	SLC25A37	3.2649	0.00114911
ENSG00000196678	ERI2	3.2615	0.00116277
ENSG00000183837	PNMA3	3.26085	0.00116538
ENSG00000162542	TMCO4	3.26043	0.00116708
ENSG00000110925	CSRNP2	3.26036	0.0011674
ENSG00000180423	HARBI1	3.25969	0.00117011
ENSG00000176788	BASP1	3.25946	0.00117102
ENSG00000079931	MOXD1	3.25913	0.00117238
ENSG00000182903	ZNF721	3.25852	0.00117488
ENSG00000115042	FAHD2A	3.25704	0.0011809
ENSG00000130822	PNCK	3.25685	0.00118169
ENSG00000042088	TDP1	3.25538	0.00118774
ENSG00000143319	ISG20L2	3.25172	0.00120292
ENSG00000162545	CAMK2N1	3.2514	0.00120424
ENSG00000139725	RHOF	3.251	0.0012059
ENSG00000134871	COL4A2	3.25035	0.00120861
ENSG00000176595	KBTBD11	3.24934	0.00121286
ENSG00000121440	PDZRN3	3.24925	0.00121322
ENSG00000008300	CELSR3	3.24882	0.00121504
ENSG00000106328	FSCN3	3.24868	0.00121562
ENSG00000179954	SSC5D	3.24803	0.00121838
ENSG00000100095	SEZ6L	3.24799	0.00121853
ENSG00000276234	TADA2A	3.24702	0.00122263
ENSG00000174939	ASPHD1	3.24493	0.00123148
ENSG00000163412	EIF4E3	3.2443	0.0012342
ENSG00000164440	TXLNB	3.24361	0.00123714
ENSG00000058063	ATP11B	3.24263	0.00124133
ENSG00000116254	CHD5	3.2424	0.00124233
ENSG00000114861	FOXP1	3.24184	0.00124473
ENSG00000132740	IGHMBP2	3.24092	0.00124868
ENSG00000167037	SGSM1	3.23746	0.00126368
ENSG00000115761	NOL10	3.23465	0.001276
ENSG00000178234	GALNT11	3.23135	0.00129063
ENSG00000263956	NBPF11	3.23044	0.00129465
ENSG00000163637	PRICKLE2	3.23001	0.00129657
ENSG00000117598	PLPPR5	3.22972	0.00129788
ENSG00000133111	RFXAP	3.22935	0.00129952
ENSG00000005448	WDR54	3.22914	0.00130047
ENSG00000146267	FAXC	3.22838	0.00130389
ENSG00000196476	C20orf96	3.22838	0.00130391
ENSG00000272636	DOC2B	3.22824	0.00130452
ENSG00000133114	GPALPP1	3.22822	0.00130462
ENSG00000114030	KPNA1	3.22742	0.0013082
ENSG00000159063	ALG8	3.2271	0.00130966
ENSG00000145864	GABRB2	3.22532	0.00131768
ENSG00000196378	ZNF34	3.22487	0.00131974
ENSG00000104228	TRIM35	3.22361	0.00132546
ENSG00000100722	ZC3H14	3.22028	0.00134074
ENSG00000116141	MARK1	3.21924	0.00134555
ENSG00000214652	ZNF727	3.21882	0.00134746
ENSG00000011376	LARS2	3.2184	0.0013494
ENSG00000037757	MRI1	3.21703	0.0013558
ENSG00000132768	DPH2	3.21699	0.00135597
ENSG00000107566	ERLIN1	3.21685	0.00135663
ENSG00000077522	ACTN2	3.21535	0.00136361
ENSG00000136531	SCN2A	3.2126	0.00137653
ENSG00000101444	AHCY	3.21253	0.00137685
ENSG00000167702	KIFC2	3.21234	0.00137777
ENSG00000104888	SLC17A7	3.21155	0.0013815
ENSG00000197442	MAP3K5	3.20827	0.00139714
ENSG00000186297	GABRA5	3.20727	0.00140192
ENSG00000178301	AQP11	3.20723	0.0014021
ENSG00000127415	IDUA	3.207	0.0014032
ENSG00000198513	ATL1	3.20593	0.00140837
ENSG00000198369	SPRED2	3.20099	0.00143236
ENSG00000178338	ZNF354B	3.20048	0.00143487
ENSG00000164061	BSN	3.20042	0.00143516
ENSG00000065833	ME1	3.1997	0.00143871
ENSG00000051596	THOC3	3.19926	0.00144087
ENSG00000182256	GABRG3	3.19871	0.0014436
ENSG00000151790	TDO2	3.19827	0.00144576
ENSG00000131373	HACL1	3.19774	0.00144837
ENSG00000181195	PENK	3.19692	0.00145244
ENSG00000169972	PUSL1	3.19545	0.00145974
ENSG00000173064	HECTD4	3.19482	0.0014629
ENSG00000169371	SNUPN	3.19477	0.00146314
ENSG00000183208	GDPGP1	3.19424	0.0014658
ENSG00000177628	GBA	3.19203	0.0014769
ENSG00000168275	COA6	3.19163	0.0014789
ENSG00000166451	CENPN	3.19116	0.00148126
ENSG00000137802	MAPKBP1	3.19085	0.00148283
ENSG00000163002	NUP35	3.19002	0.00148705
ENSG00000165259	HDX	3.18916	0.00149142
ENSG00000139178	C1RL	3.18805	0.00149704
ENSG00000113615	SEC24A	3.18696	0.00150262
ENSG00000167264	DUS2	3.18376	0.0015191
ENSG00000102096	PIM2	3.18235	0.00152639
ENSG00000128482	RNF112	3.18116	0.00153257
ENSG00000123358	NR4A1	3.18106	0.00153311
ENSG00000154655	L3MBTL4	3.17962	0.00154066
ENSG00000104783	KCNN4	3.17958	0.00154084
ENSG00000165591	FAAH2	3.17954	0.00154104
ENSG00000160051	IQCC	3.17649	0.0015571
ENSG00000130988	RGN	3.17531	0.00156336
ENSG00000197147	LRRC8B	3.17353	0.00157286
ENSG00000137764	MAP2K5	3.1735	0.001573
ENSG00000245680	ZNF585B	3.17341	0.00157349
ENSG00000100218	RSPH14	3.17218	0.00158007
ENSG00000100129	EIF3L	3.17095	0.00158666
ENSG00000171817	ZNF540	3.17	0.00159178
ENSG00000171163	ZNF692	3.16994	0.0015921
ENSG00000066697	MSANTD3	3.16848	0.00160003
ENSG00000178149	DALRD3	3.1673	0.00160643
ENSG00000115750	TAF1B	3.16532	0.00161723
ENSG00000108590	MED31	3.16444	0.00162205
ENSG00000086189	DIMT1	3.16311	0.00162938
ENSG00000131480	AOC2	3.16262	0.00163209
ENSG00000138735	PDE5A	3.16112	0.00164039
ENSG00000081189	MEF2C	3.16061	0.00164324
ENSG00000196453	ZNF777	3.16051	0.00164381
ENSG00000010818	HIVEP2	3.16017	0.00164567
ENSG00000105402	NAPA	3.15872	0.00165378
ENSG00000134283	PPHLN1	3.15794	0.00165812
ENSG00000115944	COX7A2L	3.15708	0.00166296
ENSG00000160326	SLC2A6	3.15664	0.00166543
ENSG00000188092	GPR89B	3.15621	0.0016679
ENSG00000198440	ZNF583	3.1558	0.00167016
ENSG00000034693	PEX3	3.15411	0.00167972
ENSG00000114841	DNAH1	3.15386	0.00168117
ENSG00000113597	TRAPPC13	3.15384	0.0016813
ENSG00000150477	KIAA1328	3.15338	0.00168387
ENSG00000141696	P3H4	3.15244	0.00168923
ENSG00000131323	TRAF3	3.15201	0.0016917
ENSG00000121289	CEP89	3.15048	0.00170048
ENSG00000117139	KDM5B	3.14906	0.00170865
ENSG00000101811	CSTF2	3.14892	0.00170941
ENSG00000185386	MAPK11	3.14835	0.00171274
ENSG00000169083	AR	3.14821	0.00171353
ENSG00000134107	BHLHE40	3.14806	0.00171438
ENSG00000173542	MOB1B	3.14786	0.00171555
ENSG00000104856	RELB	3.1474	0.00171822
ENSG00000198517	MAFK	3.14519	0.00173109
ENSG00000185933	CALHM1	3.14518	0.00173114
ENSG00000147996	CBWD5	3.14494	0.00173254
ENSG00000040933	INPP4A	3.14469	0.00173398
ENSG00000185567	AHNAK2	3.14229	0.00174804
ENSG00000135324	MRAP2	3.14175	0.00175125
ENSG00000145743	FBXL17	3.14134	0.00175367
ENSG00000151611	MMAA	3.14015	0.00176067
ENSG00000182134	TDRKH	3.13731	0.00177757
ENSG00000116353	MECR	3.13676	0.0017809
ENSG00000196396	PTPN1	3.13094	0.00181603
ENSG00000163618	CADPS	3.13086	0.00181653
ENSG00000185163	DDX51	3.13055	0.0018184
ENSG00000163001	CFAP36	3.13027	0.00182013
ENSG00000117262	GPR89A	3.12964	0.00182397
ENSG00000144589	STK11IP	3.129	0.00182792
ENSG00000172006	ZNF554	3.12742	0.00183765
ENSG00000145675	PIK3R1	3.12706	0.00183984
ENSG00000140479	PCSK6	3.12702	0.00184009
ENSG00000198821	CD247	3.12583	0.00184742
ENSG00000005020	SKAP2	3.12522	0.00185124
ENSG00000181004	BBS12	3.12482	0.00185371
ENSG00000172331	BPGM	3.12381	0.00185999
ENSG00000198208	RPS6KL1	3.1232	0.00186381
ENSG00000151503	NCAPD3	3.12294	0.00186544
ENSG00000090565	RAB11FIP3	3.11917	0.0018891
ENSG00000101928	MOSPD1	3.11868	0.00189225
ENSG00000111641	NOP2	3.117	0.0019029
[truncated: 221 more rows]
