# Supplementary material for: The neocortical infrastructure for language involves region-specific patterns of laminar gene expression
Source: Proc Natl Acad Sci U S A. 2024 Aug 12;121(34):e2401687121. doi: 10.1073/pnas.2401687121 (PMC11348331; doi:10.1073/pnas.2401687121)
Supplement: Supplementary file 5 — Dataset S04 (XLSX) [file pnas.2401687121.sd04.xlsx]

## Sheet: Sheet1
Dataset S4. Genes showing upregulation in Layer V/VI cortico-cortical projection neurons in single cell data from Velmeshev et al. 2019 (at FDR p<0.01)
Gene ID	gene name	t value	p value
ENSG00000133110	POSTN	11.169	9.6972e-27
ENSG00000137809	ITGA11	10.3667	1.68023e-23
ENSG00000151790	TDO2	10.2016	7.42713e-23
ENSG00000271824	SMIM32	10.1341	1.35602e-22
ENSG00000078098	FAP	10.0016	4.39117e-22
ENSG00000111863	ADTRP	9.96678	5.96533e-22
ENSG00000122254	HS3ST2	9.81569	2.23732e-21
ENSG00000171509	RXFP1	9.54643	2.27408e-20
ENSG00000176697	BDNF	9.46852	4.4089e-20
ENSG00000259823	LYPD8	9.46534	4.52932e-20
ENSG00000141668	CBLN2	9.41034	7.20892e-20
ENSG00000136535	TBR1	9.28932	1.99017e-19
ENSG00000036448	MYOM2	9.26679	2.40167e-19
ENSG00000165985	C1QL3	9.22284	3.46176e-19
ENSG00000156140	ADAMTS3	9.174	5.18941e-19
ENSG00000196353	CPNE4	9.1468	6.49705e-19
ENSG00000152214	RIT2	8.97078	2.74743e-18
ENSG00000184347	SLIT3	8.95551	3.11041e-18
ENSG00000174145	NWD2	8.90101	4.83697e-18
ENSG00000170290	SLN	8.88844	5.35407e-18
ENSG00000112137	PHACTR1	8.82166	9.16519e-18
ENSG00000150051	MKX	8.78875	1.19316e-17
ENSG00000081985	IL12RB2	8.71949	2.07358e-17
ENSG00000165966	PDZRN4	8.6794	2.8508e-17
ENSG00000185774	KCNIP4	8.64921	3.62014e-17
ENSG00000171502	COL24A1	8.58569	5.97264e-17
ENSG00000123977	DAW1	8.45033	1.71918e-16
ENSG00000053108	FSTL4	8.42112	2.1561e-16
ENSG00000081803	CADPS2	8.3682	3.24434e-16
ENSG00000198574	SH2D1B	8.31889	4.73928e-16
ENSG00000184672	RALYL	8.25117	7.9515e-16
ENSG00000115423	DNAH6	8.23189	9.20793e-16
ENSG00000091137	SLC26A4	8.2142	1.05324e-15
ENSG00000119042	SATB2	8.12058	2.13658e-15
ENSG00000112218	GPR63	8.11963	2.15201e-15
ENSG00000146147	MLIP	8.11556	2.21889e-15
ENSG00000082556	OPRK1	8.0888	2.7126e-15
ENSG00000165899	OTOGL	8.07331	3.04626e-15
ENSG00000138100	TRIM54	8.04951	3.63971e-15
ENSG00000146374	RSPO3	8.0198	4.54225e-15
ENSG00000196872	KIAA1211L	7.96842	6.65328e-15
ENSG00000186907	RTN4RL2	7.95586	7.30147e-15
ENSG00000183780	SLC35F3	7.93548	8.48814e-15
ENSG00000106536	POU6F2	7.90771	1.04173e-14
ENSG00000153707	PTPRD	7.82794	1.86971e-14
ENSG00000158258	CLSTN2	7.81628	2.03587e-14
ENSG00000158089	GALNT14	7.64162	7.19476e-14
ENSG00000150361	KLHL1	7.58821	1.05362e-13
ENSG00000231738	TSPAN19	7.58422	1.08394e-13
ENSG00000139044	B4GALNT3	7.55167	1.36603e-13
ENSG00000124302	CHST8	7.54498	1.43236e-13
ENSG00000081923	ATP8B1	7.51551	1.76456e-13
ENSG00000060140	STYK1	7.45413	2.71868e-13
ENSG00000144550	CPNE9	7.42408	3.35575e-13
ENSG00000164236	ANKRD33B	7.38553	4.39197e-13
ENSG00000154914	USP43	7.37309	4.7894e-13
ENSG00000154162	CDH12	7.36706	4.99437e-13
ENSG00000150961	SEC24D	7.3549	5.43437e-13
ENSG00000197753	LHFPL5	7.34937	5.64716e-13
ENSG00000143067	ZNF697	7.33561	6.21235e-13
ENSG00000176658	MYO1D	7.31778	7.02803e-13
ENSG00000184307	ZDHHC23	7.30823	7.50759e-13
ENSG00000224982	TMEM233	7.29019	8.50212e-13
ENSG00000102349	KLF8	7.28033	9.09977e-13
ENSG00000115641	FHL2	7.26469	1.01336e-12
ENSG00000169744	LDB2	7.2368	1.22698e-12
ENSG00000169064	ZBBX	7.18527	1.74463e-12
ENSG00000198626	RYR2	7.15214	2.18516e-12
ENSG00000110723	EXPH5	7.15092	2.20337e-12
ENSG00000164128	NPY1R	7.14815	2.24508e-12
ENSG00000176928	GCNT4	7.14737	2.25704e-12
ENSG00000214944	ARHGEF28	7.14128	2.3522e-12
ENSG00000133424	LARGE1	7.13329	2.48297e-12
ENSG00000131015	ULBP2	7.12821	2.56979e-12
ENSG00000010438	PRSS3	7.10872	2.93145e-12
ENSG00000172244	C5orf34	7.10062	3.09607e-12
ENSG00000172403	SYNPO2	7.06319	3.98287e-12
ENSG00000185760	KCNQ5	7.0384	4.70309e-12
ENSG00000184613	NELL2	7.02476	5.15227e-12
ENSG00000160145	KALRN	7.00303	5.95658e-12
ENSG00000129009	ISLR	6.99753	6.17879e-12
ENSG00000172575	RASGRP1	6.99174	6.42187e-12
ENSG00000048991	R3HDM1	6.88776	1.27769e-11
ENSG00000019549	SNAI2	6.87813	1.36118e-11
ENSG00000165973	NELL1	6.86998	1.43596e-11
ENSG00000135426	TESPA1	6.8515	1.62079e-11
ENSG00000154099	DNAAF1	6.83027	1.86211e-11
ENSG00000073756	PTGS2	6.82546	1.92158e-11
ENSG00000111262	KCNA1	6.82112	1.97679e-11
ENSG00000152822	GRM1	6.81261	2.08945e-11
ENSG00000185518	SV2B	6.7968	2.31596e-11
ENSG00000152503	TRIM36	6.79677	2.31637e-11
ENSG00000108018	SORCS1	6.7938	2.3615e-11
ENSG00000125851	PCSK2	6.77631	2.64556e-11
ENSG00000034239	EFCAB1	6.77143	2.73071e-11
ENSG00000162931	TRIM17	6.76898	2.77426e-11
ENSG00000152413	HOMER1	6.73909	3.36615e-11
ENSG00000134115	CNTN6	6.73858	3.37725e-11
ENSG00000134343	ANO3	6.72724	3.63354e-11
ENSG00000172995	ARPP21	6.72285	3.73787e-11
ENSG00000088992	TESC	6.71971	3.81403e-11
ENSG00000185924	RTN4RL1	6.71775	3.86269e-11
ENSG00000197410	DCHS2	6.69916	4.35323e-11
ENSG00000137558	PI15	6.69578	4.44868e-11
ENSG00000153495	TEX29	6.68342	4.81575e-11
ENSG00000134317	GRHL1	6.67781	4.99226e-11
ENSG00000113448	PDE4D	6.67709	5.0152e-11
ENSG00000175267	VWA3A	6.66229	5.51345e-11
ENSG00000124203	ZNF831	6.65844	5.65103e-11
ENSG00000166923	GREM1	6.64861	6.0172e-11
ENSG00000214652	ZNF727	6.64706	6.07687e-11
ENSG00000006047	YBX2	6.64459	6.17355e-11
ENSG00000091136	LAMB1	6.63297	6.64817e-11
ENSG00000162878	PKDCC	6.57186	9.79818e-11
ENSG00000145087	STXBP5L	6.56481	1.02444e-10
ENSG00000163833	FBXO40	6.56278	1.03767e-10
ENSG00000169676	DRD5	6.54925	1.13008e-10
ENSG00000186094	AGBL4	6.51965	1.36145e-10
ENSG00000174808	BTC	6.51602	1.39284e-10
ENSG00000114757	PEX5L	6.51518	1.40017e-10
ENSG00000002746	HECW1	6.51336	1.41629e-10
ENSG00000168702	LRP1B	6.50914	1.45424e-10
ENSG00000186862	PDZD7	6.50374	1.50437e-10
ENSG00000156219	ART3	6.50124	1.52804e-10
ENSG00000151952	TMEM132D	6.49763	1.56299e-10
ENSG00000091651	ORC6	6.4632	1.93808e-10
ENSG00000198947	DMD	6.45453	2.04565e-10
ENSG00000153233	PTPRR	6.44619	2.15468e-10
ENSG00000196557	CACNA1H	6.40263	2.8229e-10
ENSG00000154975	CA10	6.40145	2.84371e-10
ENSG00000156564	LRFN2	6.40022	2.86532e-10
ENSG00000187210	GCNT1	6.38744	3.1007e-10
ENSG00000144619	CNTN4	6.37221	3.40597e-10
ENSG00000187672	ERC2	6.36566	3.54617e-10
ENSG00000065325	GLP2R	6.35378	3.81499e-10
ENSG00000106617	PRKAG2	6.34298	4.07644e-10
ENSG00000079931	MOXD1	6.32692	4.49816e-10
ENSG00000198108	CHSY3	6.28201	5.91685e-10
ENSG00000130368	MAS1	6.27137	6.31227e-10
ENSG00000091482	SMPX	6.26314	6.63576e-10
ENSG00000078328	RBFOX1	6.25559	6.94698e-10
ENSG00000183775	KCTD16	6.24882	7.23761e-10
ENSG00000070159	PTPN3	6.23735	7.75825e-10
ENSG00000184349	EFNA5	6.23293	7.9684e-10
ENSG00000107295	SH3GL2	6.23229	7.99917e-10
ENSG00000122375	OPN4	6.23054	8.08446e-10
ENSG00000166596	CFAP52	6.17479	1.13083e-09
ENSG00000103184	SEC14L5	6.16461	1.202e-09
ENSG00000144331	ZNF385B	6.15434	1.27817e-09
ENSG00000131773	KHDRBS3	6.15299	1.28852e-09
ENSG00000188580	NKAIN2	6.15259	1.29167e-09
ENSG00000171811	CFAP46	6.14375	1.36168e-09
ENSG00000184845	DRD1	6.1323	1.45797e-09
ENSG00000156414	TDRD9	6.12039	1.56514e-09
ENSG00000167550	RHEBL1	6.11996	1.56921e-09
ENSG00000186854	TRABD2A	6.11686	1.59845e-09
ENSG00000196358	NTNG2	6.10975	1.66746e-09
ENSG00000166501	PRKCB	6.10894	1.6755e-09
ENSG00000176194	CIDEA	6.10275	1.73826e-09
ENSG00000168546	GFRA2	6.10248	1.74107e-09
ENSG00000105642	KCNN1	6.09414	1.8294e-09
ENSG00000112232	KHDRBS2	6.07434	2.05695e-09
ENSG00000109670	FBXW7	6.07335	2.06908e-09
ENSG00000165186	PTCHD1	6.06048	2.23251e-09
ENSG00000164619	BMPER	6.05789	2.26688e-09
ENSG00000203685	STUM	6.04373	2.46428e-09
ENSG00000111450	STX2	6.03892	2.53502e-09
ENSG00000133816	MICAL2	6.0333	2.62019e-09
ENSG00000092978	GPATCH2	6.02832	2.69807e-09
ENSG00000276644	DACH1	6.01217	2.96637e-09
ENSG00000135447	PPP1R1A	6.00114	3.16439e-09
ENSG00000185666	SYN3	5.99986	3.18822e-09
ENSG00000171532	NEUROD2	5.99755	3.23152e-09
ENSG00000149256	TENM4	5.9975	3.23253e-09
ENSG00000139926	FRMD6	5.98025	3.57528e-09
ENSG00000149050	ZNF214	5.96721	3.85775e-09
ENSG00000071539	TRIP13	5.96594	3.88643e-09
ENSG00000152784	PRDM8	5.94732	4.33087e-09
ENSG00000165643	SOHLH1	5.94515	4.38596e-09
ENSG00000135519	KCNH3	5.94379	4.42078e-09
ENSG00000149970	CNKSR2	5.93317	4.70166e-09
ENSG00000248905	FMN1	5.92528	4.92163e-09
ENSG00000171246	NPTX1	5.92453	4.94294e-09
ENSG00000164647	STEAP1	5.88964	6.04651e-09
ENSG00000182010	RTKN2	5.88219	6.31153e-09
ENSG00000104044	OCA2	5.8802	6.38401e-09
ENSG00000181378	CFAP65	5.87998	6.3923e-09
ENSG00000169914	OTUD3	5.87733	6.49022e-09
ENSG00000115687	PASK	5.87173	6.70248e-09
ENSG00000197852	INKA2	5.86269	7.05961e-09
ENSG00000135636	DYSF	5.8587	7.22312e-09
ENSG00000182732	RGS6	5.84999	7.59285e-09
ENSG00000168830	HTR1E	5.84865	7.65141e-09
ENSG00000069482	GAL	5.84856	7.65553e-09
ENSG00000169035	KLK7	5.83849	8.1096e-09
ENSG00000104369	JPH1	5.83411	8.31515e-09
ENSG00000198010	DLGAP2	5.83283	8.3763e-09
ENSG00000103174	NAGPA	5.8285	8.58584e-09
ENSG00000066032	CTNNA2	5.8253	8.74436e-09
ENSG00000187122	SLIT1	5.81443	9.30324e-09
ENSG00000260903	XKR7	5.81437	9.3067e-09
ENSG00000088325	TPX2	5.81094	9.48992e-09
ENSG00000134504	KCTD1	5.80891	9.60064e-09
ENSG00000206052	DOK6	5.80241	9.9622e-09
ENSG00000183049	CAMK1D	5.79862	1.01793e-08
ENSG00000107518	ATRNL1	5.79237	1.05469e-08
ENSG00000121361	KCNJ8	5.79195	1.05725e-08
ENSG00000164794	KCNV1	5.7901	1.06841e-08
ENSG00000096063	SRPK1	5.78776	1.08271e-08
ENSG00000123119	NECAB1	5.78293	1.1128e-08
ENSG00000066248	NGEF	5.78208	1.11816e-08
ENSG00000114812	VIPR1	5.78164	1.12093e-08
ENSG00000185567	AHNAK2	5.75186	1.32665e-08
ENSG00000183117	CSMD1	5.74877	1.35002e-08
ENSG00000149654	CDH22	5.74143	1.40704e-08
ENSG00000152894	PTPRK	5.73581	1.4523e-08
ENSG00000186297	GABRA5	5.7325	1.47963e-08
ENSG00000158286	RNF207	5.72961	1.50389e-08
ENSG00000148680	HTR7	5.71155	1.66454e-08
ENSG00000175426	PCSK1	5.70766	1.70122e-08
ENSG00000100503	NIN	5.70136	1.7624e-08
ENSG00000166685	COG1	5.70001	1.77576e-08
ENSG00000011347	SYT7	5.69337	1.84302e-08
ENSG00000174749	FAM241A	5.68308	1.95217e-08
ENSG00000151468	CCDC3	5.66688	2.13688e-08
ENSG00000115598	IL1RL2	5.66197	2.19619e-08
ENSG00000152582	SPEF2	5.65979	2.22303e-08
ENSG00000132359	RAP1GAP2	5.65817	2.24312e-08
ENSG00000114446	IFT57	5.6538	2.29838e-08
ENSG00000197969	VPS13A	5.65228	2.31793e-08
ENSG00000173715	C11orf80	5.65049	2.34106e-08
ENSG00000054277	OPN3	5.64156	2.4602e-08
ENSG00000133019	CHRM3	5.63629	2.53315e-08
ENSG00000113763	UNC5A	5.63041	2.61708e-08
ENSG00000078269	SYNJ2	5.61413	2.86405e-08
ENSG00000139537	CCDC65	5.61268	2.88708e-08
ENSG00000082497	SERTAD4	5.59774	3.13526e-08
ENSG00000175497	DPP10	5.57084	3.63565e-08
ENSG00000166206	GABRB3	5.56843	3.68418e-08
ENSG00000124749	COL21A1	5.5572	3.91814e-08
ENSG00000177098	SCN4B	5.55577	3.94904e-08
ENSG00000130508	PXDN	5.55385	3.99074e-08
ENSG00000133083	DCLK1	5.55297	4.01004e-08
ENSG00000139174	PRICKLE1	5.54553	4.17673e-08
ENSG00000196118	CCDC189	5.54177	4.26355e-08
ENSG00000150672	DLG2	5.53983	4.30917e-08
ENSG00000124785	NRN1	5.53632	4.39245e-08
ENSG00000198216	CACNA1E	5.53146	4.51056e-08
ENSG00000166105	GLB1L3	5.52305	4.72251e-08
ENSG00000153266	FEZF2	5.51754	4.86636e-08
ENSG00000164082	GRM2	5.514	4.9611e-08
ENSG00000167178	ISLR2	5.50848	5.1126e-08
ENSG00000075213	SEMA3A	5.50798	5.12627e-08
ENSG00000169884	WNT10B	5.50732	5.14487e-08
ENSG00000146070	PLA2G7	5.4976	5.42388e-08
ENSG00000150054	MPP7	5.49703	5.44088e-08
ENSG00000116711	PLA2G4A	5.48882	5.68871e-08
ENSG00000118514	ALDH8A1	5.48715	5.7405e-08
ENSG00000077327	SPAG6	5.48528	5.79895e-08
ENSG00000164600	NEUROD6	5.48126	5.92641e-08
ENSG00000144366	GULP1	5.48046	5.95238e-08
ENSG00000154027	AK5	5.47224	6.22308e-08
ENSG00000198478	SH3BGRL2	5.46582	6.4428e-08
ENSG00000148408	CACNA1B	5.46072	6.62301e-08
ENSG00000180044	C3orf80	5.45668	6.76881e-08
ENSG00000157856	DRC1	5.45631	6.78231e-08
ENSG00000154237	LRRK1	5.4526	6.91953e-08
ENSG00000172794	RAB37	5.4479	7.09687e-08
ENSG00000235109	ZSCAN31	5.44713	7.12644e-08
ENSG00000145808	ADAMTS19	5.44679	7.1397e-08
ENSG00000067715	SYT1	5.442	7.32602e-08
ENSG00000165810	BTNL9	5.43677	7.53523e-08
ENSG00000143473	KCNH1	5.43288	7.6944e-08
ENSG00000155011	DKK2	5.42903	7.85534e-08
ENSG00000161681	SHANK1	5.42556	8.00344e-08
ENSG00000172031	EPHX4	5.42301	8.11339e-08
ENSG00000072201	LNX1	5.42258	8.13246e-08
ENSG00000087095	NLK	5.4148	8.47871e-08
ENSG00000162804	SNED1	5.4148	8.47904e-08
ENSG00000170214	ADRA1B	5.41009	8.69542e-08
ENSG00000171126	KCNG3	5.40331	9.01689e-08
ENSG00000011083	SLC6A7	5.40186	9.08705e-08
ENSG00000175664	TEX26	5.4015	9.1047e-08
ENSG00000171533	MAP6	5.39339	9.50826e-08
ENSG00000172020	GAP43	5.39261	9.54784e-08
ENSG00000072858	SIDT1	5.37972	1.02276e-07
ENSG00000130363	RSPH3	5.37253	1.06268e-07
ENSG00000163873	GRIK3	5.37218	1.06467e-07
ENSG00000143499	SMYD2	5.36609	1.09977e-07
ENSG00000138814	PPP3CA	5.36593	1.1007e-07
ENSG00000106648	GALNTL5	5.36325	1.11651e-07
ENSG00000183715	OPCML	5.36012	1.13523e-07
ENSG00000156711	MAPK13	5.35862	1.14427e-07
ENSG00000177614	PGBD5	5.3586	1.14442e-07
ENSG00000100433	KCNK10	5.35307	1.17854e-07
ENSG00000276023	DUSP14	5.33159	1.32061e-07
ENSG00000106524	ANKMY2	5.33019	1.33041e-07
ENSG00000135750	KCNK1	5.32898	1.33892e-07
ENSG00000105419	MEIS3	5.32859	1.34169e-07
ENSG00000169271	HSPB3	5.30887	1.48892e-07
ENSG00000205129	C4orf47	5.30317	1.53428e-07
ENSG00000163618	CADPS	5.30042	1.55665e-07
ENSG00000166342	NETO1	5.30013	1.55903e-07
ENSG00000155926	SLA	5.29832	1.57392e-07
ENSG00000171772	SYCE1	5.28444	1.69301e-07
ENSG00000174007	CEP19	5.28319	1.70423e-07
ENSG00000153558	FBXL2	5.2791	1.74111e-07
ENSG00000064199	SPA17	5.27181	1.80901e-07
ENSG00000137825	ITPKA	5.27157	1.81119e-07
ENSG00000134532	SOX5	5.26683	1.8568e-07
ENSG00000175806	MSRA	5.25186	2.00791e-07
ENSG00000157423	HYDIN	5.25123	2.01451e-07
ENSG00000119771	KLHL29	5.24799	2.0489e-07
ENSG00000110148	CCKBR	5.23938	2.14292e-07
ENSG00000221947	XKR9	5.2295	2.25606e-07
ENSG00000132429	POPDC3	5.22728	2.28224e-07
ENSG00000146038	DCDC2	5.2165	2.41373e-07
ENSG00000182240	BACE2	5.21427	2.4419e-07
ENSG00000236279	CLEC2L	5.21259	2.46326e-07
ENSG00000197774	EME2	5.21258	2.46336e-07
ENSG00000117069	ST6GALNAC5	5.20515	2.56008e-07
ENSG00000162687	KCNT2	5.19944	2.63687e-07
ENSG00000157680	DGKI	5.19869	2.64725e-07
ENSG00000113361	CDH6	5.18972	2.77294e-07
ENSG00000140519	RHCG	5.18883	2.78572e-07
ENSG00000162105	SHANK2	5.18722	2.80887e-07
ENSG00000182674	KCNB2	5.17563	2.982e-07
ENSG00000152969	JAKMIP1	5.1734	3.01656e-07
ENSG00000124772	CPNE5	5.17208	3.03709e-07
ENSG00000152154	TMEM178A	5.17152	3.04591e-07
ENSG00000165379	LRFN5	5.16671	3.12237e-07
ENSG00000118733	OLFM3	5.16371	3.17098e-07
ENSG00000196460	RFX8	5.1587	3.25371e-07
ENSG00000090534	THPO	5.15665	3.28809e-07
ENSG00000218336	TENM3	5.15601	3.29906e-07
ENSG00000147647	DPYS	5.1551	3.31446e-07
ENSG00000164953	TMEM67	5.15131	3.37965e-07
ENSG00000178222	RNF212	5.15118	3.38194e-07
ENSG00000188641	DPYD	5.15042	3.39505e-07
ENSG00000104361	NIPAL2	5.14532	3.48513e-07
ENSG00000104888	SLC17A7	5.1424	3.53779e-07
ENSG00000150995	ITPR1	5.14024	3.57715e-07
ENSG00000111816	FRK	5.14009	3.57981e-07
ENSG00000130997	POLN	5.13026	3.76461e-07
ENSG00000187741	FANCA	5.12583	3.8509e-07
ENSG00000169933	FRMPD4	5.11765	4.01529e-07
ENSG00000114948	ADAM23	5.11599	4.04946e-07
ENSG00000167523	SPATA33	5.11177	4.1377e-07
ENSG00000135638	EMX1	5.11015	4.17207e-07
ENSG00000169635	HIC2	5.10605	4.2601e-07
ENSG00000114861	FOXP1	5.10043	4.38391e-07
ENSG00000160963	COL26A1	5.09211	4.57329e-07
ENSG00000111052	LIN7A	5.09076	4.60477e-07
ENSG00000039139	DNAH5	5.08845	4.65916e-07
ENSG00000167077	MEI1	5.08689	4.69627e-07
ENSG00000072110	ACTN1	5.0868	4.6985e-07
ENSG00000163297	ANTXR2	5.08588	4.72048e-07
ENSG00000135643	KCNMB4	5.08101	4.8385e-07
ENSG00000152402	GUCY1A2	5.08017	4.85921e-07
ENSG00000152056	AP1S3	5.07799	4.91342e-07
ENSG00000101638	ST8SIA5	5.076	4.96312e-07
ENSG00000143013	LMO4	5.07162	5.07468e-07
ENSG00000241973	PI4KA	5.07054	5.10236e-07
ENSG00000078237	TIGAR	5.06678	5.20045e-07
ENSG00000136237	RAPGEF5	5.06674	5.20166e-07
ENSG00000165757	JCAD	5.06405	5.27277e-07
ENSG00000060656	PTPRU	5.06361	5.28471e-07
ENSG00000006116	CACNG3	5.0584	5.42567e-07
ENSG00000171295	ZNF440	5.05691	5.46663e-07
ENSG00000106236	NPTX2	5.05542	5.50788e-07
ENSG00000163590	PPM1L	5.05413	5.544e-07
ENSG00000115457	IGFBP2	5.05263	5.58619e-07
ENSG00000038295	TLL1	5.04532	5.796e-07
ENSG00000174567	GOLT1A	5.04087	5.92759e-07
ENSG00000131378	RFTN1	5.03541	6.09291e-07
ENSG00000116544	DLGAP3	5.03419	6.13046e-07
ENSG00000138115	CYP2C8	5.03358	6.14934e-07
ENSG00000135048	CEMIP2	5.03333	6.15702e-07
ENSG00000164841	TMEM74	5.0309	6.23294e-07
ENSG00000138587	MNS1	5.02938	6.28056e-07
ENSG00000117245	KIF17	5.02214	6.51364e-07
ENSG00000164112	TMEM155	5.02002	6.58324e-07
ENSG00000072133	RPS6KA6	5.0088	6.96456e-07
ENSG00000070961	ATP2B1	5.00259	7.18439e-07
ENSG00000139714	MORN3	5.00207	7.20327e-07
ENSG00000124613	ZNF391	5.00173	7.21536e-07
ENSG00000183454	GRIN2A	5.00013	7.27368e-07
ENSG00000138759	FRAS1	4.9996	7.29274e-07
ENSG00000143921	ABCG8	4.99828	7.34099e-07
ENSG00000161835	GRASP	4.9977	7.36232e-07
ENSG00000112290	WASF1	4.9922	7.56793e-07
ENSG00000157445	CACNA2D3	4.99055	7.63031e-07
ENSG00000156395	SORCS3	4.98987	7.65661e-07
ENSG00000196277	GRM7	4.97161	8.38649e-07
ENSG00000155511	GRIA1	4.96974	8.46498e-07
ENSG00000144218	AFF3	4.96892	8.49945e-07
ENSG00000133026	MYH10	4.96587	8.62959e-07
ENSG00000070950	RAD18	4.96312	8.74861e-07
ENSG00000163046	ANKRD30BL	4.96073	8.85315e-07
ENSG00000129295	LRRC6	4.95836	8.95812e-07
ENSG00000125850	OVOL2	4.95532	9.09412e-07
ENSG00000153563	CD8A	4.95507	9.1055e-07
ENSG00000183346	CABCOCO1	4.95408	9.15029e-07
ENSG00000020426	MNAT1	4.94194	9.71835e-07
ENSG00000159915	ZNF233	4.94116	9.75606e-07
ENSG00000160282	FTCD	4.93938	9.84253e-07
ENSG00000160957	RECQL4	4.93835	9.89268e-07
ENSG00000144824	PHLDB2	4.93315	1.01504e-06
ENSG00000184949	FAM227A	4.92947	1.03371e-06
ENSG00000174514	MFSD4A	4.92538	1.05482e-06
ENSG00000033122	LRRC7	4.92409	1.06154e-06
ENSG00000004660	CAMKK1	4.92208	1.07211e-06
ENSG00000113356	POLR3G	4.92143	1.07557e-06
ENSG00000188322	SBK1	4.91248	1.12415e-06
ENSG00000075340	ADD2	4.91193	1.1272e-06
ENSG00000144406	UNC80	4.91087	1.13309e-06
ENSG00000151067	CACNA1C	4.9091	1.143e-06
ENSG00000106089	STX1A	4.90797	1.14937e-06
ENSG00000184206	GOLGA6L4	4.90604	1.16037e-06
ENSG00000185274	GALNT17	4.90289	1.1785e-06
ENSG00000135333	EPHA7	4.90256	1.18044e-06
ENSG00000155719	OTOA	4.90207	1.18328e-06
ENSG00000162670	BRINP3	4.8964	1.2167e-06
ENSG00000204442	FAM155A	4.89072	1.25115e-06
ENSG00000136261	BZW2	4.88952	1.25857e-06
ENSG00000213983	AP1G2	4.88895	1.26209e-06
ENSG00000112053	SLC26A8	4.88859	1.26431e-06
ENSG00000278195	SSTR3	4.88698	1.27435e-06
ENSG00000172554	SNTG2	4.88466	1.28893e-06
ENSG00000105339	DENND3	4.88369	1.29509e-06
ENSG00000163947	ARHGEF3	4.88341	1.29681e-06
ENSG00000146151	HMGCLL1	4.88321	1.29812e-06
ENSG00000198929	NOS1AP	4.88067	1.31439e-06
ENSG00000117154	IGSF21	4.87859	1.32787e-06
ENSG00000105514	RAB3D	4.87413	1.35714e-06
ENSG00000110628	SLC22A18	4.86532	1.41691e-06
ENSG00000155903	RASA2	4.86482	1.42042e-06
ENSG00000156113	KCNMA1	4.86035	1.45178e-06
ENSG00000174640	SLCO2A1	4.85951	1.45772e-06
ENSG00000159840	ZYX	4.85801	1.46846e-06
ENSG00000154478	GPR26	4.85566	1.48541e-06
ENSG00000064309	CDON	4.85263	1.50752e-06
ENSG00000158023	WDR66	4.84905	1.53407e-06
ENSG00000171243	SOSTDC1	4.84547	1.56105e-06
ENSG00000171435	KSR2	4.84534	1.56205e-06
ENSG00000163075	CFAP221	4.84045	1.5997e-06
ENSG00000175985	PLEKHD1	4.83568	1.63724e-06
ENSG00000127863	TNFRSF19	4.83395	1.65107e-06
ENSG00000118898	PPL	4.8332	1.65705e-06
ENSG00000198729	PPP1R14C	4.83212	1.66579e-06
ENSG00000145242	EPHA5	4.82941	1.68789e-06
ENSG00000177181	RIMKLA	4.82582	1.71753e-06
ENSG00000145335	SNCA	4.82185	1.75095e-06
ENSG00000215788	TNFRSF25	4.81974	1.76897e-06
ENSG00000171617	ENC1	4.81905	1.77489e-06
ENSG00000144407	PTH2R	4.81834	1.78099e-06
ENSG00000103494	RPGRIP1L	4.81754	1.78795e-06
ENSG00000169032	MAP2K1	4.81554	1.80536e-06
ENSG00000080854	IGSF9B	4.81425	1.81671e-06
ENSG00000041353	RAB27B	4.8119	1.83742e-06
ENSG00000147676	MAL2	4.81135	1.84237e-06
ENSG00000082512	TRAF5	4.81111	1.84447e-06
ENSG00000175874	CREG2	4.8101	1.8535e-06
ENSG00000164588	HCN1	4.80657	1.8855e-06
ENSG00000138678	GPAT3	4.80466	1.90299e-06
ENSG00000242866	STRC	4.80324	1.91607e-06
ENSG00000163995	ABLIM2	4.79992	1.94711e-06
ENSG00000147642	SYBU	4.79531	1.99089e-06
ENSG00000135625	EGR4	4.79229	2.02015e-06
ENSG00000073146	MOV10L1	4.79077	2.03497e-06
ENSG00000105186	ANKRD27	4.78795	2.06287e-06
ENSG00000136267	DGKB	4.78713	2.071e-06
ENSG00000151576	QTRT2	4.78538	2.08861e-06
ENSG00000122952	ZWINT	4.78451	2.09739e-06
ENSG00000185681	MORN5	4.77956	2.14797e-06
ENSG00000040731	CDH10	4.77905	2.15328e-06
ENSG00000156103	MMP16	4.7764	2.18089e-06
ENSG00000157429	ZNF19	4.7757	2.18825e-06
ENSG00000136052	SLC41A2	4.77377	2.20867e-06
ENSG00000260456	C16orf95	4.76887	2.26123e-06
ENSG00000179388	EGR3	4.76666	2.28535e-06
ENSG00000169231	THBS3	4.7645	2.30921e-06
ENSG00000139220	PPFIA2	4.76366	2.31854e-06
ENSG00000006740	ARHGAP44	4.76238	2.33287e-06
ENSG00000128833	MYO5C	4.76016	2.35779e-06
ENSG00000118849	RARRES1	4.75392	2.4294e-06
ENSG00000121064	SCPEP1	4.75179	2.45438e-06
ENSG00000150873	C2orf50	4.74823	2.49656e-06
ENSG00000101003	GINS1	4.74538	2.53077e-06
ENSG00000122778	KIAA1549	4.74153	2.57787e-06
ENSG00000114480	GBE1	4.73774	2.62492e-06
ENSG00000180801	ARSJ	4.73676	2.6373e-06
ENSG00000162929	KIAA1841	4.73261	2.69009e-06
ENSG00000186976	EFCAB6	4.72855	2.74272e-06
ENSG00000171992	SYNPO	4.72242	2.82404e-06
ENSG00000171462	DLK2	4.72191	2.83086e-06
ENSG00000185305	ARL15	4.72031	2.85252e-06
ENSG00000163818	LZTFL1	4.7198	2.8595e-06
ENSG00000109881	CCDC34	4.7195	2.86357e-06
ENSG00000237289	CKMT1B	4.71833	2.87956e-06
ENSG00000091127	PUS7	4.71468	2.92998e-06
ENSG00000144290	SLC4A10	4.71406	2.93865e-06
ENSG00000111218	PRMT8	4.71248	2.96086e-06
ENSG00000153234	NR4A2	4.71207	2.96665e-06
ENSG00000169442	CD52	4.71155	2.97386e-06
ENSG00000170485	NPAS2	4.71139	2.9762e-06
ENSG00000149054	ZNF215	4.71099	2.98181e-06
ENSG00000164061	BSN	4.70746	3.03225e-06
ENSG00000128656	CHN1	4.705	3.06791e-06
ENSG00000118242	MREG	4.70374	3.0864e-06
ENSG00000141655	TNFRSF11A	4.6978	3.17459e-06
ENSG00000101489	CELF4	4.69622	3.19842e-06
ENSG00000182256	GABRG3	4.69436	3.22674e-06
ENSG00000118997	DNAH7	4.69193	3.26417e-06
ENSG00000181751	C5orf30	4.6885	3.31761e-06
ENSG00000005249	PRKAR2B	4.67999	3.45387e-06
ENSG00000100218	RSPH14	4.67847	3.47882e-06
ENSG00000164830	OXR1	4.67743	3.49599e-06
ENSG00000074211	PPP2R2C	4.67542	3.52926e-06
ENSG00000120899	PTK2B	4.67004	3.62011e-06
ENSG00000116329	OPRD1	4.66904	3.63724e-06
ENSG00000155090	KLF10	4.66529	3.70202e-06
ENSG00000115419	GLS	4.65755	3.83952e-06
ENSG00000171587	DSCAM	4.65206	3.94002e-06
ENSG00000182255	KCNA4	4.65141	3.95211e-06
ENSG00000141622	RNF165	4.65121	3.95587e-06
ENSG00000172292	CERS6	4.64434	4.08559e-06
ENSG00000119326	CTNNAL1	4.64046	4.16064e-06
ENSG00000181418	DDN	4.63999	4.16986e-06
ENSG00000095203	EPB41L4B	4.63964	4.17668e-06
ENSG00000149927	DOC2A	4.63814	4.20615e-06
ENSG00000180979	LRRC57	4.63785	4.21197e-06
ENSG00000170153	RNF150	4.63522	4.26414e-06
ENSG00000197362	ZNF786	4.63279	4.31307e-06
ENSG00000145014	TMEM44	4.62982	4.37355e-06
ENSG00000127329	PTPRB	4.62904	4.38946e-06
ENSG00000123999	INHA	4.62837	4.40331e-06
ENSG00000021645	NRXN3	4.62527	4.4676e-06
ENSG00000168275	COA6	4.62177	4.54145e-06
ENSG00000145819	ARHGAP26	4.61812	4.61943e-06
ENSG00000111711	GOLT1B	4.61745	4.63393e-06
ENSG00000163507	CIP2A	4.61537	4.67917e-06
ENSG00000203867	RBM20	4.61497	4.68809e-06
ENSG00000182870	GALNT9	4.6103	4.79123e-06
ENSG00000052126	PLEKHA5	4.60055	5.01418e-06
ENSG00000170571	EMB	4.5996	5.03627e-06
ENSG00000143674	MAP3K21	4.59639	5.11214e-06
ENSG00000176383	B3GNT4	4.59563	5.13035e-06
ENSG00000203727	SAMD5	4.59031	5.25874e-06
ENSG00000136153	LMO7	4.58791	5.31792e-06
ENSG00000115041	KCNIP3	4.5876	5.32559e-06
ENSG00000123213	NLN	4.58671	5.34758e-06
ENSG00000108960	MMD	4.58407	5.41365e-06
ENSG00000100346	CACNA1I	4.58398	5.41574e-06
ENSG00000133302	SLF1	4.58287	5.44374e-06
ENSG00000257057	C11orf97	4.58192	5.46786e-06
ENSG00000166762	CATSPER2	4.57822	5.56259e-06
ENSG00000204179	PTPN20	4.56975	5.78512e-06
ENSG00000183166	CALN1	4.56926	5.79831e-06
ENSG00000159214	CCDC24	4.56737	5.84941e-06
ENSG00000141198	TOM1L1	4.56493	5.91565e-06
ENSG00000111445	RFC5	4.56425	5.93443e-06
ENSG00000100276	RASL10A	4.5637	5.94958e-06
ENSG00000103056	SMPD3	4.56108	6.02204e-06
ENSG00000070808	CAMK2A	4.55907	6.07814e-06
ENSG00000008086	CDKL5	4.55706	6.13498e-06
ENSG00000112183	RBM24	4.55598	6.16568e-06
ENSG00000065675	PRKCQ	4.55555	6.17795e-06
ENSG00000215126	CBWD6	4.55399	6.22254e-06
ENSG00000239887	C1orf226	4.5524	6.26827e-06
ENSG00000115194	SLC30A3	4.54884	6.37223e-06
ENSG00000162999	DUSP19	4.54162	6.58771e-06
ENSG00000183317	EPHA10	4.54156	6.58956e-06
ENSG00000169427	KCNK9	4.53956	6.65046e-06
ENSG00000168748	CA7	4.53956	6.6505e-06
ENSG00000160326	SLC2A6	4.53556	6.77406e-06
ENSG00000102606	ARHGEF7	4.53481	6.79759e-06
ENSG00000162069	BICDL2	4.53216	6.88097e-06
ENSG00000040608	RTN4R	4.52927	6.97297e-06
ENSG00000119508	NR4A3	4.5271	7.04281e-06
ENSG00000141384	TAF4B	4.52628	7.06935e-06
ENSG00000180694	TMEM64	4.52175	7.21782e-06
ENSG00000120645	IQSEC3	4.52051	7.25924e-06
ENSG00000183765	CHEK2	4.51949	7.29312e-06
ENSG00000143502	SUSD4	4.50625	7.74932e-06
ENSG00000151090	THRB	4.50572	7.76808e-06
ENSG00000102780	DGKH	4.50547	7.77684e-06
ENSG00000175866	BAIAP2	4.50319	7.85862e-06
ENSG00000136490	LIMD2	4.50132	7.92601e-06
ENSG00000135116	HRK	4.49982	7.98031e-06
ENSG00000119782	FKBP1B	4.4995	7.99211e-06
ENSG00000058091	CDK14	4.4995	7.99228e-06
ENSG00000092051	JPH4	4.49913	8.00561e-06
ENSG00000164087	POC1A	4.49832	8.03525e-06
ENSG00000119946	CNNM1	4.49033	8.33364e-06
ENSG00000138190	EXOC6	4.48842	8.40678e-06
ENSG00000249242	TMEM150C	4.48556	8.51721e-06
ENSG00000172209	GPR22	4.48479	8.54694e-06
ENSG00000196873	CBWD3	4.48415	8.57208e-06
ENSG00000119698	PPP4R4	4.48241	8.64004e-06
ENSG00000198915	RASGEF1A	4.48115	8.68982e-06
ENSG00000170340	B3GNT2	4.47738	8.84011e-06
ENSG00000172260	NEGR1	4.47572	8.90713e-06
ENSG00000125266	EFNB2	4.47521	8.92778e-06
ENSG00000132386	SERPINF1	4.47464	8.95095e-06
ENSG00000144061	NPHP1	4.4735	8.99781e-06
ENSG00000163082	SGPP2	4.47331	9.00522e-06
ENSG00000237515	SHISA9	4.47035	9.1274e-06
ENSG00000167771	RCOR2	4.46803	9.22414e-06
ENSG00000116106	EPHA4	4.46799	9.22595e-06
ENSG00000185352	HS6ST3	4.46473	9.3635e-06
ENSG00000106526	ACTR3C	4.45849	9.63201e-06
ENSG00000104722	NEFM	4.45676	9.70804e-06
ENSG00000136010	ALDH1L2	4.45562	9.75843e-06
ENSG00000139974	SLC38A6	4.45543	9.76676e-06
ENSG00000184226	PCDH9	4.45043	9.99016e-06
ENSG00000163596	ICA1L	4.44919	1.00464e-05
ENSG00000120833	SOCS2	4.44488	1.02441e-05
ENSG00000076864	RAP1GAP	4.44182	1.03872e-05
ENSG00000172426	RSPH9	4.43775	1.05799e-05
ENSG00000125848	FLRT3	4.43306	1.08061e-05
ENSG00000120088	CRHR1	4.43254	1.08316e-05
ENSG00000049759	NEDD4L	4.43199	1.08582e-05
ENSG00000165323	FAT3	4.43198	1.08589e-05
ENSG00000006634	DBF4	4.43097	1.09086e-05
ENSG00000149269	PAK1	4.43051	1.09312e-05
ENSG00000184838	PRR16	4.42963	1.09747e-05
ENSG00000133103	COG6	4.42817	1.10471e-05
ENSG00000162745	OLFML2B	4.42787	1.10619e-05
ENSG00000123240	OPTN	4.42778	1.10662e-05
ENSG00000183654	2023-03-11	4.42452	1.12303e-05
ENSG00000132932	ATP8A2	4.41912	1.15065e-05
ENSG00000197562	RAB40C	4.41642	1.16472e-05
ENSG00000157152	SYN2	4.41486	1.17287e-05
ENSG00000075391	RASAL2	4.41364	1.17933e-05
ENSG00000134917	ADAMTS8	4.4112	1.19235e-05
ENSG00000130584	ZBTB46	4.40846	1.20713e-05
ENSG00000127585	FBXL16	4.40833	1.20781e-05
ENSG00000167535	CACNB3	4.40696	1.21527e-05
ENSG00000077522	ACTN2	4.40525	1.22463e-05
ENSG00000100749	VRK1	4.40472	1.22756e-05
ENSG00000181649	PHLDA2	4.40442	1.22917e-05
ENSG00000123352	SPATS2	4.40305	1.23679e-05
ENSG00000138769	CDKL2	4.39997	1.25395e-05
ENSG00000197050	ZNF420	4.39922	1.25818e-05
ENSG00000119714	GPR68	4.3949	1.28276e-05
ENSG00000104059	FAM189A1	4.39478	1.28347e-05
ENSG00000165929	TC2N	4.39302	1.29361e-05
ENSG00000162630	B3GALT2	4.39171	1.3012e-05
ENSG00000157224	CLDN12	4.39079	1.30661e-05
ENSG00000155893	PXYLP1	4.38726	1.32737e-05
ENSG00000042317	SPATA7	4.38657	1.33148e-05
ENSG00000175175	PPM1E	4.38582	1.33596e-05
ENSG00000164002	EXO5	4.38498	1.34098e-05
ENSG00000165868	HSPA12A	4.38481	1.34199e-05
ENSG00000203760	CENPW	4.38439	1.34453e-05
ENSG00000102468	HTR2A	4.38422	1.34553e-05
ENSG00000120820	GLT8D2	4.38304	1.35267e-05
ENSG00000163071	SPATA18	4.3824	1.35655e-05
ENSG00000158008	EXTL1	4.3783	1.38155e-05
ENSG00000175322	ZNF519	4.37799	1.3835e-05
ENSG00000125510	OPRL1	4.37781	1.38463e-05
ENSG00000158292	GPR153	4.37609	1.39525e-05
ENSG00000006283	CACNA1G	4.37586	1.39673e-05
ENSG00000118004	COLEC11	4.37368	1.41036e-05
ENSG00000166343	MSS51	4.37109	1.42671e-05
ENSG00000116299	KIAA1324	4.37066	1.42947e-05
ENSG00000110841	PPFIBP1	4.36936	1.43775e-05
ENSG00000132872	SYT4	4.3692	1.43882e-05
ENSG00000166558	SLC38A8	4.36656	1.45581e-05
ENSG00000131697	NPHP4	4.3661	1.45882e-05
ENSG00000149403	GRIK4	4.36582	1.46064e-05
ENSG00000126790	L3HYPDH	4.36479	1.46734e-05
ENSG00000078018	MAP2	4.36076	1.4939e-05
ENSG00000124313	IQSEC2	4.35859	1.50839e-05
ENSG00000179774	ATOH7	4.35122	1.55857e-05
ENSG00000091536	MYO15A	4.35003	1.56683e-05
ENSG00000277586	NEFL	4.34494	1.60261e-05
ENSG00000170322	NFRKB	4.34411	1.60851e-05
ENSG00000178053	MLF1	4.34237	1.62099e-05
ENSG00000188868	ZNF563	4.34156	1.6268e-05
ENSG00000168234	TTC39C	4.33862	1.64812e-05
ENSG00000170396	ZNF804A	4.33855	1.64865e-05
ENSG00000105376	ICAM5	4.33532	1.67234e-05
ENSG00000173275	ZNF449	4.33456	1.67799e-05
ENSG00000214376	VSTM5	4.33389	1.68296e-05
ENSG00000135074	ADAM19	4.33342	1.68651e-05
ENSG00000119866	BCL11A	4.33265	1.69219e-05
ENSG00000204140	CLPSL1	4.33193	1.69765e-05
ENSG00000266094	RASSF5	4.32814	1.7263e-05
ENSG00000131831	RAI2	4.32756	1.7307e-05
ENSG00000063180	CA11	4.32356	1.76157e-05
ENSG00000118194	TNNT2	4.32321	1.76429e-05
ENSG00000150627	WDR17	4.32228	1.77155e-05
ENSG00000119125	GDA	4.32176	1.77562e-05
ENSG00000132938	MTUS2	4.31923	1.79554e-05
ENSG00000161298	ZNF382	4.31894	1.79791e-05
ENSG00000102781	KATNAL1	4.31689	1.81417e-05
ENSG00000169918	OTUD7A	4.31591	1.82208e-05
ENSG00000127423	AUNIP	4.31559	1.8246e-05
ENSG00000165084	C8orf34	4.31418	1.836e-05
ENSG00000154654	NCAM2	4.31409	1.83676e-05
ENSG00000116793	PHTF1	4.31325	1.84353e-05
ENSG00000065308	TRAM2	4.31257	1.84908e-05
ENSG00000166446	CDYL2	4.31183	1.85511e-05
ENSG00000168438	CDC40	4.30585	1.90457e-05
ENSG00000131187	F12	4.3058	1.90502e-05
ENSG00000156017	CARNMT1	4.30251	1.93278e-05
ENSG00000154118	JPH3	4.29439	2.00293e-05
ENSG00000081760	AACS	4.29322	2.01323e-05
ENSG00000059588	TARBP1	4.29284	2.01659e-05
ENSG00000214694	ARHGEF33	4.29014	2.04064e-05
ENSG00000198393	ZNF26	4.28971	2.04449e-05
ENSG00000145990	GFOD1	4.28945	2.04683e-05
ENSG00000184445	KNTC1	4.28881	2.05262e-05
ENSG00000166949	SMAD3	4.28714	2.06764e-05
ENSG00000198576	ARC	4.28639	2.07446e-05
ENSG00000177990	DPY19L2	4.28613	2.07687e-05
ENSG00000145491	ROPN1L	4.28471	2.08979e-05
ENSG00000123643	SLC36A1	4.28395	2.09672e-05
ENSG00000160563	MED27	4.27922	2.14063e-05
ENSG00000198648	STK39	4.27833	2.14902e-05
ENSG00000169220	RGS14	4.27234	2.20598e-05
ENSG00000103489	XYLT1	4.27233	2.20615e-05
ENSG00000105948	TTC26	4.26773	2.25086e-05
ENSG00000156486	KCNS2	4.26734	2.25471e-05
ENSG00000163462	TRIM46	4.26408	2.28702e-05
ENSG00000172915	NBEA	4.26253	2.3025e-05
ENSG00000047249	ATP6V1H	4.25968	2.3313e-05
ENSG00000178015	GPR150	4.25849	2.34347e-05
ENSG00000080709	KCNN2	4.25637	2.36523e-05
ENSG00000137727	ARHGAP20	4.25563	2.37283e-05
ENSG00000135298	ADGRB3	4.25341	2.39583e-05
ENSG00000113161	HMGCR	4.25244	2.40597e-05
ENSG00000007001	UPP2	4.25174	2.41339e-05
ENSG00000104381	GDAP1	4.25134	2.41757e-05
ENSG00000186472	PCLO	4.24698	2.4638e-05
ENSG00000185933	CALHM1	4.24151	2.5231e-05
ENSG00000151948	GLT1D1	4.23972	2.54279e-05
ENSG00000104497	SNX16	4.2394	2.54635e-05
ENSG00000178531	CTXN1	4.23832	2.5583e-05
ENSG00000081026	MAGI3	4.23825	2.55905e-05
ENSG00000134318	ROCK2	4.23774	2.56471e-05
ENSG00000088727	KIF9	4.23313	2.61652e-05
ENSG00000198883	PNMA5	4.23235	2.62539e-05
ENSG00000174791	RIN1	4.23029	2.64894e-05
ENSG00000152763	WDR78	4.2288	2.66605e-05
ENSG00000143786	CNIH3	4.22641	2.69383e-05
ENSG00000135423	GLS2	4.22562	2.70303e-05
ENSG00000089060	SLC8B1	4.22523	2.70765e-05
ENSG00000163376	KBTBD8	4.22285	2.73569e-05
ENSG00000186453	FAM228A	4.22261	2.73847e-05
ENSG00000273604	EPOP	4.22256	2.73904e-05
ENSG00000125864	BFSP1	4.22244	2.7405e-05
ENSG00000092445	TYRO3	4.21526	2.82689e-05
ENSG00000011677	GABRA3	4.21058	2.88457e-05
ENSG00000178445	GLDC	4.20983	2.89401e-05
ENSG00000022556	NLRP2	4.2095	2.89806e-05
ENSG00000117594	HSD11B1	4.20862	2.90905e-05
ENSG00000163249	CCNYL1	4.2062	2.93961e-05
ENSG00000196482	ESRRG	4.20512	2.95327e-05
ENSG00000108684	ASIC2	4.20455	2.96064e-05
ENSG00000123737	EXOSC9	4.20278	2.98326e-05
ENSG00000128573	FOXP2	4.19892	3.03328e-05
ENSG00000158050	DUSP2	4.19851	3.0386e-05
ENSG00000164989	CCDC171	4.19631	3.06759e-05
ENSG00000104435	STMN2	4.19578	3.07456e-05
ENSG00000103199	ZNF500	4.19538	3.07989e-05
ENSG00000106701	FSD1L	4.19535	3.08028e-05
ENSG00000091622	PITPNM3	4.19278	3.11442e-05
ENSG00000101447	FAM83D	4.18862	3.1706e-05
ENSG00000130307	USHBP1	4.18772	3.18296e-05
ENSG00000125675	GRIA3	4.18674	3.19641e-05
ENSG00000118432	CNR1	4.18149	3.26921e-05
ENSG00000154153	RETREG1	4.177	3.33273e-05
ENSG00000130477	UNC13A	4.17532	3.35682e-05
ENSG00000169436	COL22A1	4.17515	3.35933e-05
ENSG00000055955	ITIH4	4.17507	3.36037e-05
ENSG00000165023	DIRAS2	4.17293	3.39142e-05
ENSG00000187676	B3GLCT	4.17174	3.40871e-05
ENSG00000162722	TRIM58	4.17131	3.415e-05
ENSG00000165209	STRBP	4.17054	3.42627e-05
ENSG00000101349	PAK5	4.1685	3.45628e-05
ENSG00000151892	GFRA1	4.16825	3.46002e-05
ENSG00000106080	FKBP14	4.16663	3.48407e-05
ENSG00000143194	MAEL	4.16418	3.52076e-05
ENSG00000164951	PDP1	4.16068	3.57384e-05
ENSG00000089123	TASP1	4.1535	3.68498e-05
ENSG00000197372	ZNF675	4.15265	3.69842e-05
ENSG00000161082	CELF5	4.14962	3.7465e-05
ENSG00000135249	RINT1	4.14705	3.78769e-05
ENSG00000152128	TMEM163	4.14466	3.82638e-05
ENSG00000149150	SLC43A1	4.14405	3.83644e-05
ENSG00000134490	TMEM241	4.14265	3.85925e-05
ENSG00000183307	TMEM121B	4.14053	3.89429e-05
ENSG00000005381	MPO	4.13974	3.90733e-05
ENSG00000215218	UBE2QL1	4.13794	3.93739e-05
ENSG00000147174	GCNA	4.13771	3.94123e-05
ENSG00000078053	AMPH	4.13639	3.96346e-05
ENSG00000087338	GMCL1	4.13593	3.97113e-05
ENSG00000155093	PTPRN2	4.13304	4.02028e-05
ENSG00000177679	SRRM3	4.13203	4.03754e-05
ENSG00000167754	KLK5	4.13187	4.04036e-05
ENSG00000173898	SPTBN2	4.12932	4.08424e-05
ENSG00000138311	ZNF365	4.12809	4.1056e-05
ENSG00000141431	ASXL3	4.12728	4.1197e-05
ENSG00000173452	TMEM196	4.12412	4.17538e-05
ENSG00000146352	CLVS2	4.12283	4.19814e-05
ENSG00000144583	2023-03-04	4.1207	4.23623e-05
ENSG00000171680	PLEKHG5	4.12064	4.23741e-05
ENSG00000149503	INCENP	4.12004	4.24821e-05
ENSG00000105855	ITGB8	4.11781	4.28849e-05
ENSG00000005469	CROT	4.11516	4.33684e-05
ENSG00000110427	KIAA1549L	4.10981	4.43613e-05
ENSG00000100505	TRIM9	4.10954	4.44107e-05
ENSG00000164715	LMTK2	4.10885	4.45405e-05
ENSG00000173611	SCAI	4.10791	4.4719e-05
ENSG00000108352	RAPGEFL1	4.10749	4.47976e-05
ENSG00000182601	HS3ST4	4.10531	4.5212e-05
ENSG00000278662	GOLGA6L10	4.10423	4.54194e-05
ENSG00000181072	CHRM2	4.10402	4.54592e-05
ENSG00000140090	SLC24A4	4.10314	4.56272e-05
ENSG00000089558	KCNH4	4.09951	4.63325e-05
ENSG00000153531	ADPRHL1	4.09811	4.66071e-05
ENSG00000158445	KCNB1	4.09562	4.70986e-05
ENSG00000109466	KLHL2	4.09386	4.74491e-05
ENSG00000185742	C11orf87	4.09276	4.76696e-05
ENSG00000112038	OPRM1	4.0925	4.77206e-05
ENSG00000117425	PTCH2	4.09211	4.77997e-05
ENSG00000166676	TVP23A	4.0878	4.86741e-05
ENSG00000164796	CSMD3	4.0851	4.92298e-05
ENSG00000165300	SLITRK5	4.08379	4.95029e-05
ENSG00000153253	SCN3A	4.0834	4.95829e-05
ENSG00000166278	C2	4.08336	4.95928e-05
ENSG00000181690	PLAG1	4.08287	4.96943e-05
ENSG00000155330	C16orf87	4.08207	4.98616e-05
ENSG00000166900	STX3	4.08042	5.02087e-05
ENSG00000074590	NUAK1	4.07497	5.13707e-05
ENSG00000183971	NPW	4.07178	5.20628e-05
ENSG00000171357	LURAP1	4.07125	5.21775e-05
ENSG00000232040	ZBED9	4.0706	5.23215e-05
ENSG00000168959	GRM5	4.0673	5.30499e-05
ENSG00000126882	FAM78A	4.06693	5.31302e-05
ENSG00000196639	HRH1	4.06585	5.33721e-05
ENSG00000166111	SVOP	4.06375	5.38435e-05
ENSG00000155393	HEATR3	4.05923	5.48723e-05
ENSG00000187134	AKR1C1	4.05836	5.50712e-05
ENSG00000004866	ST7	4.05777	5.52064e-05
ENSG00000214193	SH3D21	4.05646	5.55113e-05
ENSG00000153823	PID1	4.05638	5.55291e-05
ENSG00000196581	AJAP1	4.0549	5.58725e-05
ENSG00000206530	CFAP44	4.05431	5.60125e-05
ENSG00000131969	ABHD12B	4.05419	5.604e-05
ENSG00000163040	CCDC74A	4.05202	5.65487e-05
ENSG00000134709	HOOK1	4.04931	5.71938e-05
ENSG00000223572	CKMT1A	4.04589	5.80147e-05
ENSG00000143858	SYT2	4.04524	5.81723e-05
ENSG00000154040	CABYR	4.03812	5.99233e-05
ENSG00000157470	FAM81A	4.03801	5.99504e-05
ENSG00000106123	EPHB6	4.03005	6.19681e-05
ENSG00000140057	AK7	4.03003	6.19742e-05
ENSG00000237440	ZNF737	4.02793	6.25175e-05
ENSG00000006071	ABCC8	4.02559	6.31276e-05
ENSG00000118690	ARMC2	4.02511	6.3253e-05
ENSG00000184156	KCNQ3	4.02273	6.38808e-05
ENSG00000162139	NEU3	4.0189	6.49044e-05
ENSG00000128918	ALDH1A2	4.01864	6.4975e-05
ENSG00000166908	PIP4K2C	4.01328	6.64343e-05
ENSG00000182389	CACNB4	4.0129	6.65375e-05
ENSG00000155816	FMN2	4.01176	6.68541e-05
ENSG00000179057	IGSF22	4.01072	6.71409e-05
ENSG00000001460	STPG1	4.00945	6.74951e-05
ENSG00000135622	SEMA4F	4.00869	6.77072e-05
ENSG00000067992	PDK3	4.0086	6.77346e-05
ENSG00000179240	GVQW3	4.00624	6.83976e-05
ENSG00000090006	LTBP4	4.00335	6.92195e-05
ENSG00000154479	CCDC173	4.00327	6.92418e-05
ENSG00000140854	KATNB1	4.00113	6.98588e-05
ENSG00000135454	B4GALNT1	3.9953	7.15592e-05
ENSG00000048540	LMO3	3.99466	7.17475e-05
ENSG00000123685	BATF3	3.99384	7.19902e-05
ENSG00000186377	CYP4X1	3.99119	7.27834e-05
ENSG00000197044	ZNF441	3.99006	7.31225e-05
ENSG00000132639	SNAP25	3.98983	7.31895e-05
ENSG00000101188	NTSR1	3.98786	7.37889e-05
ENSG00000101255	TRIB3	3.9857	7.44461e-05
ENSG00000145431	PDGFC	3.985	7.46603e-05
ENSG00000162062	TEDC2	3.98486	7.47031e-05
ENSG00000243156	MICAL3	3.98319	7.522e-05
ENSG00000119227	PIGZ	3.98031	7.61174e-05
ENSG00000110931	CAMKK2	3.9765	7.73184e-05
ENSG00000249853	HS3ST5	3.97649	7.73194e-05
ENSG00000182463	TSHZ2	3.97554	7.76214e-05
ENSG00000129990	SYT5	3.97433	7.80096e-05
ENSG00000138801	PAPSS1	3.97314	7.83923e-05
ENSG00000164100	NDST3	3.97185	7.88081e-05
ENSG00000186792	HYAL3	3.96959	7.95431e-05
ENSG00000124507	PACSIN1	3.96937	7.96137e-05
ENSG00000103657	HERC1	3.96667	8.05004e-05
ENSG00000185838	GNB1L	3.96665	8.05067e-05
ENSG00000105613	MAST1	3.96558	8.08614e-05
ENSG00000163412	EIF4E3	3.96467	8.11617e-05
ENSG00000133119	RFC3	3.96381	8.14501e-05
ENSG00000059691	GATB	3.96332	8.16131e-05
ENSG00000133597	ADCK2	3.9627	8.18202e-05
ENSG00000145365	TIFA	3.96087	8.24379e-05
ENSG00000206561	COLQ	3.95818	8.33492e-05
ENSG00000120647	CCDC77	3.95464	8.45656e-05
ENSG00000162461	SLC25A34	3.95427	8.46938e-05
ENSG00000162065	TBC1D24	3.95306	8.5114e-05
ENSG00000112855	HARS2	3.94842	8.67418e-05
ENSG00000198538	ZNF28	3.94787	8.69384e-05
ENSG00000176788	BASP1	3.94639	8.74639e-05
ENSG00000145428	RNF175	3.94511	8.79231e-05
ENSG00000165097	KDM1B	3.94496	8.79755e-05
ENSG00000177984	LCN15	3.94488	8.8006e-05
ENSG00000273079	GRIN2B	3.94479	8.80352e-05
ENSG00000164742	ADCY1	3.94442	8.81689e-05
ENSG00000113100	CDH9	3.94339	8.85393e-05
ENSG00000164542	KIAA0895	3.94324	8.85947e-05
ENSG00000064763	FAR2	3.94321	8.86073e-05
ENSG00000187323	DCC	3.93967	8.98958e-05
ENSG00000136367	ZFHX2	3.93884	9.01993e-05
ENSG00000143320	CRABP2	3.93631	9.11352e-05
ENSG00000176769	TCERG1L	3.936	9.12501e-05
ENSG00000178882	RFLNA	3.93574	9.13458e-05
ENSG00000139998	RAB15	3.93564	9.13824e-05
ENSG00000175764	TTLL11	3.93473	9.1723e-05
ENSG00000160321	ZNF208	3.93409	9.19618e-05
ENSG00000110925	CSRNP2	3.9319	9.27832e-05
ENSG00000178385	PLEKHM3	3.9305	9.33148e-05
ENSG00000041515	MYO16	3.93011	9.34633e-05
ENSG00000176454	LPCAT4	3.92942	9.37238e-05
ENSG00000135324	MRAP2	3.92869	9.40055e-05
ENSG00000106066	CPVL	3.92689	9.4695e-05
ENSG00000107165	TYRP1	3.92441	9.56521e-05
ENSG00000158806	NPM2	3.92424	9.57196e-05
ENSG00000162430	SELENON	3.92294	9.62254e-05
ENSG00000196876	SCN8A	3.91666	9.87117e-05
ENSG00000159674	SPON2	3.91575	9.90764e-05
ENSG00000092853	CLSPN	3.91328	0.000100074
ENSG00000162636	FAM102B	3.9103	0.000101286
ENSG00000148484	RSU1	3.91008	0.000101378
ENSG00000181016	LSMEM1	3.90588	0.000103117
ENSG00000020256	ZFP64	3.90554	0.000103256
ENSG00000163611	SPICE1	3.90292	0.000104356
ENSG00000003509	NDUFAF7	3.90257	0.000104507
ENSG00000102524	TNFSF13B	3.90157	0.000104929
ENSG00000154146	NRGN	3.90038	0.000105433
ENSG00000160188	RSPH1	3.89908	0.000105991
ENSG00000119812	FAM98A	3.89744	0.000106695
ENSG00000186891	TNFRSF18	3.89735	0.000106732
ENSG00000188266	HYKK	3.89671	0.00010701
ENSG00000151882	CCL28	3.89644	0.000107127
ENSG00000125744	RTN2	3.8961	0.000107275
ENSG00000261115	TMEM178B	3.89486	0.00010781
ENSG00000213023	SYT3	3.89302	0.000108617
ENSG00000139767	SRRM4	3.89184	0.000109134
ENSG00000185053	SGCZ	3.89109	0.000109462
ENSG00000248487	ABHD14A	3.89092	0.000109541
ENSG00000101412	E2F1	3.88957	0.000110138
ENSG00000133627	ACTR3B	3.88743	0.000111089
ENSG00000170786	SDR16C5	3.88667	0.00011143
ENSG00000134897	BIVM	3.88553	0.000111945
ENSG00000150967	ABCB9	3.88511	0.000112132
ENSG00000128989	ARPP19	3.88416	0.000112563
ENSG00000197140	ADAM32	3.88172	0.000113675
ENSG00000106689	LHX2	3.87846	0.000115176
ENSG00000198598	MMP17	3.87817	0.000115311
ENSG00000140104	CLBA1	3.87589	0.000116371
ENSG00000178752	ERFE	3.87524	0.000116675
ENSG00000196391	ZNF774	3.87343	0.000117527
ENSG00000166257	SCN3B	3.87189	0.000118255
ENSG00000168904	LRRC28	3.86567	0.000121245
ENSG00000185272	RBM11	3.86179	0.000123146
ENSG00000206140	TMEM191C	3.86011	0.000123978
ENSG00000173166	RAPH1	3.85931	0.000124377
ENSG00000164484	TMEM200A	3.85693	0.000125566
ENSG00000116830	TTF2	3.85456	0.000126765
ENSG00000168843	FSTL5	3.85358	0.000127264
ENSG00000072041	SLC6A15	3.85321	0.000127452
ENSG00000160460	SPTBN4	3.8505	0.000128841
ENSG00000072422	RHOBTB1	3.84901	0.000129609
ENSG00000179603	GRM8	3.84843	0.000129907
ENSG00000096654	ZNF184	3.84521	0.000131592
ENSG00000011332	DPF1	3.84221	0.000133174
ENSG00000159640	ACE	3.8408	0.000133928
ENSG00000183793	NPIPA5	3.83811	0.000135369
ENSG00000181894	ZNF329	3.83673	0.000136118
ENSG00000146386	ABRACL	3.83653	0.000136225
ENSG00000080031	PTPRH	3.83611	0.000136455
ENSG00000102385	DRP2	3.83602	0.000136502
ENSG00000119514	GALNT12	3.8353	0.000136893
ENSG00000172803	SNX32	3.83287	0.000138226
ENSG00000135439	AGAP2	3.83172	0.00013886
ENSG00000176204	LRRTM4	3.83017	0.000139722
ENSG00000118307	CASC1	3.82882	0.000140473
ENSG00000151883	PARP8	3.82727	0.00014134
ENSG00000165548	TMEM63C	3.8257	0.000142224
ENSG00000069188	SDK2	3.82355	0.000143445
ENSG00000175206	NPPA	3.82219	0.000144222
ENSG00000106772	PRUNE2	3.82166	0.000144526
ENSG00000118160	SLC8A2	3.81649	0.00014752
ENSG00000162522	KIAA1522	3.81226	0.000150019
ENSG00000166401	SERPINB8	3.81064	0.000150985
ENSG00000141433	ADCYAP1	3.81056	0.000151033
ENSG00000170579	DLGAP1	3.80569	0.000153972
ENSG00000174669	SLC29A2	3.80525	0.000154239
ENSG00000185261	KIAA0825	3.80372	0.000155178
ENSG00000187688	TRPV2	3.80328	0.00015545
ENSG00000178171	AMER3	3.79986	0.000157561
ENSG00000147724	FAM135B	3.79969	0.000157669
ENSG00000104154	SLC30A4	3.79769	0.000158918
ENSG00000083312	TNPO1	3.79624	0.000159835
ENSG00000112981	NME5	3.79518	0.000160502
ENSG00000052749	RRP12	3.79484	0.000160717
ENSG00000131711	MAP1B	3.79123	0.000163025
ENSG00000091428	RAPGEF4	3.78919	0.000164342
ENSG00000133665	DYDC2	3.78853	0.000164771
ENSG00000133740	E2F5	3.78786	0.000165207
ENSG00000077080	ACTL6B	3.78745	0.000165471
ENSG00000152217	SETBP1	3.78668	0.000165976
ENSG00000180828	BHLHE22	3.78657	0.000166046
ENSG00000148082	SHC3	3.78646	0.000166119
ENSG00000146918	NCAPG2	3.78206	0.000169024
ENSG00000163864	NMNAT3	3.78121	0.000169587
ENSG00000099960	SLC7A4	3.78085	0.000169827
ENSG00000184922	FMNL1	3.78014	0.000170304
ENSG00000138036	DYNC2LI1	3.77802	0.000171733
ENSG00000134909	ARHGAP32	3.77774	0.000171918
ENSG00000156804	FBXO32	3.77765	0.000171982
ENSG00000167037	SGSM1	3.77621	0.000172959
ENSG00000141076	UTP4	3.77492	0.000173834
ENSG00000124171	PARD6B	3.77405	0.000174432
ENSG00000183785	TUBA8	3.77358	0.000174752
ENSG00000162817	C1orf115	3.77334	0.000174921
ENSG00000135631	RAB11FIP5	3.7694	0.000177647
ENSG00000173227	SYT12	3.76824	0.000178459
ENSG00000065833	ME1	3.76787	0.000178717
ENSG00000034053	APBA2	3.76754	0.00017895
ENSG00000135925	WNT10A	3.76687	0.000179415
ENSG00000121904	CSMD2	3.76461	0.000181013
ENSG00000138686	BBS7	3.75885	0.000185148
ENSG00000106341	PPP1R17	3.75817	0.000185644
ENSG00000108963	DPH1	3.75814	0.000185662
ENSG00000151474	FRMD4A	3.7575	0.000186128
ENSG00000096996	IL12RB1	3.75723	0.000186327
ENSG00000152242	C18orf25	3.75657	0.000186806
ENSG00000105278	ZFR2	3.75596	0.000187255
ENSG00000197555	SIPA1L1	3.75423	0.000188524
ENSG00000102001	CACNA1F	3.75339	0.000189147
ENSG00000132837	DMGDH	3.75305	0.000189397
ENSG00000105792	CFAP69	3.75159	0.00019048
ENSG00000154240	CEP112	3.75133	0.000190678
ENSG00000134072	CAMK1	3.75101	0.000190913
ENSG00000069966	GNB5	3.75071	0.000191136
ENSG00000119185	ITGB1BP1	3.7492	0.000192271
ENSG00000106789	CORO2A	3.74893	0.00019247
ENSG00000122966	CIT	3.74871	0.000192636
ENSG00000135338	LCA5	3.74789	0.000193256
ENSG00000151490	PTPRO	3.74764	0.000193445
ENSG00000144677	CTDSPL	3.74696	0.000193955
ENSG00000214575	CPEB1	3.74654	0.000194278
ENSG00000008118	CAMK1G	3.74556	0.000195024
ENSG00000175161	CADM2	3.74535	0.00019518
ENSG00000198945	L3MBTL3	3.74511	0.000195363
ENSG00000141391	PRELID3A	3.74386	0.000196316
ENSG00000205593	DENND6B	3.74359	0.000196525
ENSG00000123610	TNFAIP6	3.74356	0.000196551
ENSG00000064687	ABCA7	3.73443	0.000203671
ENSG00000139517	LNX2	3.73048	0.000206824
ENSG00000149571	KIRREL3	3.73017	0.000207078
ENSG00000007174	DNAH9	3.72911	0.000207931
ENSG00000138709	LARP1B	3.72866	0.000208295
ENSG00000155962	CLIC2	3.72827	0.000208614
ENSG00000126391	FRMD8	3.72814	0.000208713
ENSG00000268089	GABRQ	3.72746	0.000209266
ENSG00000198018	ENTPD7	3.7264	0.000210136
ENSG00000117152	RGS4	3.72538	0.000210968
ENSG00000105717	PBX4	3.72215	0.000213634
ENSG00000121988	ZRANB3	3.72099	0.000214598
ENSG00000214050	FBXO16	3.71954	0.000215808
ENSG00000178796	RIIAD1	3.71883	0.000216398
ENSG00000067057	PFKP	3.71855	0.000216635
ENSG00000183309	ZNF623	3.71635	0.00021849
ENSG00000164048	ZNF589	3.71428	0.000220258
ENSG00000172602	RND1	3.71363	0.000220811
ENSG00000136928	GABBR2	3.7134	0.00022101
ENSG00000105255	FSD1	3.71324	0.000221145
ENSG00000106078	COBL	3.71145	0.000222682
ENSG00000171291	ZNF439	3.71109	0.000222991
ENSG00000143889	HNRNPLL	3.71043	0.000223566
ENSG00000106546	AHR	3.70993	0.000224001
ENSG00000167549	CORO6	3.7077	0.000225939
ENSG00000121964	GTDC1	3.70648	0.000227007
ENSG00000138604	GLCE	3.70638	0.000227101
ENSG00000178965	ERICH3	3.70335	0.000229777
ENSG00000164211	STARD4	3.70319	0.000229918
ENSG00000003137	CYP26B1	3.70314	0.000229962
ENSG00000122359	ANXA11	3.70097	0.000231898
ENSG00000112541	PDE10A	3.70028	0.000232514
ENSG00000005448	WDR54	3.69954	0.00023318
ENSG00000186230	ZNF749	3.69897	0.000233699
ENSG00000170382	LRRN2	3.69863	0.000234002
ENSG00000178235	SLITRK1	3.69727	0.000235233
ENSG00000188095	MESP2	3.69546	0.000236887
ENSG00000069535	MAOB	3.69542	0.000236921
ENSG00000205277	MUC12	3.688	0.000243797
ENSG00000197763	TXNRD3	3.68724	0.000244516
ENSG00000139915	MDGA2	3.68674	0.000244984
ENSG00000138378	STAT4	3.68074	0.000250708
ENSG00000177542	SLC25A22	3.67977	0.000251645
ENSG00000173114	LRRN3	3.67458	0.000256715
ENSG00000130032	PRRG3	3.67354	0.00025774
ENSG00000186642	PDE2A	3.67251	0.000258764
ENSG00000146376	ARHGAP18	3.67213	0.00025914
ENSG00000145604	SKP2	3.67193	0.000259335
ENSG00000157388	CACNA1D	3.67109	0.000260177
ENSG00000177570	SAMD12	3.6676	0.000263678
ENSG00000146670	CDCA5	3.66664	0.000264654
ENSG00000164221	CCDC112	3.66477	0.000266555
ENSG00000204396	VWA7	3.66357	0.000267784
ENSG00000085465	OVGP1	3.66329	0.000268069
ENSG00000128298	BAIAP2L2	3.66128	0.000270144
ENSG00000135722	FBXL8	3.65781	0.000273754
ENSG00000169131	ZNF354A	3.6578	0.000273772
ENSG00000112242	E2F3	3.6566	0.000275025
ENSG00000010818	HIVEP2	3.65552	0.000276168
ENSG00000165197	VEGFD	3.65508	0.000276633
ENSG00000117155	SSX2IP	3.65371	0.000278079
ENSG00000187860	CCDC157	3.65314	0.000278694
ENSG00000170365	SMAD1	3.65033	0.000281702
ENSG00000100522	GNPNAT1	3.64965	0.000282435
ENSG00000152944	MED21	3.64962	0.000282464
ENSG00000145414	NAF1	3.6463	0.000286063
ENSG00000102271	KLHL4	3.64627	0.000286101
ENSG00000260230	FRRS1L	3.64605	0.000286332
ENSG00000182168	UNC5C	3.64335	0.000289301
ENSG00000169919	GUSB	3.64277	0.00028994
ENSG00000121769	FABP3	3.64204	0.000290755
ENSG00000100504	PYGL	3.64121	0.000291668
ENSG00000126583	PRKCG	3.63912	0.000294002
ENSG00000009950	MLXIPL	3.63328	0.000300613
ENSG00000076356	PLXNA2	3.63306	0.000300868
ENSG00000116353	MECR	3.63291	0.00030103
ENSG00000106537	TSPAN13	3.63129	0.000302898
ENSG00000125945	ZNF436	3.63029	0.000304046
ENSG00000174576	NPAS4	3.62899	0.000305561
ENSG00000185615	PDIA2	3.62871	0.000305875
ENSG00000090565	RAB11FIP3	3.62853	0.000306089
ENSG00000184117	NIPSNAP1	3.62796	0.000306751
ENSG00000187024	PTRH1	3.62791	0.000306811
ENSG00000067798	NAV3	3.62765	0.000307112
ENSG00000147996	CBWD5	3.62632	0.000308668
ENSG00000166159	LRTM2	3.62545	0.000309691
ENSG00000139318	DUSP6	3.62521	0.000309975
ENSG00000171132	PRKCE	3.62353	0.000311961
ENSG00000102466	FGF14	3.61968	0.000316543
ENSG00000163032	VSNL1	3.61835	0.000318148
ENSG00000130695	CEP85	3.61743	0.000319258
ENSG00000078725	BRINP1	3.61688	0.00031992
ENSG00000133661	SFTPD	3.61629	0.000320639
ENSG00000143850	PLEKHA6	3.61436	0.000322995
ENSG00000134283	PPHLN1	3.61284	0.000324861
ENSG00000143942	CHAC2	3.61272	0.000325002
ENSG00000077264	PAK3	3.61123	0.000326843
ENSG00000122512	PMS2	3.60996	0.000328415
ENSG00000112812	PRSS16	3.60995	0.000328433
ENSG00000167656	LY6D	3.60831	0.000330478
ENSG00000161328	LRRC56	3.60789	0.000330998
ENSG00000137941	TTLL7	3.60742	0.00033159
ENSG00000114374	USP9Y	3.60709	0.000332002
ENSG00000198270	TMEM116	3.60697	0.00033215
ENSG00000111670	GNPTAB	3.6069	0.000332245
ENSG00000170775	GPR37	3.60661	0.000332599
ENSG00000131061	ZNF341	3.60585	0.000333561
ENSG00000105810	CDK6	3.60533	0.000334214
ENSG00000167670	CHAF1A	3.60449	0.000335278
ENSG00000105821	DNAJC2	3.60419	0.000335662
ENSG00000171033	PKIA	3.60317	0.000336954
ENSG00000153956	CACNA2D1	3.60216	0.000338244
ENSG00000162728	KCNJ9	3.59955	0.000341588
ENSG00000116852	KIF21B	3.59949	0.000341674
ENSG00000145949	MYLK4	3.59822	0.000343315
ENSG00000151338	MIPOL1	3.59672	0.000345254
ENSG00000150667	FSIP1	3.59464	0.000347973
ENSG00000158079	PTPDC1	3.59306	0.000350053
ENSG00000171988	JMJD1C	3.59257	0.000350699
ENSG00000103126	AXIN1	3.59257	0.000350704
ENSG00000185737	NRG3	3.59228	0.000351088
ENSG00000059915	PSD	3.59119	0.000352532
ENSG00000152749	GPR180	3.58909	0.000355329
ENSG00000112305	SMAP1	3.58807	0.0003567
ENSG00000117020	AKT3	3.58752	0.000357443
ENSG00000091129	NRCAM	3.58744	0.000357548
ENSG00000157613	CREB3L1	3.58612	0.000359323
ENSG00000159733	ZFYVE28	3.58547	0.000360208
ENSG00000135740	SLC9A5	3.58451	0.000361508
ENSG00000170558	CDH2	3.58403	0.000362154
ENSG00000185880	TRIM69	3.58216	0.000364718
ENSG00000152061	RABGAP1L	3.58212	0.000364771
ENSG00000166862	CACNG2	3.58101	0.000366298
ENSG00000173933	RBM4	3.5803	0.000367269
ENSG00000138411	HECW2	3.57995	0.000367759
ENSG00000077279	DCX	3.57894	0.000369157
ENSG00000158792	SPATA2L	3.57797	0.0003705
ENSG00000198055	GRK6	3.5765	0.000372546
ENSG00000040199	PHLPP2	3.57646	0.000372605
ENSG00000076554	TPD52	3.57536	0.000374156
ENSG00000165752	STK32C	3.57522	0.000374342
ENSG00000100271	TTLL1	3.57513	0.000374474
ENSG00000163686	ABHD6	3.57446	0.000375418
ENSG00000163013	FBXO41	3.5718	0.000379185
ENSG00000152954	NRSN1	3.57086	0.000380518
ENSG00000145506	NKD2	3.5706	0.000380889
ENSG00000141084	RANBP10	3.56956	0.000382374
ENSG00000130529	TRPM4	3.5691	0.00038303
ENSG00000171224	FAM241B	3.56884	0.000383412
ENSG00000150938	CRIM1	3.56873	0.000383569
ENSG00000145632	PLK2	3.56816	0.000384392
ENSG00000130558	OLFM1	3.56805	0.000384539
ENSG00000157087	ATP2B2	3.56773	0.000385008
ENSG00000179397	CATSPERE	3.56727	0.000385665
ENSG00000101773	RBBP8	3.5619	0.000393498
ENSG00000162374	ELAVL4	3.55649	0.000401539
ENSG00000021826	CPS1	3.55633	0.000401783
ENSG00000135749	PCNX2	3.55513	0.000403577
ENSG00000179833	SERTAD2	3.55513	0.000403581
ENSG00000120256	LRP11	3.55357	0.000405934
ENSG00000114026	OGG1	3.55103	0.000409814
ENSG00000144134	RABL2A	3.54873	0.000413334
ENSG00000100206	DMC1	3.54853	0.000413654
ENSG00000274512	TBC1D3L	3.54698	0.000416041
ENSG00000134574	DDB2	3.54688	0.000416201
ENSG00000128482	RNF112	3.54664	0.000416564
ENSG00000198331	HYLS1	3.54566	0.000418099
ENSG00000116771	AGMAT	3.54563	0.000418143
ENSG00000109738	GLRB	3.54442	0.000420032
ENSG00000152377	SPOCK1	3.5444	0.000420055
ENSG00000006432	MAP3K9	3.54432	0.000420189
ENSG00000135862	LAMC1	3.54389	0.000420854
ENSG00000151229	SLC2A13	3.54268	0.000422769
ENSG00000105245	NUMBL	3.54129	0.000424956
ENSG00000102172	SMS	3.54074	0.000425833
ENSG00000008710	PKD1	3.54069	0.000425905
ENSG00000196220	SRGAP3	3.54067	0.000425937
ENSG00000198208	RPS6KL1	3.53992	0.000427133
ENSG00000139154	AEBP2	3.53884	0.000428846
ENSG00000135315	CEP162	3.53693	0.000431906
ENSG00000159753	CARMIL2	3.53636	0.000432823
ENSG00000040275	SPDL1	3.53519	0.000434713
ENSG00000141750	STAC2	3.53404	0.000436564
ENSG00000155980	KIF5A	3.53384	0.000436892
ENSG00000114279	FGF12	3.53284	0.000438525
ENSG00000113327	GABRG2	3.53276	0.000438657
ENSG00000166896	ATP23	3.53224	0.000439499
ENSG00000170231	FABP6	3.53207	0.00043977
ENSG00000260001	TGFBR3L	3.53175	0.000440303
ENSG00000154548	SRSF12	3.52991	0.000443317
ENSG00000089041	P2RX7	3.52945	0.000444081
ENSG00000140398	NEIL1	3.52925	0.000444401
ENSG00000185361	TNFAIP8L1	3.52824	0.000446074
ENSG00000145545	SRD5A1	3.52808	0.000446345
ENSG00000136404	TM6SF1	3.52782	0.000446766
ENSG00000178078	STAP2	3.52702	0.000448103
ENSG00000024862	CCDC28A	3.52383	0.000453424
ENSG00000170191	NANP	3.52045	0.00045915
ENSG00000172062	SMN1	3.51777	0.00046372
ENSG00000121406	ZNF549	3.51531	0.000467968
ENSG00000065989	PDE4A	3.51393	0.000470352
ENSG00000073670	ADAM11	3.51261	0.000472657
ENSG00000103005	USB1	3.50814	0.00048053
ENSG00000091157	WDR7	3.50809	0.000480621
ENSG00000150471	ADGRL3	3.50715	0.000482281
ENSG00000103855	CD276	3.50611	0.000484135
ENSG00000008394	MGST1	3.50417	0.000487615
ENSG00000152455	SUV39H2	3.50265	0.000490355
ENSG00000133687	TMTC1	3.5017	0.000492078
ENSG00000085978	ATG16L1	3.50016	0.000494885
ENSG00000079691	CARMIL1	3.49967	0.000495778
ENSG00000188659	SAXO2	3.49961	0.000495892
ENSG00000108590	MED31	3.49949	0.000496115
ENSG00000148481	MINDY3	3.49931	0.000496438
ENSG00000027001	MIPEP	3.4977	0.000499396
ENSG00000073605	GSDMB	3.49712	0.000500456
ENSG00000164116	GUCY1A1	3.49684	0.000500982
ENSG00000142185	TRPM2	3.49654	0.00050152
ENSG00000273899	NOL12	3.49541	0.000503611
ENSG00000181467	RAP2B	3.4923	0.000509416
ENSG00000104635	SLC39A14	3.49008	0.000513598
ENSG00000003147	ICA1	3.48954	0.000514609
ENSG00000221968	FADS3	3.48925	0.000515165
ENSG00000155846	PPARGC1B	3.48862	0.000516359
ENSG00000107147	KCNT1	3.48792	0.000517691
ENSG00000163827	LRRC2	3.48773	0.000518056
ENSG00000158711	ELK4	3.48686	0.00051971
ENSG00000162601	MYSM1	3.48686	0.000519713
ENSG00000137261	KIAA0319	3.48538	0.000522531
ENSG00000147481	SNTG1	3.48349	0.000526184
ENSG00000244005	NFS1	3.48244	0.000528205
ENSG00000040933	INPP4A	3.4823	0.000528475
ENSG00000144021	CIAO1	3.48084	0.000531316
ENSG00000277531	PNMA8C	3.48037	0.000532231
ENSG00000088538	DOCK3	3.4802	0.000532564
ENSG00000198003	CCDC151	3.47989	0.000533181
ENSG00000175906	ARL4D	3.47815	0.000536593
ENSG00000155858	LSM11	3.47775	0.000537369
ENSG00000150712	MTMR12	3.47734	0.000538173
ENSG00000109339	MAPK10	3.47719	0.000538476
ENSG00000186487	MYT1L	3.47634	0.000540147
ENSG00000148925	BTBD10	3.47456	0.000543682
ENSG00000225830	ERCC6	3.474	0.000544805
ENSG00000172613	RAD9A	3.47386	0.000545083
ENSG00000144868	TMEM108	3.47347	0.000545858
ENSG00000139874	SSTR1	3.47289	0.000547026
ENSG00000196793	ZNF239	3.47069	0.000551451
ENSG00000117016	RIMS3	3.46952	0.000553807
ENSG00000184368	MAP7D2	3.4666	0.000559755
ENSG00000117724	CENPF	3.46537	0.000562286
ENSG00000132840	BHMT2	3.46483	0.000563395
ENSG00000151690	MFSD6	3.46481	0.000563435
ENSG00000104427	ZC2HC1A	3.46409	0.000564916
ENSG00000133818	RRAS2	3.46358	0.000565975
ENSG00000165124	SVEP1	3.46357	0.000565989
ENSG00000188191	PRKAR1B	3.46211	0.00056902
ENSG00000072657	TRHDE	3.46079	0.000571772
ENSG00000146090	RASGEF1C	3.45687	0.000580008
ENSG00000087842	PIR	3.45687	0.000580015
ENSG00000150687	PRSS23	3.45619	0.000581448
ENSG00000104450	SPAG1	3.4552	0.000583543
ENSG00000114021	NIT2	3.44817	0.000598675
ENSG00000157219	HTR5A	3.4476	0.000599924
ENSG00000152465	NMT2	3.44628	0.000602806
ENSG00000159055	MIS18A	3.4439	0.000608061
ENSG00000112796	ENPP5	3.44328	0.000609428
ENSG00000165072	MAMDC2	3.44027	0.000616134
ENSG00000196268	ZNF493	3.43996	0.000616811
ENSG00000112062	MAPK14	3.43865	0.000619771
ENSG00000089723	OTUB2	3.43785	0.000621561
ENSG00000101327	PDYN	3.43678	0.000623992
ENSG00000114405	C3orf14	3.4351	0.000627805
ENSG00000179841	AKAP5	3.4348	0.000628481
ENSG00000081479	LRP2	3.43361	0.000631194
ENSG00000198920	KIAA0753	3.43322	0.000632096
ENSG00000169758	TMEM266	3.43266	0.000633376
ENSG00000127124	HIVEP3	3.42994	0.000639659
ENSG00000170876	TMEM43	3.42942	0.000640865
ENSG00000013016	EHD3	3.42856	0.000642869
ENSG00000047365	ARAP2	3.42826	0.000643565
ENSG00000137364	TPMT	3.4254	0.000650251
ENSG00000177192	PUS1	3.42313	0.000655626
ENSG00000128045	RASL11B	3.42248	0.000657165
ENSG00000007264	MATK	3.42231	0.000657564
ENSG00000183908	LRRC55	3.41926	0.000664845
ENSG00000068615	REEP1	3.41886	0.000665814
ENSG00000114346	ECT2	3.41845	0.000666806
ENSG00000215041	NEURL4	3.41838	0.000666962
ENSG00000188859	FAM78B	3.41554	0.000673858
ENSG00000168734	PKIG	3.41429	0.00067689
ENSG00000011638	TMEM159	3.41379	0.000678113
ENSG00000174206	C12orf66	3.4137	0.000678339
ENSG00000163914	RHO	3.41339	0.000679091
ENSG00000005020	SKAP2	3.41228	0.000681815
ENSG00000146021	KLHL3	3.41174	0.000683145
ENSG00000196990	FAM163B	3.41132	0.000684186
ENSG00000112210	RAB23	3.41089	0.000685243
ENSG00000151014	NOCT	3.41078	0.000685532
ENSG00000116194	ANGPTL1	3.40814	0.000692066
ENSG00000104093	DMXL2	3.40757	0.000693489
ENSG00000197275	RAD54B	3.40708	0.000694721
ENSG00000170439	METTL7B	3.40435	0.000701585
ENSG00000258986	TMEM179	3.40433	0.000701654
ENSG00000060558	GNA15	3.40341	0.000703963
ENSG00000174469	CNTNAP2	3.40323	0.000704434
ENSG00000136068	FLNB	3.40319	0.000704538
ENSG00000062282	DGAT2	3.40304	0.000704899
ENSG00000275111	ZNF2	3.40292	0.000705204
ENSG00000198797	BRINP2	3.40254	0.000706167
ENSG00000121905	HPCA	3.40106	0.000709956
ENSG00000154144	TBRG1	3.40053	0.000711313
ENSG00000177465	ACOT4	3.40018	0.000712186
ENSG00000009709	PAX7	3.39592	0.000723184
ENSG00000107281	NPDC1	3.39513	0.00072523
ENSG00000185668	POU3F1	3.39507	0.00072541
ENSG00000013725	CD6	3.3945	0.000726894
ENSG00000185250	PPIL6	3.39447	0.000726951
ENSG00000168661	ZNF30	3.39442	0.000727097
ENSG00000182901	RGS7	3.39389	0.000728477
ENSG00000113240	CLK4	3.39332	0.000729981
ENSG00000124664	SPDEF	3.39316	0.000730397
ENSG00000131149	GSE1	3.39061	0.000737119
ENSG00000170442	KRT86	3.39025	0.000738058
ENSG00000146267	FAXC	3.38674	0.000747411
ENSG00000142920	AZIN2	3.3865	0.000748052
ENSG00000102901	CENPT	3.38634	0.000748484
ENSG00000165695	AK8	3.38319	0.000756965
ENSG00000130649	CYP2E1	3.3817	0.000761026
ENSG00000136531	SCN2A	3.38059	0.000764062
ENSG00000109158	GABRA4	3.38041	0.000764541
ENSG00000161558	TMEM143	3.38011	0.000765367
ENSG00000137494	ANKRD42	3.37988	0.000765999
ENSG00000105639	JAK3	3.37845	0.000769921
ENSG00000156463	SH3RF2	3.3775	0.000772545
ENSG00000109944	JHY	3.37738	0.000772887
ENSG00000166888	STAT6	3.37691	0.000774187
ENSG00000010539	ZNF200	3.37664	0.000774921
ENSG00000112706	IMPG1	3.37515	0.000779078
ENSG00000008283	CYB561	3.37509	0.00077924
ENSG00000138346	DNA2	3.37492	0.000779704
ENSG00000103264	FBXO31	3.37381	0.000782797
ENSG00000182963	GJC1	3.37281	0.000785618
ENSG00000092208	GEMIN2	3.36994	0.00079371
ENSG00000175766	EIF4E1B	3.36813	0.000798847
ENSG00000132603	NIP7	3.36747	0.000800733
ENSG00000121898	CPXM2	3.36701	0.000802037
ENSG00000116922	C1orf109	3.36603	0.000804851
ENSG00000122691	TWIST1	3.36389	0.000811013
ENSG00000102879	CORO1A	3.36289	0.000813905
ENSG00000112186	CAP2	3.36085	0.000819852
ENSG00000129534	MIS18BP1	3.36048	0.000820928
ENSG00000143156	NME7	3.35972	0.000823141
ENSG00000104723	TUSC3	3.35798	0.000828267
ENSG00000163872	YEATS2	3.35753	0.000829608
ENSG00000114107	CEP70	3.35729	0.000830294
ENSG00000173653	RCE1	3.35526	0.000836322
ENSG00000205571	SMN2	3.35512	0.000836749
ENSG00000240038	AMY2B	3.35399	0.000840109
ENSG00000100678	SLC8A3	3.35254	0.000844441
ENSG00000198554	WDHD1	3.35195	0.000846211
ENSG00000116147	TNR	3.35101	0.000849068
ENSG00000122824	NUDT10	3.34968	0.000853062
ENSG00000153814	JAZF1	3.34682	0.000861767
ENSG00000123191	ATP7B	3.34592	0.000864551
ENSG00000261652	C15orf65	3.3459	0.000864597
ENSG00000171724	VAT1L	3.34516	0.000866863
ENSG00000118369	USP35	3.34482	0.000867919
ENSG00000177511	ST8SIA3	3.34331	0.000872574
ENSG00000173614	NMNAT1	3.3432	0.00087291
ENSG00000127989	MTERF1	3.34142	0.000878444
ENSG00000180626	ZNF594	3.34046	0.000881445
ENSG00000153902	LGI4	3.34033	0.000881858
ENSG00000043591	ADRB1	3.33891	0.000886306
ENSG00000188343	FAM92A	3.33863	0.000887166
ENSG00000163131	CTSS	3.33795	0.000889297
ENSG00000101463	SYNDIG1	3.33675	0.000893088
ENSG00000162241	SLC25A45	3.3366	0.000893559
ENSG00000135045	C9orf40	3.33594	0.000895666
ENSG00000204147	ASAH2B	3.3357	0.000896429
ENSG00000135709	KIAA0513	3.33551	0.00089701
ENSG00000148832	PAOX	3.33482	0.000899212
ENSG00000189007	ADAT2	3.33418	0.000901262
ENSG00000143196	DPT	3.33344	0.000903621
ENSG00000203780	FANK1	3.333	0.000905038
ENSG00000157064	NMNAT2	3.33187	0.000908647
ENSG00000007944	MYLIP	3.33148	0.000909888
ENSG00000179889	PDXDC1	3.33071	0.000912395
ENSG00000159023	EPB41	3.32876	0.000918682
ENSG00000145675	PIK3R1	3.32821	0.000920475
ENSG00000136643	RPS6KC1	3.3272	0.000923775
ENSG00000106327	TFR2	3.32701	0.000924395
ENSG00000121440	PDZRN3	3.32633	0.000926612
ENSG00000144339	TMEFF2	3.32632	0.000926634
ENSG00000176049	JAKMIP2	3.32474	0.00093182
ENSG00000066185	ZMYND12	3.31939	0.000949567
ENSG00000173826	KCNH6	3.31907	0.000950654
ENSG00000104413	ESRP1	3.31851	0.000952514
ENSG00000127152	BCL11B	3.31819	0.000953611
ENSG00000213930	GALT	3.3181	0.000953887
ENSG00000159259	CHAF1B	3.31687	0.000958059
ENSG00000117262	GPR89A	3.31668	0.000958682
ENSG00000156959	LHFPL4	3.31552	0.000962606
ENSG00000173137	ADCK5	3.31452	0.00096599
ENSG00000117791	2023-03-02	3.31262	0.000972494
ENSG00000103021	CCDC113	3.31205	0.000974422
ENSG00000110660	SLC35F2	3.31193	0.00097485
ENSG00000172782	FADS6	3.31124	0.000977206
ENSG00000159082	SYNJ1	3.31035	0.00098029
ENSG00000196950	SLC39A10	3.30982	0.000982119
ENSG00000139988	RDH12	3.30904	0.000984812
ENSG00000197808	ZNF461	3.30797	0.000988525
ENSG00000206172	HBA1	3.30747	0.00099024
ENSG00000197933	ZNF823	3.30629	0.000994375
ENSG00000103707	MTFMT	3.30388	0.00100282
ENSG00000178773	CPNE7	3.30311	0.00100554
ENSG00000087299	L2HGDH	3.30271	0.00100696
ENSG00000189298	ZKSCAN3	3.29823	0.0010229
ENSG00000142408	CACNG8	3.29723	0.0010265
ENSG00000196172	ZNF681	3.29624	0.00103006
ENSG00000080819	CPOX	3.29481	0.00103525
ENSG00000119661	DNAL1	3.29467	0.00103573
ENSG00000106608	URGCP	3.29295	0.00104201
ENSG00000268182	SMIM17	3.29293	0.00104206
ENSG00000134058	CDK7	3.29187	0.00104596
ENSG00000139973	SYT16	3.29012	0.00105239
ENSG00000179673	RPRML	3.28945	0.00105483
ENSG00000243667	WDR92	3.28618	0.00106696
ENSG00000128739	SNRPN	3.28518	0.00107071
ENSG00000178149	DALRD3	3.28451	0.00107323
ENSG00000185869	ZNF829	3.28345	0.00107719
ENSG00000075945	KIFAP3	3.28267	0.00108013
ENSG00000115685	PPP1R7	3.28174	0.00108364
ENSG00000103042	SLC38A7	3.28154	0.00108439
ENSG00000163449	TMEM169	3.28154	0.0010844
ENSG00000258947	TUBB3	3.28124	0.00108553
ENSG00000163704	PRRT3	3.281	0.00108644
ENSG00000003393	ALS2	3.27956	0.00109194
ENSG00000256087	ZNF432	3.27894	0.00109427
ENSG00000196724	ZNF418	3.27692	0.00110204
ENSG00000131845	ZNF304	3.27662	0.00110317
ENSG00000113838	TBCCD1	3.27544	0.00110774
ENSG00000116141	MARK1	3.27526	0.00110843
ENSG00000105926	MPP6	3.27441	0.00111169
ENSG00000204104	TRAF3IP1	3.27401	0.00111325
ENSG00000135931	ARMC9	3.27391	0.00111365
ENSG00000158296	SLC13A3	3.27263	0.00111864
ENSG00000178295	GEN1	3.27239	0.00111955
ENSG00000163006	CCDC138	3.27214	0.00112054
ENSG00000072682	P4HA2	3.27047	0.00112705
ENSG00000138623	SEMA7A	3.27023	0.00112802
ENSG00000174442	ZWILCH	3.2702	0.00112814
ENSG00000181896	ZNF101	3.26902	0.00113277
ENSG00000051825	MPHOSPH9	3.26612	0.00114424
ENSG00000188171	ZNF626	3.26598	0.00114482
ENSG00000178974	FBXO34	3.26486	0.00114926
ENSG00000186479	RGS7BP	3.26372	0.00115385
ENSG00000150394	CDH8	3.26349	0.00115477
ENSG00000106367	AP1S1	3.26237	0.00115926
ENSG00000183036	PCP4	3.26014	0.00116827
ENSG00000112394	SLC16A10	3.25822	0.00117609
ENSG00000077616	NAALAD2	3.25473	0.00119041
ENSG00000130818	ZNF426	3.25403	0.0011933
ENSG00000186952	TMEM232	3.25383	0.00119413
ENSG00000196715	VKORC1L1	3.25371	0.00119462
ENSG00000107105	ELAVL2	3.24824	0.00121746
ENSG00000091664	SLC17A6	3.24808	0.00121815
ENSG00000140876	NUDT7	3.24476	0.00123223
ENSG00000137033	IL33	3.2442	0.00123463
ENSG00000151150	ANK3	3.2436	0.00123717
ENSG00000113645	WWC1	3.23966	0.00125412
ENSG00000135951	TSGA10	3.23882	0.00125778
ENSG00000188582	PAQR9	3.23846	0.00125933
ENSG00000102383	ZDHHC15	3.23819	0.00126051
ENSG00000146243	IRAK1BP1	3.23805	0.00126111
ENSG00000118402	ELOVL4	3.23784	0.00126205
ENSG00000109680	TBC1D19	3.23782	0.00126214
ENSG00000137338	PGBD1	3.23615	0.00126942
ENSG00000087116	ADAMTS2	3.2359	0.00127052
ENSG00000126215	XRCC3	3.23566	0.00127158
ENSG00000127334	DYRK2	3.23559	0.00127186
ENSG00000187790	FANCM	3.23538	0.00127282
ENSG00000123473	STIL	3.23487	0.00127503
ENSG00000175455	CCDC14	3.23243	0.00128582
ENSG00000145526	CDH18	3.23113	0.00129159
ENSG00000175104	TRAF6	3.22998	0.00129671
ENSG00000100285	NEFH	3.22926	0.00129993
ENSG00000197535	MYO5A	3.22748	0.00130795
ENSG00000278558	TMEM191B	3.227	0.00131008
ENSG00000115561	CHMP3	3.22656	0.00131207
ENSG00000101391	CDK5RAP1	3.22506	0.00131885
ENSG00000177628	GBA	3.22257	0.00133022
ENSG00000136997	MYC	3.22067	0.00133893
ENSG00000171159	C9orf16	3.21669	0.00135736
ENSG00000067533	RRP15	3.21649	0.00135828
ENSG00000168014	C2CD3	3.21273	0.00137591
ENSG00000214413	BBIP1	3.21221	0.00137839
ENSG00000121753	ADGRB2	3.21164	0.00138106
ENSG00000178234	GALNT11	3.21068	0.00138565
ENSG00000154370	TRIM11	3.21004	0.00138867
ENSG00000138172	CALHM2	3.20959	0.0013908
ENSG00000104312	RIPK2	3.2081	0.00139793
ENSG00000115946	PNO1	3.20737	0.00140143
ENSG00000160439	RDH13	3.20625	0.00140681
ENSG00000160949	TONSL	3.20601	0.00140798
ENSG00000154258	ABCA9	3.20547	0.00141059
ENSG00000177189	RPS6KA3	3.2051	0.00141238
ENSG00000056277	ZNF280C	3.20406	0.00141742
ENSG00000099940	SNAP29	3.2035	0.00142012
ENSG00000221946	FXYD7	3.20287	0.00142317
ENSG00000182621	PLCB1	3.20045	0.00143502
ENSG00000088808	PPP1R13B	3.19792	0.00144749
ENSG00000187815	ZFP69	3.19574	0.00145831
ENSG00000189164	ZNF527	3.19516	0.00146118
ENSG00000152495	CAMK4	3.19456	0.00146416
ENSG00000187094	CCK	3.19342	0.00146989
ENSG00000073910	FRY	3.19304	0.00147181
ENSG00000140937	CDH11	3.19086	0.00148276
ENSG00000108091	CCDC6	3.19039	0.00148514
ENSG00000099250	NRP1	3.1886	0.00149427
ENSG00000168038	ULK4	3.18816	0.00149649
ENSG00000164418	GRIK2	3.18782	0.00149822
ENSG00000090975	PITPNM2	3.1865	0.00150497
ENSG00000127993	RBM48	3.18632	0.0015059
ENSG00000048140	TSPAN17	3.18627	0.00150614
ENSG00000011454	RABGAP1	3.1819	0.00152875
ENSG00000145982	FARS2	3.17996	0.00153887
ENSG00000166171	DPCD	3.17992	0.00153906
ENSG00000108932	SLC16A6	3.17976	0.0015399
ENSG00000165591	FAAH2	3.17967	0.00154038
ENSG00000203965	EFCAB7	3.17689	0.00155501
ENSG00000105063	PPP6R1	3.17402	0.00157025
ENSG00000108797	CNTNAP1	3.17382	0.00157128
ENSG00000203724	C1orf53	3.17331	0.00157404
ENSG00000180098	TRNAU1AP	3.1733	0.00157409
ENSG00000089163	SIRT4	3.17292	0.00157609
ENSG00000185290	NUPR2	3.17267	0.00157746
ENSG00000141219	C17orf80	3.17256	0.00157804
ENSG00000197580	BCO2	3.17255	0.0015781
ENSG00000182247	UBE2E2	3.172	0.00158101
ENSG00000159339	PADI4	3.17068	0.00158815
ENSG00000196091	MYBPC1	3.17062	0.00158847
ENSG00000176909	MAMSTR	3.17005	0.0015915
ENSG00000111664	GNB3	3.16873	0.00159864
ENSG00000138400	MDH1B	3.16534	0.00161712
ENSG00000168556	ING2	3.16495	0.00161928
ENSG00000188827	SLX4	3.16362	0.0016266
ENSG00000131591	C1orf159	3.16339	0.00162786
ENSG00000107798	LIPA	3.16178	0.00163673
ENSG00000173705	SUSD5	3.1616	0.00163772
ENSG00000147439	BIN3	3.16091	0.00164157
ENSG00000183723	CMTM4	3.15977	0.00164792
ENSG00000196182	STK40	3.1568	0.00166455
ENSG00000181135	ZNF707	3.15507	0.00167432
ENSG00000174871	CNIH2	3.15355	0.00168292
ENSG00000166510	CCDC68	3.15351	0.00168315
ENSG00000008513	ST3GAL1	3.15139	0.00169525
ENSG00000109927	TECTA	3.15135	0.00169548
ENSG00000162783	IER5	3.14917	0.00170801
ENSG00000274349	ZNF658	3.14871	0.00171066
ENSG00000198513	ATL1	3.14814	0.00171391
ENSG00000164818	DNAAF5	3.14805	0.00171447
ENSG00000005884	ITGA3	3.14789	0.00171538
ENSG00000198919	DZIP3	3.14746	0.00171784
ENSG00000136870	ZNF189	3.14661	0.0017228
ENSG00000176871	WSB2	3.14659	0.00172293
ENSG00000126243	LRFN3	3.14647	0.00172358
ENSG00000170631	ZNF16	3.1445	0.00173508
ENSG00000153904	DDAH1	3.14418	0.00173699
ENSG00000184261	KCNK12	3.14364	0.00174013
ENSG00000138111	MFSD13A	3.14255	0.00174653
ENSG00000134057	CCNB1	3.14219	0.00174862
ENSG00000198547	C20orf203	3.14135	0.00175361
ENSG00000177707	NECTIN3	3.14037	0.00175941
ENSG00000153317	ASAP1	3.13731	0.00177762
ENSG00000165476	REEP3	3.13622	0.0017841
ENSG00000278540	ACACA	3.13436	0.00179531
ENSG00000173214	MFSD4B	3.1338	0.0017987
ENSG00000163558	PRKCI	3.13272	0.00180522
ENSG00000169181	GSG1L	3.13089	0.00181637
ENSG00000108947	EFNB3	3.12913	0.00182708
ENSG00000185565	LSAMP	3.1289	0.00182849
ENSG00000128536	CDHR3	3.12828	0.00183233
ENSG00000154359	LONRF1	3.12812	0.00183332
ENSG00000196368	NUDT11	3.128	0.00183404
ENSG00000156253	RWDD2B	3.12736	0.00183802
ENSG00000106328	FSCN3	3.12728	0.00183851
ENSG00000117682	DHDDS	3.12514	0.00185173
ENSG00000101222	SPEF1	3.1209	0.0018782
ENSG00000164291	ARSK	3.11824	0.00189503
ENSG00000083844	ZNF264	3.11713	0.00190208
ENSG00000138658	ZGRF1	3.11594	0.00190963
ENSG00000204262	COL5A2	3.11447	0.00191907
ENSG00000134107	BHLHE40	3.11293	0.00192895
ENSG00000076826	CAMSAP3	3.11244	0.00193212
ENSG00000157557	ETS2	3.1124	0.00193239
ENSG00000172264	MACROD2	3.11167	0.00193709
ENSG00000196396	PTPN1	3.11068	0.00194347
ENSG00000136854	STXBP1	3.11039	0.00194536
ENSG00000116151	MORN1	3.11024	0.00194633
ENSG00000179456	ZBTB18	3.10859	0.00195711
ENSG00000162543	UBXN10	3.10765	0.00196323
ENSG00000140945	CDH13	3.10753	0.00196403
ENSG00000162104	ADCY9	3.10598	0.0019742
ENSG00000178105	DDX10	3.10593	0.00197451
ENSG00000104290	FZD3	3.10364	0.00198967
ENSG00000134265	NAPG	3.10189	0.00200131
ENSG00000125885	MCM8	3.10076	0.00200883
ENSG00000162927	PUS10	3.09997	0.00201413
ENSG00000115461	IGFBP5	3.0983	0.00202539
ENSG00000158220	ESYT3	3.09791	0.00202801
ENSG00000025772	TOMM34	3.0978	0.00202877
ENSG00000189129	PLAC9	3.09772	0.00202931
ENSG00000126733	DACH2	3.09738	0.00203159
ENSG00000080608	PUM3	3.09727	0.00203235
ENSG00000156374	PCGF6	3.09693	0.00203462
ENSG00000152359	POC5	3.09668	0.00203632
ENSG00000075043	KCNQ2	3.09537	0.00204519
ENSG00000023572	GLRX2	3.09491	0.00204834
ENSG00000156050	FAM161B	3.09412	0.0020537
ENSG00000164151	ICE1	3.09387	0.00205544
ENSG00000267909	CCDC177	3.09318	0.00206017
ENSG00000116254	CHD5	3.09313	0.00206049
ENSG00000180287	PLD5	3.09304	0.00206113
ENSG00000183826	BTBD9	3.09274	0.00206313
ENSG00000176563	CNTD1	3.0922	0.00206688
ENSG00000064115	TM7SF3	3.09207	0.00206775
ENSG00000054392	HHAT	3.09201	0.00206818
ENSG00000168453	HR	3.09069	0.00207727
ENSG00000166402	TUB	3.08899	0.00208905
ENSG00000172331	BPGM	3.0884	0.00209313
ENSG00000131370	SH3BP5	3.08785	0.00209693
ENSG00000130812	ANGPTL6	3.08777	0.00209749
ENSG00000197748	CFAP43	3.08611	0.00210908
ENSG00000183682	BMP8A	3.08608	0.00210926
ENSG00000184916	JAG2	3.08397	0.00212412
ENSG00000120251	GRIA2	3.0834	0.00212809
ENSG00000110442	COMMD9	3.08262	0.0021336
ENSG00000185386	MAPK11	3.08177	0.00213967
ENSG00000148814	LRRC27	3.08158	0.00214101
ENSG00000124198	ARFGEF2	3.08106	0.00214471
ENSG00000091039	OSBPL8	3.08051	0.00214858
ENSG00000089199	CHGB	3.08044	0.0021491
ENSG00000152332	UHMK1	3.07874	0.00216119
ENSG00000116191	RALGPS2	3.07759	0.00216945
ENSG00000058668	ATP2B4	3.07757	0.00216963
ENSG00000106484	MEST	3.07309	0.00220201
ENSG00000166546	BEAN1	3.07305	0.00220224
ENSG00000123416	TUBA1B	3.07279	0.00220415
ENSG00000148225	WDR31	3.0727	0.00220486
ENSG00000186111	PIP5K1C	3.07168	0.00221225
ENSG00000188906	LRRK2	3.07139	0.00221438
ENSG00000188092	GPR89B	3.07119	0.00221584
ENSG00000151093	OXSM	3.06988	0.00222547
ENSG00000154277	UCHL1	3.06961	0.00222745
ENSG00000086506	HBQ1	3.06867	0.00223441
ENSG00000042088	TDP1	3.06691	0.00224742
ENSG00000170448	NFXL1	3.06668	0.00224909
ENSG00000138386	NAB1	3.06661	0.00224964
ENSG00000138443	ABI2	3.06621	0.00225261
ENSG00000157542	KCNJ6	3.06603	0.0022539
ENSG00000151692	RNF144A	3.06569	0.00225645
ENSG00000133794	ARNTL	3.06543	0.00225839
ENSG00000137766	UNC13C	3.06532	0.00225922
