# Supplementary material for: The neocortical infrastructure for language involves region-specific patterns of laminar gene expression
Source: Proc Natl Acad Sci U S A. 2024 Aug 12;121(34):e2401687121. doi: 10.1073/pnas.2401687121 (PMC11348331; doi:10.1073/pnas.2401687121)
Supplement: Supplementary file 6 — Dataset S05 (XLSX) [file pnas.2401687121.sd05.xlsx]

## Sheet: Sheet1
Dataset S5. Layer-by-lobe interaction statistics for genes upregulated in Layer II/III and/or Layer V/VI excitatory neurons
gene name	gene ID	t-value	p-value	FDR-p
ENSG00000152894	PTPRK	9.19637	1.05223e-14	2.75895e-11
ENSG00000171243	SOSTDC1	8.58295	2.06931e-13	2.71287e-10
ENSG00000187134	AKR1C1	7.09186	2.57578e-10	2.25123e-07
ENSG00000165973	NELL1	-6.06624	2.81819e-08	1.84733e-05
ENSG00000171509	RXFP1	5.76126	1.08098e-07	5.66867e-05
ENSG00000040731	CDH10	5.48819	3.51307e-07	0.000153521
ENSG00000143013	LMO4	5.44779	4.17318e-07	0.000156316
ENSG00000162670	BRINP3	5.39635	5.19184e-07	0.000170163
ENSG00000172020	GAP43	5.2887	8.17468e-07	0.000238156
ENSG00000157087	ATP2B2	-5.24798	9.69511e-07	0.000254206
ENSG00000122691	TWIST1	5.22708	1.05795e-06	0.000252177
ENSG00000187730	GABRD	-5.13751	1.53509e-06	0.000335416
ENSG00000078725	BRINP1	-5.13524	1.54957e-06	0.000312535
ENSG00000181195	PENK	-5.08225	1.92835e-06	0.000361152
ENSG00000143858	SYT2	-5.06983	2.02936e-06	0.000354733
ENSG00000140015	KCNH5	4.99885	2.7142e-06	0.00044479
ENSG00000180828	BHLHE22	-4.95816	3.20348e-06	0.00049409
ENSG00000145147	SLIT2	-4.7947	6.19029e-06	0.000901719
ENSG00000147655	RSPO2	-4.78856	6.34394e-06	0.000875463
ENSG00000125869	LAMP5	-4.7857	6.41663e-06	0.00084122
ENSG00000105976	MET	-4.76711	6.91024e-06	0.000862792
ENSG00000170786	SDR16C5	-4.74975	7.4042e-06	0.000882446
ENSG00000170290	SLN	4.73511	7.84755e-06	0.000894621
ENSG00000145335	SNCA	4.65586	1.07318e-05	0.00117245
ENSG00000144339	TMEFF2	4.62782	1.19803e-05	0.0012565
ENSG00000156804	FBXO32	-4.62728	1.20056e-05	0.00121072
ENSG00000198838	RYR3	-4.55386	1.59873e-05	0.00155255
ENSG00000164830	OXR1	4.51293	1.87346e-05	0.00175436
ENSG00000139780	METTL21C	-4.48728	2.0683e-05	0.00187003
ENSG00000154478	GPR26	-4.467	2.23612e-05	0.00195436
ENSG00000086506	HBQ1	4.40169	2.87099e-05	0.0024283
ENSG00000173588	CEP83	4.38431	3.06726e-05	0.00251323
ENSG00000108018	SORCS1	4.35625	3.4119e-05	0.00271091
ENSG00000100122	CRYBB1	-4.34516	3.55809e-05	0.00274391
ENSG00000104327	CALB1	-4.3372	3.66679e-05	0.00274695
ENSG00000164619	BMPER	4.33381	3.71398e-05	0.00270501
ENSG00000187122	SLIT1	4.27093	4.70464e-05	0.00333393
ENSG00000152784	PRDM8	-4.23291	5.42232e-05	0.0037414
ENSG00000164100	NDST3	4.17916	6.61915e-05	0.0044501
ENSG00000146242	TPBG	4.16248	7.03965e-05	0.00461449
ENSG00000100285	NEFH	-4.14278	7.56946e-05	0.00484076
ENSG00000164099	PRSS12	-4.1312	7.89833e-05	0.00493082
ENSG00000070182	SPTB	-4.07063	9.85562e-05	0.00600964
ENSG00000149571	KIRREL3	-4.07053	9.85944e-05	0.00587533
ENSG00000066629	EML1	-4.05484	0.000104377	0.0060817
ENSG00000180044	C3orf80	4.05025	0.000106132	0.00604954
ENSG00000184613	NELL2	4.01863	0.000119001	0.00663875
ENSG00000065989	PDE4A	-4.00241	0.000126169	0.006892
ENSG00000143318	CASQ1	3.98123	0.000136154	0.00728564
ENSG00000131504	DIAPH1	-3.97395	0.000139757	0.00732886
ENSG00000041515	MYO16	-3.97285	0.000140309	0.00721353
ENSG00000059691	GATB	3.95628	0.000148885	0.00750726
ENSG00000173406	DAB1	-3.95072	0.000151877	0.00751361
ENSG00000048540	LMO3	3.94081	0.000157344	0.00763992
ENSG00000218336	TENM3	3.89598	0.00018453	0.00879705
ENSG00000204262	COL5A2	-3.88056	0.000194882	0.00912466
ENSG00000171408	PDE7B	-3.84562	0.000220412	0.010139
ENSG00000060656	PTPRU	-3.81593	0.000244597	0.0110575
ENSG00000128203	ASPHD2	-3.7805	0.000276756	0.0122992
ENSG00000120156	TEK	-3.74416	0.000313906	0.0137177
ENSG00000187688	TRPV2	3.70717	0.000356574	0.0153268
ENSG00000158089	GALNT14	3.70346	0.000361141	0.0152728
ENSG00000091664	SLC17A6	-3.67288	0.000401002	0.0166893
ENSG00000196569	LAMA2	3.66335	0.000414243	0.016971
ENSG00000196730	DAPK1	-3.65023	0.000433166	0.0174732
ENSG00000196503	ARL9	-3.64947	0.000434287	0.017253
ENSG00000196950	SLC39A10	3.63976	0.000448863	0.0175659
ENSG00000175048	ZDHHC14	-3.63936	0.000449461	0.0173307
ENSG00000108960	MMD	3.63825	0.000451159	0.017144
ENSG00000036530	CYP46A1	-3.61606	0.000486378	0.0182183
ENSG00000122012	SV2C	-3.60919	0.000497797	0.0183834
ENSG00000187094	CCK	3.60618	0.000502878	0.0183131
ENSG00000171873	ADRA1D	-3.6012	0.000511401	0.0183684
ENSG00000187210	GCNT1	3.59317	0.000525416	0.0186168
ENSG00000144278	GALNT13	-3.58809	0.000534475	0.0186853
ENSG00000175497	DPP10	3.58744	0.000535643	0.0184797
ENSG00000151790	TDO2	-3.5471	0.000613174	0.0208798
ENSG00000066248	NGEF	-3.54416	0.000619233	0.0208158
ENSG00000177098	SCN4B	-3.52002	0.000671051	0.0222721
ENSG00000006625	GGCT	3.50772	0.000699008	0.02291
ENSG00000186297	GABRA5	3.47926	0.000767961	0.0248592
ENSG00000011677	GABRA3	3.45541	0.000830658	0.0265608
ENSG00000185668	POU3F1	-3.45037	0.000844495	0.0266779
ENSG00000183036	PCP4	-3.4454	0.000858363	0.0267932
ENSG00000105662	CRTC1	-3.44109	0.000870569	0.0268545
ENSG00000115290	GRB14	-3.43768	0.000880333	0.0268399
ENSG00000130032	PRRG3	3.41973	0.000933504	0.0281339
ENSG00000143502	SUSD4	-3.41753	0.000940224	0.0280144
ENSG00000188580	NKAIN2	3.41306	0.000954016	0.028106
ENSG00000119782	FKBP1B	3.37019	0.00109629	0.0319387
ENSG00000162545	CAMK2N1	-3.36691	0.00110797	0.0319241
ENSG00000113319	RASGRF2	-3.36206	0.00112544	0.0320751
ENSG00000091482	SMPX	-3.35476	0.00115223	0.0324855
ENSG00000054803	CBLN4	-3.3532	0.00115801	0.032301
ENSG00000169271	HSPB3	3.34932	0.00117258	0.0323633
ENSG00000151690	MFSD6	3.34141	0.00120276	0.0328505
ENSG00000142408	CACNG8	-3.30018	0.0013723	0.0370945
ENSG00000132386	SERPINF1	3.29225	0.00140735	0.0376538
ENSG00000109819	PPARGC1A	-3.24877	0.00161506	0.0427747
ENSG00000157613	CREB3L1	3.24558	0.00163138	0.0427747
ENSG00000169184	MN1	-3.23508	0.00168622	0.0437749
ENSG00000179456	ZBTB18	-3.23381	0.00169292	0.0435179
ENSG00000183346	CABCOCO1	3.23013	0.00171264	0.0435974
ENSG00000003137	CYP26B1	-3.22578	0.00173618	0.0437717
ENSG00000170419	VSTM2A	-3.22572	0.00173648	0.0433625
ENSG00000187323	DCC	-3.22265	0.0017533	0.0433695
ENSG00000135638	EMX1	-3.21889	0.00177407	0.0434729
ENSG00000155868	MED7	3.21215	0.00181191	0.0439891
ENSG00000165995	CACNB2	3.20702	0.00184123	0.0442909
ENSG00000151468	CCDC3	3.19875	0.00188936	0.0450355
ENSG00000143061	IGSF3	-3.19432	0.00191567	0.0452512
ENSG00000172348	RCAN2	-3.17447	0.00203766	0.0477031
ENSG00000060558	GNA15	-3.1723	0.00205141	0.0475999
ENSG00000101188	NTSR1	3.16243	0.00211518	0.0486492
ENSG00000249853	HS3ST5	3.1521	0.00218381	0.0497909
ENSG00000227051	C14orf132	-3.14735	0.0022161	0.0500915
ENSG00000159674	SPON2	-3.14641	0.00222252	0.0498073
ENSG00000119866	BCL11A	-3.1333	0.00231415	0.0514212
ENSG00000173208	ABCD2	-3.11812	0.00242462	0.0534232
ENSG00000103356	EARS2	-3.11601	0.0024404	0.0533228
ENSG00000136720	HS6ST1	-3.1069	0.00250947	0.0543787
ENSG00000115457	IGFBP2	-3.09833	0.00257607	0.0553644
ENSG00000134115	CNTN6	3.08345	0.00269564	0.0574632
ENSG00000111249	CUX2	-3.0827	0.00270177	0.0571294
ENSG00000155657	TTN	3.07092	0.00280024	0.0587378
ENSG00000158292	GPR153	-3.06844	0.00282142	0.0587124
ENSG00000106536	POU6F2	3.05637	0.00292657	0.060421
ENSG00000154027	AK5	3.05618	0.00292821	0.0599826
ENSG00000131773	KHDRBS3	3.04613	0.00301854	0.0613536
ENSG00000152763	WDR78	-3.04244	0.00305235	0.0615635
ENSG00000186188	FFAR4	-3.03476	0.00312389	0.0625255
ENSG00000186952	TMEM232	3.02927	0.0031759	0.0630849
ENSG00000176788	BASP1	3.0197	0.00326858	0.0644378
ENSG00000149654	CDH22	-3.01915	0.00327398	0.0640625
ENSG00000168546	GFRA2	-3.01345	0.00333047	0.0646851
ENSG00000110318	CEP126	-3.00756	0.00338973	0.0653519
ENSG00000135631	RAB11FIP5	-2.99976	0.00346975	0.0664065
ENSG00000133302	SLF1	2.99595	0.00350942	0.0666789
ENSG00000177182	CLVS1	-2.99321	0.00353825	0.0667432
ENSG00000159023	EPB41	-2.99242	0.00354659	0.0664226
ENSG00000152822	GRM1	2.99085	0.00356321	0.0662605
ENSG00000105538	RASIP1	-2.98472	0.00362892	0.0670073
ENSG00000110042	DTX4	-2.98209	0.00365747	0.0670621
ENSG00000152061	RABGAP1L	2.97623	0.00372184	0.0677684
ENSG00000178015	GPR150	2.97582	0.00372634	0.0673825
ENSG00000198586	TLK1	2.96737	0.00382098	0.0686206
ENSG00000135698	MPHOSPH6	2.95781	0.00393087	0.0701138
ENSG00000146090	RASGEF1C	2.95116	0.00400886	0.0710219
ENSG00000169035	KLK7	-2.95058	0.00401582	0.0706677
ENSG00000182463	TSHZ2	-2.94105	0.00413034	0.0721983
ENSG00000164951	PDP1	2.9404	0.00413829	0.0718582
ENSG00000133816	MICAL2	-2.93983	0.00414526	0.0715057
ENSG00000196408	NOXO1	-2.93732	0.00417603	0.0715656
ENSG00000107105	ELAVL2	2.93127	0.00425109	0.072379
ENSG00000106648	GALNTL5	2.93052	0.00426049	0.072071
ENSG00000077327	SPAG6	2.93036	0.00426243	0.0716416
ENSG00000177542	SLC25A22	2.92461	0.00433517	0.0724001
ENSG00000101445	PPP1R16B	-2.91565	0.0044506	0.0738574
ENSG00000138207	RBP4	-2.91328	0.00448166	0.073905
ENSG00000165023	DIRAS2	2.91021	0.00452214	0.0741065
ENSG00000158050	DUSP2	2.90924	0.00453508	0.073857
ENSG00000178171	AMER3	-2.90675	0.00456817	0.0739366
ENSG00000150687	PRSS23	2.90598	0.00457854	0.0736499
ENSG00000162241	SLC25A45	2.90456	0.00459754	0.0735046
ENSG00000182256	GABRG3	2.90197	0.00463241	0.0736133
ENSG00000003987	MTMR7	-2.90196	0.00463258	0.0731725
ENSG00000144021	CIAO1	-2.90018	0.00465677	0.0731141
ENSG00000067533	RRP15	-2.88514	0.00486556	0.0759375
ENSG00000183454	GRIN2A	-2.87325	0.00503661	0.078142
ENSG00000144583	2023-03-04	-2.87129	0.00506542	0.0781267
ENSG00000110786	PTPN5	-2.86716	0.00512639	0.0786047
ENSG00000161267	BDH1	-2.86408	0.00517233	0.0788479
ENSG00000168702	LRP1B	2.86032	0.00522893	0.07925
ENSG00000184828	ZBTB7C	-2.84962	0.00539326	0.0812709
ENSG00000110723	EXPH5	-2.83892	0.00556213	0.0833366
ENSG00000110628	SLC22A18	2.83246	0.00566657	0.0844191
ENSG00000205476	CCDC85C	-2.83023	0.00570299	0.0844815
ENSG00000125895	TMEM74B	-2.82629	0.00576785	0.0849623
ENSG00000178773	CPNE7	2.82487	0.00579138	0.0848324
ENSG00000135298	ADGRB3	2.8193	0.00588469	0.0857203
ENSG00000028203	VEZT	2.81874	0.00589404	0.0853822
ENSG00000198626	RYR2	-2.81874	0.00589414	0.0849145
ENSG00000104722	NEFM	-2.80384	0.00615069	0.0881263
ENSG00000123119	NECAB1	2.80026	0.00621389	0.088548
ENSG00000067715	SYT1	2.77568	0.00666382	0.0944461
ENSG00000114861	FOXP1	2.76872	0.00679647	0.0958083
ENSG00000172613	RAD9A	-2.76709	0.00682794	0.0957372
ENSG00000146070	PLA2G7	2.76219	0.00692319	0.0965564
ENSG00000008394	MGST1	2.75005	0.00716433	0.0993908
ENSG00000144152	FBLN7	-2.73909	0.00738869	0.101964
ENSG00000198915	RASGEF1A	-2.73617	0.00744969	0.102267
ENSG00000147647	DPYS	2.73314	0.00751334	0.102604
ENSG00000119125	GDA	2.72222	0.00774663	0.105242
ENSG00000181656	GPR88	-2.71973	0.0078008	0.105431
ENSG00000198729	PPP1R14C	2.71205	0.00796998	0.107166
ENSG00000158258	CLSTN2	2.70765	0.00806843	0.107936
ENSG00000178105	DDX10	2.7	0.00824217	0.1097
ENSG00000132321	IQCA1	-2.69802	0.00828763	0.109748
ENSG00000163704	PRRT3	-2.68764	0.0085302	0.112393
ENSG00000146374	RSPO3	-2.68538	0.00858389	0.112535
ENSG00000160055	TMEM234	2.68295	0.00864179	0.11273
ENSG00000147679	UTP23	2.67226	0.00890121	0.115539
ENSG00000139915	MDGA2	2.67218	0.00890308	0.114994
ENSG00000103264	FBXO31	-2.66149	0.00916978	0.117859
ENSG00000174871	CNIH2	2.66046	0.00919565	0.117615
ENSG00000157219	HTR5A	2.65361	0.00937072	0.119272
ENSG00000184349	EFNA5	2.63439	0.00987793	0.12512
ENSG00000175426	PCSK1	2.63388	0.00989195	0.124696
ENSG00000136059	VILL	-2.63328	0.0099082	0.124303
ENSG00000156802	ATAD2	2.63062	0.00998033	0.124612
ENSG00000020181	ADGRA2	2.62973	0.0100047	0.124324
ENSG00000156113	KCNMA1	-2.62178	0.0102242	0.126452
ENSG00000106526	ACTR3C	2.60874	0.0105937	0.130407
ENSG00000179774	ATOH7	2.60295	0.0107618	0.131857
ENSG00000121775	TMEM39B	-2.60167	0.0107993	0.131701
ENSG00000249242	TMEM150C	2.60028	0.0108399	0.131584
ENSG00000144668	ITGA9	-2.59864	0.0108882	0.131561
ENSG00000151474	FRMD4A	-2.5983	0.0108984	0.13108
ENSG00000278195	SSTR3	-2.59385	0.0110305	0.132063
ENSG00000182601	HS3ST4	-2.59199	0.0110861	0.132126
ENSG00000056998	GYG2	-2.59144	0.0111026	0.131725
ENSG00000198026	ZNF335	-2.58912	0.0111727	0.131958
ENSG00000162631	NTNG1	-2.5884	0.0111943	0.131621
ENSG00000072954	TMEM38A	-2.58595	0.0112685	0.131902
ENSG00000117155	SSX2IP	-2.58238	0.0113777	0.132588
ENSG00000164112	TMEM155	2.57419	0.011632	0.134951
ENSG00000131061	ZNF341	-2.57185	0.0117053	0.135203
ENSG00000101412	E2F1	-2.5675	0.011843	0.136195
ENSG00000088808	PPP1R13B	-2.56547	0.0119081	0.136346
ENSG00000103855	CD276	-2.55638	0.0122022	0.139106
ENSG00000160460	SPTBN4	-2.54938	0.0124331	0.141123
ENSG00000134516	DOCK2	2.54881	0.012452	0.140729
ENSG00000165868	HSPA12A	-2.54423	0.0126055	0.141852
ENSG00000142920	AZIN2	-2.54181	0.0126872	0.142161
ENSG00000065833	ME1	-2.52914	0.0131231	0.14642
ENSG00000132938	MTUS2	-2.52677	0.0132058	0.146719
ENSG00000159339	PADI4	-2.52417	0.0132977	0.147117
ENSG00000171793	CTPS1	-2.52251	0.0133562	0.147143
ENSG00000075213	SEMA3A	2.51806	0.0135152	0.148271
ENSG00000182240	BACE2	2.50637	0.0139403	0.152297
ENSG00000155093	PTPRN2	-2.50217	0.0140958	0.153358
ENSG00000178149	DALRD3	-2.49827	0.0142416	0.154304
ENSG00000156219	ART3	-2.4956	0.0143424	0.154756
ENSG00000144331	ZNF385B	-2.49375	0.0144126	0.154876
ENSG00000133665	DYDC2	2.4913	0.0145058	0.155242
ENSG00000163046	ANKRD30BL	2.4834	0.0148106	0.157859
ENSG00000150873	C2orf50	-2.47908	0.0149795	0.159013
ENSG00000169220	RGS14	-2.47585	0.0151072	0.159722
ENSG00000188322	SBK1	-2.47485	0.0151467	0.159497
ENSG00000136842	TMOD1	-2.47482	0.0151478	0.158871
ENSG00000130363	RSPH3	-2.47456	0.015158	0.158344
ENSG00000143196	DPT	-2.46817	0.0154141	0.16038
ENSG00000185760	KCNQ5	2.46608	0.0154985	0.160621
ENSG00000164048	ZNF589	-2.46464	0.0155571	0.160593
ENSG00000139318	DUSP6	2.45969	0.0157595	0.162045
ENSG00000157445	CACNA2D3	2.45839	0.0158133	0.161963
ENSG00000165985	C1QL3	2.45637	0.0158967	0.162183
ENSG00000123612	ACVR1C	-2.4563	0.0158998	0.161587
ENSG00000111731	C2CD5	2.45393	0.0159983	0.16196
ENSG00000198171	DDRGK1	-2.45278	0.0160462	0.16182
ENSG00000003147	ICA1	-2.44847	0.0162276	0.163022
ENSG00000144119	C1QL2	-2.44508	0.0163713	0.163838
ENSG00000184922	FMNL1	-2.44429	0.0164046	0.163547
ENSG00000065485	PDIA5	-2.44125	0.0165349	0.164221
ENSG00000137822	TUBGCP4	-2.44061	0.0165626	0.163876
ENSG00000171724	VAT1L	-2.43962	0.0166052	0.16368
ENSG00000168275	COA6	2.43906	0.0166291	0.163302
ENSG00000170485	NPAS2	2.43587	0.0167674	0.164046
ENSG00000139364	TMEM132B	-2.43366	0.0168637	0.164374
ENSG00000178531	CTXN1	2.42995	0.0170268	0.165349
ENSG00000135749	PCNX2	-2.42962	0.0170414	0.164881
ENSG00000165259	HDX	2.41791	0.017565	0.169322
ENSG00000101846	STS	-2.41787	0.0175669	0.168719
ENSG00000114446	IFT57	2.4115	0.0178577	0.170887
ENSG00000162687	KCNT2	2.40942	0.0179538	0.171181
ENSG00000189292	ALKAL2	2.39987	0.0184001	0.174801
ENSG00000197763	TXNRD3	2.39969	0.0184086	0.17425
ENSG00000196358	NTNG2	2.39641	0.0185643	0.175092
ENSG00000185049	NELFA	-2.39271	0.0187411	0.176126
ENSG00000082556	OPRK1	2.39065	0.0188404	0.176427
ENSG00000133401	PDZD2	-2.38735	0.0190002	0.17729
ENSG00000179954	SSC5D	-2.38599	0.0190663	0.177276
ENSG00000135931	ARMC9	-2.38475	0.0191269	0.177211
ENSG00000175206	NPPA	-2.37872	0.0194239	0.179329
ENSG00000177511	ST8SIA3	-2.37821	0.0194488	0.178929
ENSG00000138801	PAPSS1	2.37357	0.0196805	0.180427
ENSG00000123352	SPATS2	2.37094	0.0198128	0.181008
ENSG00000178222	RNF212	-2.37048	0.0198361	0.180591
ENSG00000159082	SYNJ1	2.36806	0.0199584	0.181076
ENSG00000171992	SYNPO	-2.36551	0.0200886	0.181628
ENSG00000124749	COL21A1	-2.36396	0.0201676	0.181716
ENSG00000146147	MLIP	-2.36149	0.0202945	0.182234
ENSG00000010818	HIVEP2	-2.35791	0.0204801	0.183273
ENSG00000165685	TMEM52B	2.35488	0.0206377	0.184055
ENSG00000171574	ZNF584	-2.35423	0.020672	0.183736
ENSG00000185988	PLK5	-2.35213	0.0207822	0.184091
ENSG00000091129	NRCAM	2.34904	0.0209455	0.184912
ENSG00000170835	CEL	-2.33875	0.0214971	0.189146
ENSG00000168490	PHYHIP	-2.33355	0.0217806	0.190999
ENSG00000134532	SOX5	2.33298	0.0218119	0.190636
ENSG00000100003	SEC14L2	-2.32851	0.0220589	0.192154
ENSG00000132932	ATP8A2	-2.32515	0.0222461	0.193143
ENSG00000166111	SVOP	2.31861	0.0226144	0.195693
ENSG00000112137	PHACTR1	-2.31767	0.0226678	0.19551
ENSG00000154277	UCHL1	2.31578	0.0227755	0.195795
ENSG00000140945	CDH13	2.31084	0.023059	0.197584
ENSG00000076554	TPD52	2.31069	0.0230678	0.197016
ENSG00000004660	CAMKK1	-2.31014	0.0230991	0.196642
ENSG00000197808	ZNF461	2.30774	0.0232384	0.197188
ENSG00000133424	LARGE1	2.30637	0.023318	0.197225
ENSG00000164211	STARD4	2.30571	0.0233564	0.196915
ENSG00000196781	TLE1	-2.30378	0.0234695	0.197234
ENSG00000158445	KCNB1	-2.30216	0.0235648	0.197402
ENSG00000179841	AKAP5	-2.30191	0.0235791	0.196893
ENSG00000173826	KCNH6	-2.2934	0.0240847	0.200477
ENSG00000007171	NOS2	-2.29052	0.024258	0.20128
ENSG00000156414	TDRD9	2.28953	0.0243176	0.201138
ENSG00000168748	CA7	2.28849	0.0243806	0.201025
ENSG00000151490	PTPRO	-2.28533	0.024573	0.201976
ENSG00000113645	WWC1	-2.28509	0.0245876	0.201465
ENSG00000119514	GALNT12	-2.27013	0.025516	0.20842
ENSG00000104059	FAM189A1	2.26939	0.025563	0.208156
ENSG00000136099	PCDH8	-2.26842	0.0256247	0.208012
ENSG00000268182	SMIM17	-2.26425	0.0258894	0.209512
ENSG00000117650	NEK2	2.26254	0.0259989	0.209751
ENSG00000164116	GUCY1A1	2.25644	0.026393	0.212278
ENSG00000275342	PRAG1	-2.25192	0.0266879	0.213993
ENSG00000110328	GALNT18	-2.24312	0.0272711	0.218003
ENSG00000111262	KCNA1	-2.23975	0.0274975	0.219145
ENSG00000182168	UNC5C	2.23851	0.0275808	0.219142
ENSG00000186472	PCLO	2.22648	0.0284041	0.225002
ENSG00000116151	MORN1	-2.22486	0.0285164	0.225211
ENSG00000081479	LRP2	-2.22378	0.0285919	0.225129
ENSG00000157152	SYN2	2.22278	0.0286618	0.225004
ENSG00000135643	KCNMB4	2.22219	0.0287026	0.224652
ENSG00000143473	KCNH1	2.22181	0.0287297	0.224194
ENSG00000006283	CACNA1G	-2.22092	0.0287921	0.224014
ENSG00000134343	ANO3	2.21886	0.0289369	0.224475
ENSG00000184672	RALYL	2.21524	0.0291929	0.225793
ENSG00000163873	GRIK3	-2.21246	0.0293905	0.226653
ENSG00000137825	ITPKA	-2.21171	0.0294445	0.226403
ENSG00000163082	SGPP2	-2.21066	0.0295196	0.226317
ENSG00000116741	RGS2	-2.20923	0.029622	0.22644
ENSG00000117682	DHDDS	-2.20162	0.0301734	0.229985
ENSG00000184544	DHRS7C	2.201	0.0302188	0.229663
ENSG00000198089	SFI1	-2.19975	0.0303108	0.229696
ENSG00000196091	MYBPC1	2.19972	0.0303129	0.22905
ENSG00000107249	GLIS3	-2.19933	0.0303413	0.228606
ENSG00000134986	NREP	2.19927	0.0303462	0.227988
ENSG00000119185	ITGB1BP1	2.19546	0.0306268	0.229439
ENSG00000163918	RFC4	-2.19161	0.0309128	0.230922
ENSG00000111816	FRK	2.1914	0.0309283	0.230381
ENSG00000144824	PHLDB2	2.19092	0.0309646	0.229998
ENSG00000133794	ARNTL	-2.18972	0.031054	0.23001
ENSG00000150394	CDH8	2.18626	0.0313147	0.231288
ENSG00000082684	SEMA5B	-2.1844	0.0314551	0.231672
ENSG00000106078	COBL	2.18363	0.0315133	0.231451
ENSG00000135750	KCNK1	2.18277	0.0315791	0.231286
ENSG00000187068	C3orf70	-2.18237	0.0316089	0.230859
ENSG00000184261	KCNK12	-2.18226	0.0316179	0.230284
ENSG00000197753	LHFPL5	-2.18076	0.0317316	0.230472
ENSG00000184307	ZDHHC23	2.1736	0.0322827	0.233827
ENSG00000175985	PLEKHD1	-2.17219	0.0323924	0.233975
ENSG00000106484	MEST	2.17128	0.0324631	0.233841
ENSG00000117036	ETV3	-2.16988	0.0325722	0.233984
ENSG00000156486	KCNS2	-2.16806	0.0327143	0.234363
ENSG00000059915	PSD	-2.16762	0.0327494	0.233976
ENSG00000198010	DLGAP2	-2.16605	0.0328723	0.234215
ENSG00000123416	TUBA1B	2.16535	0.0329277	0.233974
ENSG00000215041	NEURL4	-2.16382	0.0330484	0.234197
ENSG00000152332	UHMK1	2.16237	0.0331633	0.234378
ENSG00000132872	SYT4	2.1623	0.0331689	0.233787
ENSG00000080298	RFX3	-2.16227	0.0331718	0.233181
ENSG00000165495	PKNOX2	-2.1597	0.0333756	0.233986
ENSG00000136997	MYC	2.15847	0.0334744	0.234053
ENSG00000151612	ZNF827	2.15661	0.0336235	0.23447
ENSG00000132740	IGHMBP2	-2.15599	0.0336734	0.234195
ENSG00000181031	RPH3AL	-2.14693	0.0344084	0.238674
ENSG00000172209	GPR22	2.14539	0.0345352	0.238921
ENSG00000085377	PREP	-2.14456	0.0346034	0.238763
ENSG00000162069	BICDL2	-2.14347	0.0346925	0.23875
ENSG00000277149	TYW1B	-2.14312	0.0347215	0.238324
ENSG00000169181	GSG1L	-2.13648	0.035274	0.241484
ENSG00000169758	TMEM266	-2.13646	0.0352757	0.240867
ENSG00000177189	RPS6KA3	2.13552	0.0353547	0.240779
ENSG00000171385	KCND3	-2.13299	0.0355673	0.241599
ENSG00000071539	TRIP13	2.13271	0.0355909	0.241135
ENSG00000166477	LEO1	2.13191	0.0356584	0.24097
ENSG00000106537	TSPAN13	2.13046	0.035781	0.241177
ENSG00000075035	WSCD2	-2.12768	0.0360168	0.242144
ENSG00000104154	SLC30A4	-2.12731	0.036049	0.241741
ENSG00000157470	FAM81A	2.12532	0.036219	0.242261
ENSG00000136237	RAPGEF5	2.12256	0.0364556	0.243223
ENSG00000151892	GFRA1	-2.12029	0.0366522	0.243914
ENSG00000182870	GALNT9	-2.11993	0.0366831	0.243501
ENSG00000198797	BRINP2	-2.11661	0.0369719	0.244799
ENSG00000141639	MAPK4	-2.1148	0.0371294	0.245222
ENSG00000187790	FANCM	2.11455	0.0371515	0.244752
ENSG00000088727	KIF9	-2.11401	0.037199	0.244451
ENSG00000109670	FBXW7	2.10919	0.0376238	0.246624
ENSG00000131398	KCNC3	-2.10824	0.0377078	0.246558
ENSG00000164983	TMEM65	2.10782	0.037745	0.246187
ENSG00000103489	XYLT1	2.10741	0.0377816	0.245814
ENSG00000066135	KDM4A	-2.10738	0.0377843	0.245224
ENSG00000163449	TMEM169	2.10474	0.0380191	0.246138
ENSG00000197410	DCHS2	2.09924	0.0385128	0.248721
ENSG00000134909	ARHGAP32	-2.09905	0.0385305	0.248223
ENSG00000118997	DNAH7	2.09861	0.0385704	0.247871
ENSG00000145242	EPHA5	2.09786	0.0386378	0.247698
ENSG00000034053	APBA2	-2.0973	0.0386886	0.247418
ENSG00000203724	C1orf53	2.09015	0.0393415	0.250982
ENSG00000166558	SLC38A8	-2.08123	0.0401703	0.255647
ENSG00000125851	PCSK2	2.08051	0.040237	0.255452
ENSG00000224982	TMEM233	2.07726	0.0405429	0.256771
ENSG00000063180	CA11	-2.0755	0.0407093	0.257205
ENSG00000102900	NUP93	-2.07288	0.0409582	0.258155
ENSG00000072682	P4HA2	2.0721	0.0410332	0.258007
ENSG00000086189	DIMT1	-2.06499	0.0417165	0.261676
ENSG00000135333	EPHA7	-2.06237	0.0419699	0.262637
ENSG00000036672	USP2	-2.06198	0.0420077	0.262248
ENSG00000091428	RAPGEF4	2.06108	0.0420956	0.262172
ENSG00000112038	OPRM1	2.0599	0.0422112	0.26227
ENSG00000148680	HTR7	-2.0518	0.0430092	0.266596
ENSG00000163913	IFT122	-2.05027	0.043161	0.266906
ENSG00000183317	EPHA10	-2.04771	0.0434173	0.267859
ENSG00000091039	OSBPL8	2.04356	0.0438344	0.269798
ENSG00000104320	NBN	2.04121	0.0440727	0.270629
ENSG00000176049	JAKMIP2	2.04053	0.0441409	0.270415
ENSG00000121753	ADGRB2	-2.03894	0.0443034	0.270778
ENSG00000126215	XRCC3	-2.03844	0.0443543	0.270458
ENSG00000165695	AK8	-2.03835	0.0443635	0.269886
ENSG00000150361	KLHL1	-2.03487	0.0447197	0.271424
ENSG00000153558	FBXL2	2.03408	0.044801	0.271289
ENSG00000165966	PDZRN4	2.03392	0.0448173	0.270762
ENSG00000173898	SPTBN2	-2.03315	0.0448966	0.270618
ENSG00000138160	KIF11	2.0297	0.0452534	0.272143
ENSG00000133818	RRAS2	2.02589	0.0456496	0.273898
ENSG00000119547	ONECUT2	-2.02332	0.0459197	0.274889
ENSG00000122966	CIT	-2.02321	0.0459307	0.274329
ENSG00000158106	RHPN1	-2.01611	0.0466819	0.278182
ENSG00000197070	ARRDC1	2.01225	0.0470955	0.28001
ENSG00000052749	RRP12	-2.00077	0.0483422	0.286772
ENSG00000106089	STX1A	1.99915	0.04852	0.287177
ENSG00000184226	PCDH9	1.99818	0.0486269	0.287162
ENSG00000145604	SKP2	1.99735	0.0487183	0.287055
ENSG00000165061	ZMAT4	-1.99531	0.0489442	0.287739
ENSG00000143786	CNIH3	1.99422	0.049065	0.287804
ENSG00000104888	SLC17A7	1.99297	0.0492043	0.287977
ENSG00000266094	RASSF5	-1.98893	0.049657	0.289979
ENSG00000072041	SLC6A15	1.98881	0.0496698	0.289409
ENSG00000112706	IMPG1	1.98541	0.0500534	0.290998
ENSG00000104093	DMXL2	1.97905	0.050777	0.294551
ENSG00000069966	GNB5	-1.97652	0.0510676	0.295583
ENSG00000101624	CEP76	1.97608	0.051118	0.295223
ENSG00000066032	CTNNA2	-1.97503	0.0512394	0.295274
ENSG00000072133	RPS6KA6	1.97333	0.0514354	0.295754
ENSG00000117069	ST6GALNAC5	-1.96891	0.0519496	0.298057
ENSG00000164600	NEUROD6	1.96771	0.0520897	0.298208
ENSG00000075223	SEMA3C	1.96725	0.0521441	0.297869
ENSG00000051596	THOC3	-1.96543	0.0523567	0.298433
ENSG00000135925	WNT10A	-1.96274	0.0526744	0.299593
ENSG00000117395	EBNA1BP2	1.96041	0.0529504	0.300511
ENSG00000258986	TMEM179	1.95981	0.0530211	0.300262
ENSG00000214944	ARHGEF28	1.95882	0.0531391	0.300281
ENSG00000011243	AKAP8L	-1.95522	0.0535687	0.302058
ENSG00000184408	KCND2	-1.95353	0.0537717	0.302553
ENSG00000178075	GRAMD1C	-1.9496	0.0542452	0.304563
ENSG00000117152	RGS4	1.94773	0.054472	0.305183
ENSG00000151067	CACNA1C	-1.94761	0.0544873	0.304617
ENSG00000162650	ATXN7L2	1.94736	0.0545171	0.304136
ENSG00000170231	FABP6	-1.94692	0.0545714	0.303793
ENSG00000124194	GDAP1L1	-1.94466	0.0548461	0.304675
ENSG00000211445	GPX3	-1.94136	0.0552512	0.306276
ENSG00000103494	RPGRIP1L	1.94019	0.0553949	0.306425
ENSG00000153234	NR4A2	-1.93786	0.0556831	0.307371
ENSG00000159685	CHCHD6	1.93637	0.0558674	0.30774
ENSG00000101236	RNF24	-1.93459	0.0560888	0.308312
ENSG00000162139	NEU3	-1.9336	0.0562134	0.308351
ENSG00000092978	GPATCH2	1.93307	0.0562786	0.308064
ENSG00000198919	DZIP3	1.92995	0.0566699	0.309559
ENSG00000064763	FAR2	1.92958	0.0567169	0.309172
ENSG00000135426	TESPA1	-1.92698	0.0570437	0.310308
ENSG00000185163	DDX51	-1.92653	0.0571015	0.30998
ENSG00000138036	DYNC2LI1	1.92612	0.0571525	0.309615
ENSG00000176595	KBTBD11	-1.91843	0.0581336	0.314281
ENSG00000180287	PLD5	-1.91841	0.0581359	0.313647
ENSG00000241973	PI4KA	1.91819	0.0581648	0.313158
ENSG00000163162	RNF149	1.91697	0.0583205	0.313353
ENSG00000121440	PDZRN3	-1.91663	0.0583646	0.312949
ENSG00000167434	CA4	-1.91609	0.0584348	0.312686
ENSG00000179715	PCED1B	1.9154	0.0585231	0.31252
ENSG00000119599	DCAF4	-1.91445	0.0586465	0.312543
ENSG00000163297	ANTXR2	-1.91231	0.0589243	0.313386
ENSG00000179148	ALOXE3	1.90953	0.0592862	0.314673
ENSG00000130508	PXDN	1.90542	0.059824	0.316886
ENSG00000081803	CADPS2	-1.90087	0.0604251	0.319425
ENSG00000108963	DPH1	1.89348	0.0614131	0.323994
ENSG00000163462	TRIM46	-1.89215	0.0615914	0.324283
ENSG00000141668	CBLN2	1.89147	0.0616837	0.324118
ENSG00000148948	LRRC4C	1.89139	0.0616945	0.323526
ENSG00000144712	CAND2	-1.88918	0.0619936	0.324446
ENSG00000160957	RECQL4	-1.88853	0.0620819	0.32426
ENSG00000168843	FSTL5	-1.88829	0.0621142	0.323784
ENSG00000138346	DNA2	1.88782	0.0621778	0.323473
ENSG00000257057	C11orf97	1.8842	0.0626715	0.325395
ENSG00000006432	MAP3K9	-1.88243	0.0629139	0.326008
ENSG00000173114	LRRN3	1.87768	0.0635686	0.328751
ENSG00000165271	NOL6	-1.87533	0.0638951	0.329789
ENSG00000111052	LIN7A	-1.86967	0.0646861	0.333216
ENSG00000005020	SKAP2	1.85862	0.0662543	0.340625
ENSG00000197275	RAD54B	-1.8566	0.0665444	0.341447
ENSG00000105255	FSD1	-1.85385	0.0669402	0.342807
ENSG00000162636	FAM102B	1.85224	0.067173	0.343329
ENSG00000136535	TBR1	1.85068	0.0673998	0.343818
ENSG00000171757	LRRC34	-1.85026	0.067461	0.343462
ENSG00000115042	FAHD2A	-1.84873	0.0676832	0.343925
ENSG00000168904	LRRC28	-1.84705	0.06793	0.344512
ENSG00000133661	SFTPD	-1.84483	0.0682547	0.34549
ENSG00000171680	PLEKHG5	-1.84437	0.0683233	0.345171
ENSG00000113272	THG1L	-1.84201	0.0686701	0.346256
ENSG00000102595	UGGT2	1.83924	0.0690805	0.347657
ENSG00000024862	CCDC28A	1.82645	0.0710013	0.356639
ENSG00000171532	NEUROD2	1.82451	0.0712964	0.357436
ENSG00000185880	TRIM69	-1.82098	0.0718359	0.359454
ENSG00000077080	ACTL6B	-1.81322	0.0730341	0.364753
ENSG00000172062	SMN1	1.80935	0.0736379	0.367069
ENSG00000144218	AFF3	-1.80847	0.0737745	0.367053
ENSG00000146376	ARHGAP18	1.80516	0.0742959	0.368947
ENSG00000172031	EPHX4	1.80081	0.074985	0.371665
ENSG00000085465	OVGP1	-1.79992	0.0751258	0.37166
ENSG00000104044	OCA2	1.79896	0.075279	0.371717
ENSG00000183908	LRRC55	-1.79703	0.0755871	0.372536
ENSG00000110660	SLC35F2	1.79494	0.0759221	0.373485
ENSG00000165757	JCAD	-1.78812	0.0770238	0.378196
ENSG00000146733	PSPH	-1.78388	0.0777157	0.38088
ENSG00000168556	ING2	1.78369	0.0777457	0.380315
ENSG00000162630	B3GALT2	1.78236	0.0779647	0.380677
ENSG00000119314	PTBP3	1.78205	0.0780144	0.380211
ENSG00000116147	TNR	-1.77888	0.0785368	0.382047
ENSG00000092853	CLSPN	-1.77727	0.0788029	0.382632
ENSG00000079819	EPB41L2	1.7719	0.0796969	0.386258
ENSG00000214193	SH3D21	-1.76779	0.080386	0.388879
ENSG00000215218	UBE2QL1	-1.76442	0.0809547	0.390908
ENSG00000041353	RAB27B	1.76437	0.080964	0.390235
ENSG00000164236	ANKRD33B	-1.76166	0.0814237	0.39173
ENSG00000146700	SSC4D	1.76152	0.0814468	0.391124
ENSG00000011638	TMEM159	1.75884	0.0819041	0.3926
ENSG00000141219	C17orf80	1.75655	0.0822961	0.39376
ENSG00000119771	KLHL29	-1.75488	0.082584	0.394417
ENSG00000185070	FLRT2	-1.75449	0.0826498	0.394014
ENSG00000141696	P3H4	-1.75275	0.082951	0.394732
ENSG00000104427	ZC2HC1A	1.75192	0.0830944	0.394698
ENSG00000155011	DKK2	1.75187	0.0831036	0.394028
ENSG00000112062	MAPK14	-1.75145	0.0831758	0.393659
ENSG00000112981	NME5	1.75139	0.0831856	0.392996
ENSG00000167077	MEI1	-1.75135	0.0831927	0.392323
ENSG00000134058	CDK7	1.75122	0.0832153	0.391725
ENSG00000163947	ARHGEF3	-1.74982	0.0834589	0.392167
ENSG00000162927	PUS10	1.74927	0.0835531	0.391907
ENSG00000117139	KDM5B	-1.74926	0.083556	0.391221
ENSG00000113161	HMGCR	1.74672	0.083997	0.392585
ENSG00000104856	RELB	-1.74449	0.0843869	0.393705
ENSG00000168280	KIF5C	-1.74055	0.0850805	0.396236
ENSG00000215788	TNFRSF25	-1.73872	0.0854041	0.397038
ENSG00000197381	ADARB1	-1.73359	0.0863157	0.400566
ENSG00000162722	TRIM58	-1.73225	0.0865548	0.400966
ENSG00000235711	ANKRD34C	-1.72793	0.0873307	0.403847
ENSG00000186081	KRT5	-1.72776	0.0873617	0.403279
ENSG00000121064	SCPEP1	1.72543	0.0877813	0.404504
ENSG00000185250	PPIL6	-1.72433	0.0879811	0.404713
ENSG00000120833	SOCS2	1.72357	0.0881188	0.404637
ENSG00000177453	NIM1K	1.72013	0.0887453	0.406801
ENSG00000182621	PLCB1	-1.71679	0.0893575	0.408892
ENSG00000173214	MFSD4B	-1.71663	0.0893863	0.408312
ENSG00000146038	DCDC2	1.71384	0.0898995	0.409942
ENSG00000182674	KCNB2	1.71339	0.089983	0.40961
ENSG00000120756	PLS1	-1.71018	0.0905774	0.411601
ENSG00000203867	RBM20	-1.70884	0.0908263	0.412018
ENSG00000143067	ZNF697	-1.7071	0.0911503	0.412774
ENSG00000163914	RHO	-1.70367	0.0917934	0.414969
ENSG00000104497	SNX16	1.70197	0.0921123	0.415694
ENSG00000156787	TBC1D31	-1.70121	0.0922552	0.415624
ENSG00000181649	PHLDA2	1.70084	0.0923253	0.415226
ENSG00000185924	RTN4RL1	-1.69957	0.0925655	0.415594
ENSG00000197580	BCO2	-1.69655	0.0931371	0.417445
ENSG00000075043	KCNQ2	-1.69515	0.0934037	0.417926
ENSG00000143603	KCNN3	1.69487	0.0934571	0.417452
ENSG00000087338	GMCL1	1.69436	0.0935544	0.417176
ENSG00000123191	ATP7B	-1.69359	0.0937002	0.417117
ENSG00000138640	FAM13A	1.69245	0.0939182	0.417379
ENSG00000146453	PNLDC1	-1.69135	0.094129	0.417608
ENSG00000170946	DNAJC24	1.68928	0.0945264	0.418662
ENSG00000276644	DACH1	1.68813	0.0947477	0.418935
ENSG00000154118	JPH3	-1.68322	0.0956974	0.422422
ENSG00000117020	AKT3	-1.68289	0.0957615	0.421994
ENSG00000100196	KDELR3	-1.68056	0.0962153	0.423283
ENSG00000116544	DLGAP3	-1.67953	0.0964159	0.423455
ENSG00000099960	SLC7A4	1.67706	0.0968994	0.424867
ENSG00000138623	SEMA7A	-1.67188	0.0979205	0.428627
ENSG00000148925	BTBD10	1.67166	0.0979628	0.428097
ENSG00000172530	BANP	-1.67026	0.0982401	0.428595
ENSG00000245680	ZNF585B	-1.66892	0.0985075	0.429048
ENSG00000139173	TMEM117	1.66802	0.0986859	0.429112
ENSG00000175832	ETV4	-1.6678	0.0987289	0.428588
ENSG00000168135	KCNJ4	-1.66749	0.0987914	0.42815
ENSG00000114480	GBE1	1.6669	0.0989093	0.427954
ENSG00000240204	SMKR1	1.66474	0.0993417	0.429117
ENSG00000181072	CHRM2	-1.66252	0.0997865	0.430329
ENSG00000181291	TMEM132E	-1.66088	0.100116	0.431041
ENSG00000162461	SLC25A34	1.6568	0.10094	0.433877
ENSG00000174944	P2RY14	-1.65662	0.100977	0.433326
ENSG00000144061	NPHP1	1.65372	0.101566	0.435142
ENSG00000196581	AJAP1	-1.65236	0.101844	0.43562
ENSG00000104140	RHOV	-1.65008	0.102312	0.436907
ENSG00000188659	SAXO2	-1.64856	0.102623	0.437525
ENSG00000171160	MORN4	-1.64851	0.102632	0.436852
ENSG00000124275	MTRR	-1.64655	0.103036	0.437863
ENSG00000118194	TNNT2	1.64587	0.103176	0.437747
ENSG00000107147	KCNT1	-1.64484	0.10339	0.437945
ENSG00000214376	VSTM5	1.64473	0.103412	0.437334
ENSG00000173064	HECTD4	-1.64469	0.10342	0.436661
ENSG00000070886	EPHA8	1.64454	0.103451	0.436089
ENSG00000187672	ERC2	1.64334	0.103699	0.436434
ENSG00000129534	MIS18BP1	1.64003	0.104388	0.438629
ENSG00000198739	LRRTM3	1.63782	0.104849	0.439864
ENSG00000118242	MREG	1.63584	0.105264	0.440897
ENSG00000176204	LRRTM4	1.63471	0.105501	0.441186
ENSG00000100678	SLC8A3	1.63373	0.105708	0.441348
ENSG00000175928	LRRN1	1.63017	0.106458	0.443773
ENSG00000197535	MYO5A	1.62922	0.10666	0.443911
ENSG00000259823	LYPD8	1.62909	0.106687	0.443319
ENSG00000204950	LRRC10B	1.62668	0.107199	0.44474
ENSG00000179603	GRM8	1.62457	0.10765	0.445906
ENSG00000167535	CACNB3	-1.62308	0.107967	0.446513
ENSG00000091536	MYO15A	-1.6141	0.109904	0.453807
ENSG00000119899	SLC17A5	-1.61292	0.110161	0.454156
ENSG00000156687	UNC5D	1.61259	0.110233	0.453739
ENSG00000177181	RIMKLA	-1.61111	0.110556	0.454353
ENSG00000152669	CCNO	-1.60778	0.111283	0.456627
ENSG00000239887	C1orf226	1.60682	0.111495	0.456782
ENSG00000181016	LSMEM1	1.6067	0.111521	0.456177
ENSG00000133103	COG6	1.60668	0.111526	0.455484
ENSG00000148843	PDCD11	-1.60555	0.111773	0.455785
ENSG00000138771	SHROOM3	-1.60061	0.112866	0.459525
ENSG00000135519	KCNH3	-1.60041	0.11291	0.458991
ENSG00000154153	RETREG1	1.5988	0.113268	0.459735
ENSG00000140937	CDH11	1.59818	0.113406	0.459585
ENSG00000064545	TMEM161A	-1.59804	0.113437	0.459001
ENSG00000164953	TMEM67	-1.59598	0.113897	0.460152
ENSG00000107798	LIPA	1.59561	0.11398	0.459776
ENSG00000089163	SIRT4	1.59522	0.114065	0.459416
ENSG00000140057	AK7	1.59495	0.114127	0.458957
ENSG00000150961	SEC24D	1.59494	0.114129	0.458266
ENSG00000134020	PEBP4	1.5904	0.115148	0.46165
ENSG00000139117	CPNE8	1.58969	0.115309	0.461589
ENSG00000131373	HACL1	1.58898	0.115469	0.461522
ENSG00000185361	TNFAIP8L1	-1.58845	0.11559	0.461304
ENSG00000139044	B4GALNT3	1.58729	0.115851	0.461643
ENSG00000075711	DLG1	1.58402	0.116594	0.463898
ENSG00000164742	ADCY1	-1.58056	0.117384	0.466333
ENSG00000105072	C19orf44	-1.57967	0.117589	0.466444
ENSG00000160563	MED27	-1.5793	0.117674	0.466074
ENSG00000196873	CBWD3	1.57891	0.117762	0.46572
ENSG00000011198	ABHD5	-1.57531	0.118591	0.468293
ENSG00000147912	FBXO10	-1.57495	0.118673	0.467912
ENSG00000115232	ITGA4	-1.57349	0.119011	0.468539
ENSG00000184117	NIPSNAP1	-1.57314	0.119092	0.468156
ENSG00000162062	TEDC2	-1.57225	0.119299	0.468267
ENSG00000138386	NAB1	1.57219	0.119313	0.467622
ENSG00000007264	MATK	-1.57128	0.119523	0.467746
ENSG00000146352	CLVS2	1.57079	0.119639	0.467502
ENSG00000181788	SIAH2	-1.56996	0.119832	0.467558
ENSG00000174567	GOLT1A	1.56968	0.119896	0.467114
ENSG00000128573	FOXP2	-1.56908	0.120036	0.466965
ENSG00000066185	ZMYND12	1.56707	0.120505	0.468095
ENSG00000037757	MRI1	1.56627	0.120692	0.468129
ENSG00000196872	KIAA1211L	-1.56472	0.121056	0.468846
ENSG00000136531	SCN2A	1.56342	0.12136	0.469329
ENSG00000171126	KCNG3	-1.56269	0.121534	0.469309
ENSG00000011332	DPF1	-1.56232	0.121619	0.468948
ENSG00000139793	MBNL2	1.56229	0.121627	0.468292
ENSG00000157107	FCHO2	1.56088	0.121959	0.46888
ENSG00000204104	TRAF3IP1	-1.55398	0.123597	0.474481
ENSG00000103121	CMC2	1.55319	0.123785	0.474508
ENSG00000186487	MYT1L	-1.55258	0.12393	0.474372
ENSG00000197442	MAP3K5	-1.55072	0.124376	0.475385
ENSG00000008086	CDKL5	1.54736	0.125184	0.477777
ENSG00000123570	RAB9B	1.54687	0.125303	0.477534
ENSG00000011376	LARS2	-1.54675	0.125331	0.476948
ENSG00000101134	DOK5	-1.54601	0.125509	0.476935
ENSG00000196074	SYCP2	-1.54379	0.126045	0.478277
ENSG00000135324	MRAP2	1.54234	0.126398	0.478925
ENSG00000136404	TM6SF1	1.54086	0.126756	0.479589
ENSG00000183496	MEX3B	-1.53918	0.127167	0.480448
ENSG00000124491	F13A1	1.53898	0.127216	0.479942
ENSG00000185742	C11orf87	1.53897	0.127217	0.479257
ENSG00000084628	NKAIN1	-1.53699	0.127703	0.480397
ENSG00000111261	MANSC1	-1.53199	0.128931	0.484324
ENSG00000198821	CD247	-1.53149	0.129053	0.484086
ENSG00000136861	CDK5RAP2	1.52917	0.129628	0.485551
ENSG00000087299	L2HGDH	-1.52611	0.130386	0.48769
ENSG00000150477	KIAA1328	-1.5252	0.130612	0.487843
ENSG00000128482	RNF112	-1.52475	0.130726	0.487573
ENSG00000120645	IQSEC3	-1.52434	0.130827	0.487256
ENSG00000164291	ARSK	1.52346	0.131048	0.487388
ENSG00000171132	PRKCE	1.5219	0.131438	0.488144
ENSG00000090530	P3H2	1.52172	0.131482	0.487619
ENSG00000125850	OVOL2	1.5213	0.131587	0.487317
ENSG00000143195	ILDR2	-1.52038	0.131819	0.487487
ENSG00000185774	KCNIP4	1.52013	0.131882	0.487036
ENSG00000143942	CHAC2	1.5166	0.132769	0.489622
ENSG00000103657	HERC1	1.5159	0.132948	0.489591
ENSG00000171962	DRC3	1.51537	0.13308	0.48939
ENSG00000174808	BTC	1.51248	0.133813	0.491398
ENSG00000067798	NAV3	1.51164	0.134027	0.491496
ENSG00000089199	CHGB	1.50852	0.134823	0.493723
ENSG00000158315	RHBDL2	-1.50716	0.13517	0.494304
ENSG00000196368	NUDT11	1.50613	0.135434	0.49458
ENSG00000185567	AHNAK2	-1.50539	0.135623	0.49458
ENSG00000005469	CROT	1.49753	0.137653	0.501286
ENSG00000172794	RAB37	-1.49609	0.138028	0.501954
ENSG00000177570	SAMD12	-1.49582	0.138097	0.501509
ENSG00000163590	PPM1L	-1.49489	0.13834	0.501697
ENSG00000108590	MED31	1.4936	0.138675	0.50222
ENSG00000003249	DBNDD1	-1.4912	0.139303	0.503796
ENSG00000158296	SLC13A3	1.49029	0.139543	0.50397
ENSG00000166446	CDYL2	1.48915	0.139841	0.50435
ENSG00000196724	ZNF418	-1.4877	0.140224	0.505036
ENSG00000111670	GNPTAB	1.48395	0.141214	0.507904
ENSG00000122870	BICC1	1.48037	0.142166	0.51063
ENSG00000167771	RCOR2	-1.4792	0.142478	0.511049
ENSG00000106236	NPTX2	-1.47886	0.142567	0.510669
ENSG00000188868	ZNF563	1.47734	0.142974	0.51143
ENSG00000166949	SMAD3	-1.47718	0.143017	0.510887
ENSG00000171159	C9orf16	-1.47481	0.143652	0.512458
ENSG00000186976	EFCAB6	1.47467	0.143689	0.511892
ENSG00000163331	DAPL1	-1.47259	0.144249	0.51319
ENSG00000131370	SH3BP5	1.47221	0.14435	0.512854
ENSG00000138821	SLC39A8	-1.47172	0.144484	0.512634
ENSG00000150967	ABCB9	-1.4716	0.144516	0.512056
ENSG00000166342	NETO1	1.47141	0.144566	0.51154
ENSG00000179057	IGSF22	1.4691	0.14519	0.513056
ENSG00000113356	POLR3G	-1.46833	0.145399	0.513104
ENSG00000106018	VIPR2	-1.46772	0.145566	0.513003
ENSG00000116329	OPRD1	-1.46746	0.145636	0.512562
ENSG00000139725	RHOF	-1.46544	0.146184	0.513801
ENSG00000132849	PATJ	1.46509	0.146278	0.513443
ENSG00000124203	ZNF831	1.46504	0.146293	0.512809
ENSG00000130511	SSBP4	-1.4621	0.147094	0.514927
ENSG00000157429	ZNF19	-1.46199	0.147127	0.514355
ENSG00000152455	SUV39H2	-1.46163	0.147224	0.514009
ENSG00000166159	LRTM2	-1.46037	0.147568	0.514526
ENSG00000134265	NAPG	1.46019	0.147619	0.514021
ENSG00000172331	BPGM	-1.45991	0.147695	0.513604
ENSG00000112394	SLC16A10	1.45795	0.148232	0.514789
ENSG00000112186	CAP2	1.45794	0.148237	0.514123
ENSG00000138172	CALHM2	-1.45696	0.148507	0.514378
ENSG00000205277	MUC12	-1.45228	0.149799	0.51817
ENSG00000104723	TUSC3	1.45092	0.150178	0.518795
ENSG00000182732	RGS6	-1.44967	0.150526	0.519314
ENSG00000244607	CCDC13	-1.44963	0.150536	0.518666
ENSG00000260903	XKR7	1.44957	0.150554	0.518048
ENSG00000156959	LHFPL4	-1.44892	0.150733	0.517985
ENSG00000076826	CAMSAP3	-1.44819	0.150937	0.518006
ENSG00000153071	DAB2	1.44777	0.151054	0.51773
ENSG00000114346	ECT2	1.44508	0.151807	0.519632
ENSG00000174791	RIN1	-1.44438	0.152003	0.519623
ENSG00000104435	STMN2	1.44207	0.152653	0.521167
ENSG00000185681	MORN5	-1.44206	0.152654	0.520493
ENSG00000097046	CDC7	-1.44099	0.152956	0.520844
ENSG00000131378	RFTN1	-1.44044	0.15311	0.520694
ENSG00000164142	FAM160A1	1.43725	0.154013	0.523086
ENSG00000116254	CHD5	-1.43562	0.154477	0.523983
ENSG00000196793	ZNF239	-1.43511	0.15462	0.523789
ENSG00000196415	PRTN3	-1.4351	0.154623	0.523124
ENSG00000066697	MSANTD3	1.43251	0.15536	0.524942
ENSG00000088538	DOCK3	1.43181	0.155561	0.524942
ENSG00000180113	TDRD6	-1.43165	0.155608	0.524426
ENSG00000114948	ADAM23	-1.43	0.156077	0.525333
ENSG00000160145	KALRN	1.42937	0.156258	0.525267
ENSG00000146350	TBC1D32	-1.42805	0.156638	0.52587
ENSG00000116194	ANGPTL1	-1.42773	0.156729	0.525502
ENSG00000115194	SLC30A3	1.42736	0.156836	0.525189
ENSG00000158457	TSPAN33	1.4273	0.156854	0.524582
ENSG00000165359	INTS6L	1.42543	0.157391	0.525705
ENSG00000169083	AR	-1.42446	0.157672	0.525973
ENSG00000168661	ZNF30	-1.42376	0.157874	0.52598
ENSG00000186094	AGBL4	-1.42345	0.157962	0.525605
ENSG00000169884	WNT10B	1.42313	0.158055	0.525246
ENSG00000036448	MYOM2	1.42294	0.158111	0.524768
ENSG00000106868	SUSD1	-1.42237	0.158274	0.524646
ENSG00000133597	ADCK2	1.42019	0.158906	0.526077
ENSG00000140471	LINS1	-1.41845	0.159412	0.527084
ENSG00000152359	POC5	1.41835	0.159443	0.526522
ENSG00000153823	PID1	1.41746	0.159702	0.526714
ENSG00000183690	EFHC2	1.41721	0.159774	0.526291
ENSG00000165084	C8orf34	-1.41718	0.159782	0.525657
ENSG00000100095	SEZ6L	-1.41707	0.159815	0.525106
ENSG00000105642	KCNN1	-1.41688	0.159869	0.524626
ENSG00000111885	MAN1A1	-1.4158	0.160183	0.525001
ENSG00000096063	SRPK1	-1.41566	0.160224	0.52448
ENSG00000167178	ISLR2	1.41546	0.160283	0.524019
ENSG00000197498	RPF2	-1.414	0.160712	0.524765
ENSG00000170214	ADRA1B	-1.41075	0.161666	0.527224
ENSG00000134871	COL4A2	-1.41072	0.161673	0.526593
ENSG00000205362	MT1A	-1.40768	0.162569	0.528853
ENSG00000205129	C4orf47	-1.40751	0.162621	0.528366
ENSG00000069122	ADGRF5	1.40693	0.162791	0.528265
ENSG00000161681	SHANK1	-1.40674	0.162848	0.527797
ENSG00000153832	FBXO36	1.40148	0.16441	0.532202
ENSG00000153563	CD8A	-1.40039	0.164733	0.53259
ENSG00000138190	EXOC6	-1.39571	0.166137	0.536466
ENSG00000107295	SH3GL2	1.39522	0.166283	0.536278
ENSG00000171587	DSCAM	-1.39493	0.16637	0.535899
ENSG00000219626	FAM228B	1.3928	0.167012	0.537307
ENSG00000145808	ADAMTS19	1.39276	0.167025	0.536689
ENSG00000262246	CORO7	-1.39263	0.167064	0.536158
ENSG00000151090	THRB	1.39129	0.167467	0.536796
ENSG00000116885	OSCP1	1.39088	0.16759	0.536534
ENSG00000133740	E2F5	1.39071	0.167642	0.536047
ENSG00000118733	OLFM3	1.38879	0.168224	0.537253
ENSG00000203760	CENPW	1.38715	0.168721	0.538181
ENSG00000151692	RNF144A	1.38541	0.169251	0.539216
ENSG00000277586	NEFL	-1.38508	0.169353	0.538887
ENSG00000144619	CNTN4	1.38382	0.169735	0.539448
ENSG00000150054	MPP7	-1.38261	0.170107	0.539977
ENSG00000152495	CAMK4	1.38129	0.170509	0.540599
ENSG00000117643	MAN1C1	-1.37932	0.171114	0.541859
ENSG00000170396	ZNF804A	1.37549	0.172293	0.544937
ENSG00000186862	PDZD7	-1.37539	0.172325	0.544382
ENSG00000130368	MAS1	-1.37483	0.172497	0.54427
ENSG00000089558	KCNH4	-1.37474	0.172525	0.543702
ENSG00000115419	GLS	1.37362	0.172871	0.544139
ENSG00000148832	PAOX	-1.37329	0.172973	0.543807
ENSG00000164082	GRM2	1.3728	0.173125	0.543632
ENSG00000113597	TRAPPC13	1.36998	0.174001	0.545731
ENSG00000187260	WDR86	-1.36846	0.174474	0.54656
ENSG00000144290	SLC4A10	1.3667	0.175024	0.547629
ENSG00000179832	MROH1	-1.36601	0.17524	0.547652
ENSG00000015133	CCDC88C	-1.36527	0.175473	0.547726
ENSG00000065150	IPO5	-1.36516	0.175506	0.547179
ENSG00000239900	ADSL	1.36485	0.175603	0.546829
ENSG00000112855	HARS2	-1.36384	0.175921	0.54717
ENSG00000162869	PPP1R21	1.36341	0.176055	0.546938
ENSG00000144550	CPNE9	1.36161	0.17662	0.548044
ENSG00000180979	LRRC57	1.35837	0.177643	0.550566
ENSG00000181026	AEN	-1.35664	0.178189	0.551607
ENSG00000106113	CRHR2	1.35601	0.178389	0.551575
ENSG00000182134	TDRKH	-1.35543	0.178574	0.551498
ENSG00000128059	PPAT	-1.3539	0.179059	0.552346
ENSG00000106327	TFR2	1.35243	0.179526	0.553134
ENSG00000147439	BIN3	-1.3523	0.17957	0.55262
ENSG00000166923	GREM1	-1.35099	0.179987	0.553254
ENSG00000167889	MGAT5B	-1.35085	0.180032	0.552744
ENSG00000131480	AOC2	-1.34915	0.180573	0.553758
ENSG00000178445	GLDC	1.34811	0.180907	0.554134
ENSG00000145675	PIK3R1	1.34749	0.181105	0.554092
ENSG00000177628	GBA	-1.34598	0.18159	0.554928
ENSG00000133119	RFC3	1.34586	0.181631	0.554408
ENSG00000147676	MAL2	-1.34397	0.182236	0.555609
ENSG00000197774	EME2	-1.34367	0.182334	0.555262
ENSG00000197555	SIPA1L1	-1.34121	0.18313	0.557038
ENSG00000188735	TMEM120B	-1.34051	0.183355	0.557078
ENSG00000119888	EPCAM	-1.33939	0.183718	0.557533
ENSG00000137802	MAPKBP1	-1.33692	0.184519	0.559316
ENSG00000080608	PUM3	1.33603	0.18481	0.559551
ENSG00000100271	TTLL1	-1.3354	0.185015	0.559526
ENSG00000152413	HOMER1	1.33461	0.185274	0.559663
ENSG00000261115	TMEM178B	-1.32915	0.187061	0.564412
ENSG00000166851	PLK1	1.32729	0.187671	0.565602
ENSG00000101638	ST8SIA5	-1.32583	0.188155	0.566409
ENSG00000154678	PDE1C	-1.32563	0.18822	0.565954
ENSG00000155719	OTOA	1.32541	0.188291	0.565519
ENSG00000153044	CENPH	-1.32401	0.188754	0.566261
ENSG00000038358	EDC4	-1.32338	0.188963	0.56624
ENSG00000110811	P3H3	-1.32324	0.18901	0.565736
ENSG00000078328	RBFOX1	-1.32309	0.189059	0.565236
ENSG00000172349	IL16	1.32301	0.189085	0.564669
ENSG00000085978	ATG16L1	-1.32284	0.189142	0.564198
ENSG00000196353	CPNE4	1.32239	0.189292	0.564004
ENSG00000175764	TTLL11	-1.32233	0.189312	0.563423
ENSG00000184838	PRR16	-1.32208	0.189395	0.563031
ENSG00000165209	STRBP	-1.32123	0.189675	0.563225
ENSG00000064651	SLC12A2	1.32035	0.189968	0.563457
ENSG00000176769	TCERG1L	-1.31804	0.190737	0.5651
ENSG00000135835	KIAA1614	-1.31738	0.190957	0.565111
ENSG00000170624	SGCD	1.31721	0.191016	0.564649
ENSG00000106266	SNX8	-1.31551	0.191584	0.56569
ENSG00000114405	C3orf14	1.31544	0.191606	0.565118
ENSG00000010438	PRSS3	1.31261	0.192553	0.567274
ENSG00000165338	HECTD2	1.31186	0.192806	0.567383
ENSG00000061337	LZTS1	-1.31112	0.193057	0.567483
ENSG00000099866	MADCAM1	-1.31079	0.193165	0.567164
ENSG00000276600	RAB7B	-1.30844	0.193958	0.568855
ENSG00000160323	ADAMTS13	-1.30775	0.19419	0.568902
ENSG00000258947	TUBB3	-1.30692	0.194473	0.569094
ENSG00000007174	DNAH9	-1.30605	0.194767	0.569318
ENSG00000161847	RAVER1	-1.29982	0.196884	0.574866
ENSG00000169946	ZFPM2	1.29953	0.196985	0.574522
ENSG00000163376	KBTBD8	1.29688	0.197891	0.576524
ENSG00000077514	POLD3	-1.29644	0.198041	0.576318
ENSG00000198478	SH3BGRL2	1.29643	0.198046	0.575696
ENSG00000142279	WTIP	1.29613	0.198149	0.575355
ENSG00000121769	FABP3	1.29591	0.198223	0.574935
ENSG00000165124	SVEP1	-1.2945	0.198708	0.575705
ENSG00000124198	ARFGEF2	1.29439	0.198746	0.575178
ENSG00000090006	LTBP4	-1.29426	0.198791	0.574676
ENSG00000100897	DCAF11	-1.29418	0.198817	0.574116
ENSG00000132004	FBXW9	-1.29404	0.198865	0.573624
ENSG00000088899	LZTS3	-1.29287	0.199268	0.574156
ENSG00000111445	RFC5	1.29178	0.199645	0.574609
ENSG00000005379	TSPOAP1	-1.28939	0.20047	0.576353
ENSG00000198393	ZNF26	1.28855	0.200762	0.576558
ENSG00000124313	IQSEC2	-1.28728	0.201201	0.577186
ENSG00000080854	IGSF9B	-1.28342	0.202543	0.580401
ENSG00000109738	GLRB	1.28318	0.202629	0.580013
ENSG00000074211	PPP2R2C	-1.28144	0.203234	0.581111
ENSG00000123685	BATF3	-1.28032	0.203628	0.581605
ENSG00000169436	COL22A1	-1.27986	0.203788	0.581427
ENSG00000223572	CKMT1A	-1.27824	0.204357	0.582416
ENSG00000143319	ISG20L2	-1.27637	0.205012	0.583649
ENSG00000100206	DMC1	1.27369	0.205957	0.585704
ENSG00000170500	LONRF2	-1.27325	0.206111	0.585507
ENSG00000178233	TMEM151B	-1.27235	0.206429	0.585776
ENSG00000152076	CCDC74B	1.27071	0.207012	0.586796
ENSG00000135740	SLC9A5	-1.26991	0.207294	0.586961
ENSG00000166257	SCN3B	1.26777	0.208055	0.58848
ENSG00000139988	RDH12	-1.26686	0.208377	0.588755
ENSG00000181894	ZNF329	-1.26625	0.208596	0.588739
ENSG00000144677	CTDSPL	-1.26615	0.208632	0.588209
ENSG00000158748	HTR6	-1.26498	0.209049	0.588751
ENSG00000164221	CCDC112	1.26476	0.209127	0.588337
ENSG00000154146	NRGN	-1.26181	0.210181	0.59067
ENSG00000051825	MPHOSPH9	-1.26162	0.21025	0.590231
ENSG00000176871	WSB2	1.2616	0.210256	0.589618
ENSG00000109065	NAT9	-1.26086	0.210523	0.589735
ENSG00000185737	NRG3	-1.26066	0.210594	0.589305
ENSG00000163629	PTPN13	-1.26065	0.210599	0.588688
ENSG00000047644	WWC3	1.25842	0.2114	0.590298
ENSG00000117411	B4GALT2	1.25533	0.212514	0.59278
ENSG00000198944	SOWAHA	-1.25472	0.212733	0.592759
ENSG00000205189	ZBTB10	-1.25374	0.213088	0.593118
ENSG00000153266	FEZF2	-1.25249	0.21354	0.593746
ENSG00000164794	KCNV1	-1.25202	0.213712	0.593593
ENSG00000203685	STUM	1.25187	0.213766	0.593117
ENSG00000162728	KCNJ9	-1.25176	0.213807	0.592602
ENSG00000227057	WDR46	-1.25053	0.214253	0.593211
ENSG00000102302	FGD1	-1.24942	0.214656	0.5937
ENSG00000140519	RHCG	1.24901	0.214806	0.59349
ENSG00000153246	PLA2R1	-1.24844	0.215013	0.593436
ENSG00000133110	POSTN	1.24499	0.216274	0.596289
ENSG00000139537	CCDC65	1.24476	0.216356	0.595889
ENSG00000168826	ZBTB49	1.24369	0.216749	0.596345
ENSG00000196220	SRGAP3	-1.2436	0.216781	0.595808
ENSG00000139211	AMIGO2	1.2435	0.216821	0.595292
ENSG00000123610	TNFAIP6	-1.24057	0.217893	0.597612
ENSG00000185933	CALHM1	1.23941	0.218322	0.598162
ENSG00000044524	EPHA3	-1.23818	0.218776	0.598781
ENSG00000157224	CLDN12	-1.23775	0.218933	0.598585
ENSG00000152944	MED21	1.23726	0.219115	0.598458
ENSG00000150977	RILPL2	1.23624	0.219491	0.59886
ENSG00000180098	TRNAU1AP	-1.23549	0.219769	0.598997
ENSG00000162063	CCNF	-1.23515	0.219895	0.598717
ENSG00000138092	CENPO	-1.23495	0.219969	0.598297
ENSG00000187815	ZFP69	1.23466	0.220078	0.597974
ENSG00000126882	FAM78A	1.23423	0.220238	0.597788
ENSG00000196639	HRH1	1.23199	0.221069	0.599425
ENSG00000137727	ARHGAP20	-1.22954	0.221981	0.601275
ENSG00000197147	LRRC8B	1.22886	0.222235	0.601341
ENSG00000183807	FAM162B	1.22772	0.222662	0.601875
ENSG00000170469	SPATA24	1.22705	0.222909	0.601923
ENSG00000156564	LRFN2	-1.22648	0.223123	0.601881
ENSG00000135823	STX6	1.22543	0.223516	0.602321
ENSG00000170962	PDGFD	-1.22256	0.224595	0.604607
ENSG00000137261	KIAA0319	-1.22246	0.224632	0.604089
ENSG00000134490	TMEM241	1.22222	0.224724	0.603716
ENSG00000160051	IQCC	-1.22064	0.225319	0.604694
ENSG00000146267	FAXC	-1.2185	0.226124	0.606234
ENSG00000163611	SPICE1	1.21845	0.226144	0.605669
ENSG00000179240	GVQW3	-1.21674	0.22679	0.60678
ENSG00000153531	ADPRHL1	-1.21649	0.226888	0.606421
ENSG00000159063	ALG8	1.21443	0.227666	0.607883
ENSG00000116670	MAD2L2	-1.21345	0.228041	0.608265
ENSG00000196182	STK40	-1.21342	0.228051	0.607673
ENSG00000121905	HPCA	-1.21314	0.228158	0.60734
ENSG00000115946	PNO1	-1.21224	0.2285	0.607633
ENSG00000172403	SYNPO2	1.21074	0.229072	0.608538
ENSG00000112218	GPR63	1.21068	0.229094	0.60798
ENSG00000132382	MYBBP1A	-1.20998	0.229364	0.608082
ENSG00000225830	ERCC6	1.20996	0.22937	0.607483
ENSG00000132359	RAP1GAP2	1.20808	0.230089	0.608773
ENSG00000043514	TRIT1	-1.20776	0.230212	0.608484
ENSG00000100027	YPEL1	1.20756	0.230289	0.608073
ENSG00000170088	TMEM192	1.20487	0.231319	0.610179
ENSG00000129680	MAP7D3	-1.20394	0.231677	0.61051
ENSG00000145526	CDH18	1.20335	0.231903	0.610491
ENSG00000130224	LRCH2	1.20216	0.232364	0.611092
ENSG00000088992	TESC	1.2012	0.232732	0.611446
ENSG00000072858	SIDT1	1.2011	0.232771	0.610938
ENSG00000145451	GLRA3	1.1991	0.233543	0.61235
ENSG00000138378	STAT4	-1.19902	0.233575	0.611821
ENSG00000215305	VPS16	-1.19851	0.233771	0.611725
ENSG00000197165	SULT1A2	-1.19706	0.234334	0.612587
ENSG00000058668	ATP2B4	1.19693	0.234385	0.61211
ENSG00000166888	STAT6	-1.19646	0.234568	0.611976
ENSG00000027001	MIPEP	1.19605	0.234728	0.611786
ENSG00000062524	LTK	-1.19525	0.235037	0.611983
ENSG00000108797	CNTNAP1	-1.19389	0.235569	0.612759
ENSG00000128578	STRIP2	-1.1935	0.235717	0.612537
ENSG00000172554	SNTG2	1.19237	0.236161	0.613083
ENSG00000083844	ZNF264	-1.19164	0.236445	0.613215
ENSG00000214694	ARHGEF33	1.19069	0.236816	0.61357
ENSG00000276234	TADA2A	-1.19005	0.237064	0.613605
ENSG00000163975	MELTF	-1.18936	0.237333	0.613696
ENSG00000058091	CDK14	1.18807	0.23784	0.614401
ENSG00000187624	C17orf97	-1.18655	0.238437	0.615335
ENSG00000117013	KCNQ4	-1.18633	0.238524	0.614955
ENSG00000114841	DNAH1	-1.18624	0.238558	0.61444
ENSG00000177679	SRRM3	-1.18575	0.238752	0.614335
ENSG00000183098	GPC6	1.18467	0.239178	0.614828
ENSG00000064199	SPA17	1.18443	0.23927	0.614461
ENSG00000080819	CPOX	1.18435	0.239302	0.613943
ENSG00000169118	CSNK1G1	-1.18373	0.239547	0.613971
ENSG00000165810	BTNL9	1.18135	0.240486	0.615775
ENSG00000100129	EIF3L	1.18107	0.240595	0.615454
ENSG00000128908	INO80	1.17837	0.241667	0.617593
ENSG00000140398	NEIL1	-1.17583	0.242675	0.619565
ENSG00000197044	ZNF441	1.17432	0.243275	0.620492
ENSG00000154359	LONRF1	1.17365	0.243542	0.62057
ENSG00000112365	ZBTB24	1.16881	0.245476	0.62489
ENSG00000175267	VWA3A	-1.16874	0.245505	0.624358
ENSG00000178385	PLEKHM3	-1.16808	0.245771	0.624431
ENSG00000196476	C20orf96	-1.16686	0.24626	0.625067
ENSG00000130635	COL5A1	-1.16661	0.246358	0.624711
ENSG00000198216	CACNA1E	1.16593	0.246635	0.624809
ENSG00000118690	ARMC2	-1.16534	0.24687	0.6248
ENSG00000073605	GSDMB	-1.16477	0.247101	0.624781
ENSG00000144285	SCN1A	-1.16431	0.247287	0.62465
ENSG00000122824	NUDT10	-1.16422	0.247324	0.624141
ENSG00000072110	ACTN1	1.16417	0.247342	0.623586
ENSG00000166479	TMX3	1.16228	0.248104	0.624907
ENSG00000133216	EPHB2	1.15931	0.249307	0.627335
ENSG00000164588	HCN1	-1.1585	0.249635	0.627559
ENSG00000163071	SPATA18	-1.15801	0.249833	0.627453
ENSG00000135447	PPP1R1A	-1.15575	0.250753	0.629162
ENSG00000173933	RBM4	-1.15558	0.250822	0.628735
ENSG00000082397	EPB41L3	-1.15529	0.25094	0.628429
ENSG00000183186	C2CD4C	1.15485	0.251119	0.628277
ENSG00000183281	PLGLB1	-1.15351	0.251665	0.629042
ENSG00000171772	SYCE1	1.14984	0.253167	0.632194
ENSG00000174842	GLMN	1.14861	0.253672	0.632852
ENSG00000172006	ZNF554	-1.14836	0.253775	0.632508
ENSG00000143156	NME7	1.1463	0.25462	0.63401
ENSG00000117791	2023-03-02	1.14595	0.254764	0.633768
ENSG00000159259	CHAF1B	-1.14568	0.254874	0.633442
ENSG00000163932	PRKCD	-1.14558	0.254916	0.632944
ENSG00000005381	MPO	1.14501	0.255153	0.632935
ENSG00000127329	PTPRB	-1.14378	0.255661	0.633594
ENSG00000143850	PLEKHA6	-1.14326	0.255875	0.633527
ENSG00000166278	C2	1.1431	0.255938	0.633085
ENSG00000163617	CCDC191	-1.14245	0.256208	0.633155
ENSG00000145491	ROPN1L	1.14198	0.256403	0.633041
ENSG00000175077	RTP1	1.14182	0.256471	0.632612
ENSG00000182389	CACNB4	-1.14162	0.256552	0.632217
ENSG00000148481	MINDY3	1.1409	0.256851	0.632359
ENSG00000115423	DNAH6	1.14073	0.256922	0.631942
ENSG00000156463	SH3RF2	-1.14056	0.256993	0.631523
ENSG00000162971	TYW5	1.13745	0.258279	0.63409
ENSG00000128045	RASL11B	1.13673	0.258582	0.634239
ENSG00000155846	PPARGC1B	-1.13583	0.258954	0.634558
ENSG00000153814	JAZF1	1.13556	0.259067	0.634242
ENSG00000256087	ZNF432	1.13453	0.259499	0.634706
ENSG00000164647	STEAP1	1.13377	0.259813	0.634882
ENSG00000078018	MAP2	-1.13341	0.259965	0.634662
ENSG00000105613	MAST1	-1.13339	0.259971	0.634087
ENSG00000145014	TMEM44	-1.13265	0.260283	0.634258
ENSG00000164151	ICE1	1.13259	0.260307	0.633728
ENSG00000178974	FBXO34	1.1315	0.260762	0.634247
ENSG00000121904	CSMD2	-1.13019	0.261311	0.634992
ENSG00000054277	OPN3	1.13001	0.261388	0.634593
ENSG00000130988	RGN	1.1263	0.262946	0.637783
ENSG00000105971	CAV2	1.12447	0.263718	0.639065
ENSG00000150938	CRIM1	1.12425	0.263809	0.638696
ENSG00000183307	TMEM121B	1.12329	0.264214	0.639085
ENSG00000154814	OXNAD1	1.12255	0.264529	0.639258
ENSG00000136367	ZFHX2	1.12175	0.264864	0.639478
ENSG00000120088	CRHR1	-1.11761	0.26662	0.643125
ENSG00000064115	TM7SF3	1.11738	0.266719	0.642773
ENSG00000070808	CAMK2A	-1.11708	0.266846	0.642489
ENSG00000274070	CASTOR2	1.11673	0.266993	0.642254
ENSG00000173614	NMNAT1	-1.11665	0.267031	0.641755
ENSG00000116793	PHTF1	-1.11474	0.267842	0.643115
ENSG00000236279	CLEC2L	-1.11425	0.268051	0.643028
ENSG00000198945	L3MBTL3	1.11401	0.268153	0.642685
ENSG00000203727	SAMD5	1.11394	0.268185	0.642174
ENSG00000141384	TAF4B	-1.11279	0.268677	0.642766
ENSG00000187024	PTRH1	1.11194	0.269037	0.643041
ENSG00000126243	LRFN3	-1.10854	0.270494	0.645934
ENSG00000151882	CCL28	1.1073	0.271031	0.646627
ENSG00000103056	SMPD3	-1.10711	0.271109	0.646224
ENSG00000160111	CPAMD8	1.10694	0.271185	0.64582
ENSG00000176563	CNTD1	1.10637	0.271428	0.645811
ENSG00000170854	RIOX2	1.10613	0.271531	0.645471
ENSG00000189410	SH2D5	-1.10596	0.271607	0.645067
ENSG00000167037	SGSM1	1.10546	0.271823	0.644995
ENSG00000163131	CTSS	1.1053	0.271891	0.644572
ENSG00000113763	UNC5A	1.10361	0.272619	0.645714
ENSG00000124664	SPDEF	-1.10203	0.273301	0.646746
ENSG00000197584	KCNMB2	-1.10141	0.273569	0.646796
ENSG00000167702	KIFC2	-1.10001	0.274175	0.647645
ENSG00000101003	GINS1	1.09896	0.274629	0.648135
ENSG00000101911	PRPS2	-1.09691	0.275521	0.649656
ENSG00000165617	DACT1	-1.0966	0.275657	0.649391
ENSG00000169231	THBS3	1.09626	0.275803	0.649152
ENSG00000164418	GRIK2	-1.09425	0.276678	0.650628
ENSG00000104381	GDAP1	1.09365	0.276941	0.650663
ENSG00000213983	AP1G2	-1.0921	0.27762	0.651674
ENSG00000021762	OSBPL5	-1.09129	0.277972	0.651916
ENSG00000101255	TRIB3	1.0911	0.278056	0.65153
ENSG00000196391	ZNF774	1.08803	0.279404	0.654104
ENSG00000198554	WDHD1	-1.08771	0.279543	0.653846
ENSG00000138678	GPAT3	-1.08636	0.280138	0.654654
ENSG00000140090	SLC24A4	-1.08632	0.280156	0.654112
ENSG00000155926	SLA	1.08588	0.280349	0.653981
ENSG00000125744	RTN2	-1.08537	0.280571	0.653917
ENSG00000142528	ZNF473	-1.08505	0.280714	0.653669
ENSG00000214413	BBIP1	1.08361	0.281348	0.654564
ENSG00000181896	ZNF101	-1.08111	0.282451	0.656549
ENSG00000170876	TMEM43	1.08048	0.282729	0.656613
ENSG00000102524	TNFSF13B	1.08002	0.282935	0.65651
ENSG00000188026	RILPL1	1.0791	0.283343	0.656876
ENSG00000171224	FAM241B	-1.07834	0.283678	0.657071
ENSG00000169228	RAB24	-1.07764	0.283992	0.657217
ENSG00000040608	RTN4R	-1.07755	0.28403	0.656725
ENSG00000066382	MPPED2	-1.07636	0.284558	0.657367
ENSG00000165929	TC2N	1.0753	0.285033	0.657884
ENSG00000152580	IGSF10	1.0751	0.285122	0.65751
ENSG00000090565	RAB11FIP3	-1.07444	0.285412	0.657602
ENSG00000100346	CACNA1I	-1.0741	0.285563	0.657372
ENSG00000150636	CCDC102B	1.07374	0.285725	0.657167
ENSG00000106080	FKBP14	-1.07345	0.285853	0.656886
ENSG00000110063	DCPS	-1.07328	0.285932	0.656493
ENSG00000133101	CCNA1	-1.0716	0.28668	0.657633
ENSG00000232040	ZBED9	-1.07087	0.287007	0.657808
ENSG00000156711	MAPK13	1.07014	0.287336	0.657987
ENSG00000184731	FAM110C	1.06843	0.288102	0.659165
ENSG00000119703	ZC2HC1C	-1.06789	0.288345	0.659146
ENSG00000171759	PAH	-1.0673	0.288608	0.659173
ENSG00000171798	KNDC1	-1.06629	0.289063	0.659637
ENSG00000168959	GRM5	1.06344	0.290345	0.661988
ENSG00000104783	KCNN4	1.0633	0.290409	0.661557
ENSG00000112290	WASF1	1.06309	0.290502	0.661194
ENSG00000132024	CC2D1A	-1.06281	0.290627	0.660905
ENSG00000163507	CIP2A	-1.06274	0.29066	0.660408
ENSG00000187605	TET3	1.06229	0.290863	0.660296
ENSG00000150672	DLG2	-1.06205	0.290971	0.659971
ENSG00000254470	AP5B1	-1.06046	0.29169	0.661029
ENSG00000130856	ZNF236	1.05921	0.292256	0.661741
ENSG00000151023	ENKUR	1.05869	0.292492	0.661704
ENSG00000167523	SPATA33	1.05865	0.292511	0.661176
ENSG00000181418	DDN	-1.05648	0.293492	0.662822
ENSG00000116852	KIF21B	-1.056	0.293713	0.662751
ENSG00000157064	NMNAT2	-1.05598	0.293722	0.662201
ENSG00000129009	ISLR	1.0558	0.293803	0.661814
ENSG00000134504	KCTD1	-1.05277	0.295183	0.664351
ENSG00000174576	NPAS4	-1.05217	0.295454	0.664392
ENSG00000159733	ZFYVE28	-1.05122	0.295891	0.664804
ENSG00000170439	METTL7B	-1.05022	0.296346	0.665256
ENSG00000166510	CCDC68	1.04972	0.296574	0.665199
ENSG00000197705	KLHL14	-1.04811	0.297311	0.666281
ENSG00000113966	ARL6	1.04742	0.297629	0.666426
ENSG00000215018	COL28A1	1.04591	0.298323	0.667408
ENSG00000184347	SLIT3	-1.04552	0.298502	0.667239
ENSG00000189409	MMP23B	-1.04508	0.298702	0.667118
ENSG00000170442	KRT86	-1.04309	0.299618	0.668595
ENSG00000143344	RGL1	-1.04083	0.300662	0.670355
ENSG00000106077	ABHD11	-1.04009	0.301002	0.670542
ENSG00000161082	CELF5	1.03997	0.301058	0.670096
ENSG00000057935	MTA3	-1.03754	0.302183	0.672031
ENSG00000092439	TRPM7	-1.03527	0.303234	0.673796
ENSG00000175806	MSRA	-1.03493	0.303395	0.673583
ENSG00000102385	DRP2	-1.0349	0.303408	0.673042
ENSG00000124507	PACSIN1	-1.03438	0.303648	0.673004
ENSG00000163818	LZTFL1	1.0338	0.303917	0.673032
ENSG00000162522	KIAA1522	-1.03232	0.304608	0.673993
ENSG00000164818	DNAAF5	-1.03186	0.304821	0.673897
ENSG00000124785	NRN1	1.03184	0.30483	0.673348
ENSG00000198517	MAFK	1.03089	0.305274	0.673761
ENSG00000142949	PTPRF	1.03057	0.305423	0.673522
ENSG00000138411	HECW2	-1.02896	0.306176	0.674616
ENSG00000087995	METTL2A	-1.02895	0.306181	0.674061
ENSG00000140326	CDAN1	1.02846	0.30641	0.673999
ENSG00000164329	TENT2	1.02837	0.306451	0.673524
ENSG00000121410	A1BG	1.02759	0.306817	0.673763
ENSG00000169752	NRG4	1.02758	0.30682	0.673207
ENSG00000163032	VSNL1	1.02755	0.306837	0.672682
ENSG00000166596	CFAP52	1.02615	0.307491	0.673551
ENSG00000134072	CAMK1	-1.02362	0.308677	0.675585
ENSG00000089060	SLC8B1	1.0216	0.309627	0.677099
ENSG00000136153	LMO7	-1.01958	0.310582	0.678621
ENSG00000117724	CENPF	1.0159	0.31232	0.681852
ENSG00000160321	ZNF208	1.01568	0.312423	0.681508
ENSG00000113361	CDH6	-1.01567	0.31243	0.680958
ENSG00000130829	DUSP9	1.01548	0.31252	0.680588
ENSG00000089723	OTUB2	-1.01505	0.312725	0.68047
ENSG00000101224	CDC25B	-1.01474	0.31287	0.680219
ENSG00000127423	AUNIP	-1.01462	0.312928	0.679783
ENSG00000115561	CHMP3	1.01387	0.313286	0.679996
ENSG00000196152	ZNF79	-1.01378	0.313328	0.679525
ENSG00000119946	CNNM1	1.01362	0.3134	0.679119
ENSG00000091651	ORC6	-1.01273	0.313826	0.679481
ENSG00000149054	ZNF215	-1.01123	0.314539	0.680462
ENSG00000153495	TEX29	1.01103	0.314633	0.680104
ENSG00000135525	MAP7	1.01071	0.314785	0.679872
ENSG00000176723	ZNF843	1.01057	0.314855	0.679464
ENSG00000136870	ZNF189	-1.01036	0.314951	0.679113
ENSG00000111218	PRMT8	1.01013	0.315061	0.678792
ENSG00000145990	GFOD1	1.00985	0.315195	0.678524
ENSG00000163412	EIF4E3	1.00791	0.316122	0.679961
ENSG00000086200	IPO11	1.00588	0.317093	0.681489
ENSG00000021645	NRXN3	1.00585	0.317107	0.680962
ENSG00000053108	FSTL4	-1.00532	0.317361	0.680949
ENSG00000127863	TNFRSF19	-1.00485	0.317583	0.68087
ENSG00000113240	CLK4	1.00451	0.317749	0.680668
ENSG00000166261	ZNF202	-1.00387	0.318055	0.680768
ENSG00000065534	MYLK	1.00257	0.318676	0.68154
ENSG00000135625	EGR4	-1.00217	0.318868	0.681396
ENSG00000155858	LSM11	1.00203	0.318938	0.68099
ENSG00000136643	RPS6KC1	1.00113	0.319371	0.68136
ENSG00000198208	RPS6KL1	-1.001	0.319431	0.680934
ENSG00000143499	SMYD2	1.0001	0.319867	0.681309
ENSG00000196739	COL27A1	-0.999592	0.32011	0.681273
ENSG00000091262	ABCC6	0.998264	0.32075	0.682081
ENSG00000087903	RFX2	-0.997486	0.321125	0.682326
ENSG00000198046	ZNF667	-0.997076	0.321323	0.682193
ENSG00000160190	SLC37A1	-0.996205	0.321744	0.682534
ENSG00000196141	SPATS2L	0.995496	0.322086	0.682708
ENSG00000185053	SGCZ	-0.993835	0.32289	0.683859
ENSG00000007516	BAIAP3	0.993549	0.323028	0.6836
ENSG00000145365	TIFA	-0.993437	0.323083	0.683164
ENSG00000166685	COG1	0.992302	0.323633	0.683776
ENSG00000183971	NPW	0.991429	0.324057	0.68412
ENSG00000137338	PGBD1	-0.991064	0.324234	0.683943
ENSG00000179889	PDXDC1	-0.991039	0.324246	0.683419
ENSG00000186642	PDE2A	-0.990905	0.324311	0.683007
ENSG00000005189	REXO5	-0.990748	0.324388	0.68262
ENSG00000158286	RNF207	0.989547	0.324971	0.6833
ENSG00000128989	ARPP19	0.988785	0.325342	0.68353
ENSG00000108932	SLC16A6	0.987324	0.326054	0.684478
ENSG00000049759	NEDD4L	-0.987233	0.326098	0.684023
ENSG00000164068	RNF123	-0.987165	0.326131	0.683545
ENSG00000136267	DGKB	-0.986971	0.326225	0.683197
ENSG00000102879	CORO1A	0.986515	0.326448	0.683118
ENSG00000100749	VRK1	0.985784	0.326805	0.68332
ENSG00000154258	ABCA9	0.984825	0.327273	0.683753
ENSG00000121898	CPXM2	-0.984609	0.327379	0.68343
ENSG00000155893	PXYLP1	-0.984091	0.327632	0.683414
ENSG00000206052	DOK6	0.981704	0.3288	0.685306
ENSG00000197157	SND1	0.981384	0.328958	0.685089
ENSG00000124212	PTGIS	-0.981005	0.329143	0.684932
ENSG00000185697	MYBL1	0.979751	0.329759	0.685668
ENSG00000204186	ZDBF2	0.979474	0.329895	0.685407
ENSG00000100036	SLC35E4	-0.979453	0.329905	0.684886
ENSG00000091127	PUS7	0.979352	0.329955	0.684447
ENSG00000187676	B3GLCT	0.978528	0.33036	0.684745
ENSG00000162783	IER5	-0.978471	0.330388	0.684263
ENSG00000108551	RASD1	0.97711	0.331058	0.685109
ENSG00000081923	ATP8B1	-0.976549	0.331334	0.68514
ENSG00000188372	ZP3	-0.974336	0.332425	0.686854
ENSG00000163872	YEATS2	0.972314	0.333424	0.688377
ENSG00000171103	TRMT61B	0.969722	0.334708	0.690484
ENSG00000104450	SPAG1	-0.969698	0.33472	0.689965
ENSG00000073756	PTGS2	0.969542	0.334798	0.689583
ENSG00000140600	SH3GL3	0.96887	0.335131	0.689728
ENSG00000157423	HYDIN	0.968036	0.335545	0.690038
ENSG00000105509	HAS1	-0.966757	0.33618	0.690803
ENSG00000138311	ZNF365	-0.966044	0.336535	0.690991
ENSG00000181240	SLC25A41	-0.964057	0.337525	0.692482
ENSG00000183814	LIN9	-0.963037	0.338034	0.692983
ENSG00000075240	GRAMD4	0.962842	0.338132	0.692641
ENSG00000120729	MYOT	0.962841	0.338132	0.692102
ENSG00000215440	NPEPL1	-0.961088	0.339008	0.693353
ENSG00000181135	ZNF707	-0.958451	0.340328	0.695511
ENSG00000131018	SYNE1	-0.956533	0.341291	0.696935
ENSG00000243709	LEFTY1	-0.953644	0.342744	0.699357
ENSG00000175322	ZNF519	-0.953563	0.342785	0.698897
ENSG00000101470	TNNC2	-0.950797	0.34418	0.701196
ENSG00000205593	DENND6B	-0.95016	0.344501	0.701306
ENSG00000173404	INSM1	0.949997	0.344584	0.70093
ENSG00000154914	USP43	0.949678	0.344745	0.700715
ENSG00000092445	TYRO3	-0.948787	0.345196	0.701087
ENSG00000145734	BDP1	-0.948417	0.345383	0.700924
ENSG00000214050	FBXO16	-0.948226	0.34548	0.700578
ENSG00000048140	TSPAN17	-0.946492	0.346358	0.701816
ENSG00000131697	NPHP4	-0.9464	0.346405	0.701369
ENSG00000174145	NWD2	0.946212	0.3465	0.701021
ENSG00000154822	PLCL2	-0.94402	0.347613	0.702731
ENSG00000153820	SPHKAP	-0.943755	0.347748	0.702461
ENSG00000198513	ATL1	0.943442	0.347907	0.702241
ENSG00000221947	XKR9	0.942933	0.348166	0.702224
ENSG00000106608	URGCP	-0.942483	0.348395	0.702146
ENSG00000198963	RORB	-0.942333	0.348471	0.70176
ENSG00000135722	FBXL8	-0.942259	0.348509	0.701297
ENSG00000169371	SNUPN	0.942076	0.348602	0.700946
ENSG00000165643	SOHLH1	-0.941942	0.34867	0.700546
ENSG00000002746	HECW1	-0.940952	0.349174	0.701023
ENSG00000197008	ZNF138	0.940702	0.349302	0.700742
ENSG00000166451	CENPN	0.940697	0.349305	0.700212
ENSG00000169379	ARL13B	0.938988	0.350177	0.701424
ENSG00000047662	FAM184B	0.938507	0.350422	0.70138
ENSG00000156050	FAM161B	-0.937839	0.350764	0.701528
ENSG00000173653	RCE1	-0.937293	0.351043	0.701551
ENSG00000108947	EFNB3	-0.937233	0.351074	0.701078
ENSG00000177932	ZNF354C	-0.937056	0.351164	0.700725
ENSG00000185869	ZNF829	0.9365	0.351449	0.70076
ENSG00000085382	HACE1	0.934818	0.352311	0.701944
ENSG00000204396	VWA7	-0.934518	0.352464	0.701717
ENSG00000146386	ABRACL	0.934426	0.352511	0.701278
ENSG00000175664	TEX26	0.9331	0.353192	0.7021
ENSG00000152128	TMEM163	0.932414	0.353545	0.702268
ENSG00000109680	TBC1D19	0.932226	0.353641	0.701928
ENSG00000149636	DSN1	0.929984	0.354795	0.703685
ENSG00000102781	KATNAL1	0.929148	0.355225	0.704007
ENSG00000172602	RND1	0.928173	0.355728	0.70447
ENSG00000075391	RASAL2	0.928084	0.355774	0.70403
ENSG00000081189	MEF2C	-0.927577	0.356035	0.704016
ENSG00000248487	ABHD14A	0.927307	0.356175	0.703761
ENSG00000101444	AHCY	0.92634	0.356675	0.704217
ENSG00000278540	ACACA	-0.925688	0.357011	0.704352
ENSG00000133114	GPALPP1	0.924624	0.357562	0.704908
ENSG00000131389	SLC6A6	0.924575	0.357587	0.704428
ENSG00000166707	ZCCHC18	0.924031	0.357869	0.704454
ENSG00000198108	CHSY3	-0.92319	0.358305	0.704783
ENSG00000152242	C18orf25	-0.921985	0.35893	0.705482
ENSG00000144935	TRPC1	0.921282	0.359295	0.705671
ENSG00000158008	EXTL1	-0.921269	0.359301	0.705155
ENSG00000072657	TRHDE	0.92044	0.359731	0.705472
ENSG00000198648	STK39	0.919979	0.359971	0.705414
ENSG00000172175	MALT1	-0.916947	0.36155	0.707978
ENSG00000178301	AQP11	0.914598	0.362775	0.709848
ENSG00000124787	RPP40	-0.913939	0.36312	0.709992
ENSG00000143194	MAEL	-0.913115	0.363551	0.710305
ENSG00000197748	CFAP43	-0.912776	0.363728	0.710123
ENSG00000102901	CENPT	-0.912253	0.364002	0.710128
ENSG00000185105	MYADML2	-0.911751	0.364264	0.710113
ENSG00000165379	LRFN5	-0.910534	0.364902	0.710827
ENSG00000156345	CDK20	-0.910277	0.365037	0.710562
ENSG00000149256	TENM4	0.909559	0.365414	0.710768
ENSG00000175161	CADM2	0.909386	0.365504	0.710417
ENSG00000164056	SPRY1	-0.909334	0.365532	0.709944
ENSG00000155962	CLIC2	-0.904507	0.368071	0.714346
ENSG00000146856	AGBL3	-0.904404	0.368125	0.713923
ENSG00000135951	TSGA10	0.903861	0.368412	0.713951
ENSG00000175265	GOLGA8A	-0.90294	0.368898	0.714365
ENSG00000163291	PAQR3	-0.898702	0.371139	0.718175
ENSG00000196678	ERI2	-0.898401	0.371299	0.717954
ENSG00000104356	POP1	-0.897986	0.371519	0.71785
ENSG00000109158	GABRA4	-0.897743	0.371648	0.717571
ENSG00000145982	FARS2	-0.897691	0.371676	0.717096
ENSG00000139974	SLC38A6	-0.897667	0.371689	0.716594
ENSG00000108684	ASIC2	0.897186	0.371943	0.716558
ENSG00000149090	PAMR1	-0.896886	0.372103	0.716339
ENSG00000060718	COL11A1	0.896734	0.372184	0.715969
ENSG00000105643	ARRDC2	-0.895372	0.372907	0.716834
ENSG00000101746	NOL4	-0.895291	0.37295	0.716392
ENSG00000101327	PDYN	0.895242	0.372976	0.715917
ENSG00000178053	MLF1	-0.894465	0.373389	0.716186
ENSG00000169064	ZBBX	-0.894419	0.373414	0.715709
ENSG00000155275	TRMT44	-0.8943	0.373477	0.715308
ENSG00000106689	LHX2	-0.89407	0.373599	0.71502
ENSG00000124588	NQO2	-0.893343	0.373986	0.715239
ENSG00000173227	SYT12	0.892633	0.374365	0.715441
ENSG00000197372	ZNF675	0.891591	0.37492	0.71598
ENSG00000105419	MEIS3	0.89126	0.375097	0.715796
ENSG00000106546	AHR	-0.889953	0.375794	0.716606
ENSG00000206561	COLQ	-0.889859	0.375845	0.716181
ENSG00000169919	GUSB	-0.889619	0.375973	0.715905
ENSG00000131831	RAI2	-0.889468	0.376054	0.715539
ENSG00000163013	FBXO41	-0.889142	0.376228	0.715351
ENSG00000146094	DOK3	-0.888464	0.376591	0.715522
ENSG00000170365	SMAD1	0.885289	0.378291	0.718232
ENSG00000196453	ZNF777	-0.882185	0.379958	0.720876
ENSG00000023572	GLRX2	0.88163	0.380257	0.720921
ENSG00000162374	ELAVL4	-0.881548	0.380301	0.720484
ENSG00000167992	VWCE	0.881114	0.380535	0.720406
ENSG00000069188	SDK2	0.880407	0.380916	0.720606
ENSG00000154975	CA10	-0.879569	0.381367	0.72094
ENSG00000204147	ASAH2B	-0.878481	0.381954	0.721529
ENSG00000221946	FXYD7	-0.877925	0.382254	0.721576
ENSG00000019549	SNAI2	0.875884	0.383357	0.723138
ENSG00000179477	ALOX12B	-0.873568	0.384611	0.724981
ENSG00000070061	ELP1	-0.871622	0.385666	0.726448
ENSG00000105639	JAK3	-0.870687	0.386174	0.726883
ENSG00000159753	CARMIL2	-0.869744	0.386686	0.727325
ENSG00000078237	TIGAR	0.869554	0.38679	0.726999
ENSG00000139220	PPFIA2	0.868625	0.387295	0.727427
ENSG00000165186	PTCHD1	0.868559	0.387331	0.726974
ENSG00000171462	DLK2	0.866259	0.388584	0.728804
ENSG00000102007	PLP2	0.865638	0.388923	0.728918
ENSG00000105792	CFAP69	-0.865148	0.389191	0.728898
ENSG00000154237	LRRK1	0.864301	0.389653	0.729244
ENSG00000169676	DRD5	0.861863	0.390986	0.731217
ENSG00000078053	AMPH	0.860045	0.391983	0.732558
ENSG00000161298	ZNF382	0.85981	0.392112	0.732277
ENSG00000163596	ICA1L	-0.859473	0.392296	0.7321
ENSG00000237515	SHISA9	0.859386	0.392344	0.731669
ENSG00000172426	RSPH9	-0.859168	0.392464	0.731372
ENSG00000152578	GRIA4	0.85731	0.393484	0.732752
ENSG00000231738	TSPAN19	0.857021	0.393643	0.732528
ENSG00000112812	PRSS16	0.855308	0.394586	0.733761
ENSG00000184451	CCR10	-0.854966	0.394774	0.733591
ENSG00000178234	GALNT11	-0.853078	0.395815	0.735004
ENSG00000100490	CDKL1	-0.852795	0.395971	0.734774
ENSG00000102001	CACNA1F	-0.851986	0.396418	0.735083
ENSG00000157873	TNFRSF14	0.850445	0.397269	0.73614
ENSG00000153707	PTPRD	-0.850236	0.397384	0.735834
ENSG00000070159	PTPN3	-0.849594	0.39774	0.735972
ENSG00000058063	ATP11B	0.849292	0.397907	0.735763
ENSG00000169972	PUSL1	0.847551	0.398871	0.737026
ENSG00000166004	CEP295	0.846545	0.399429	0.737537
ENSG00000164128	NPY1R	-0.845683	0.399907	0.7379
ENSG00000144366	GULP1	-0.845463	0.400029	0.737607
ENSG00000062038	CDH3	0.844996	0.400289	0.737566
ENSG00000150051	MKX	0.844758	0.400421	0.737291
ENSG00000197852	INKA2	-0.843612	0.401058	0.737946
ENSG00000138587	MNS1	0.842462	0.401698	0.738605
ENSG00000087116	ADAMTS2	-0.842252	0.401814	0.738302
ENSG00000186854	TRABD2A	-0.839375	0.403418	0.74073
ENSG00000126759	CFP	0.838497	0.403908	0.741111
ENSG00000168016	TRANK1	0.83677	0.404874	0.742363
ENSG00000176658	MYO1D	0.83561	0.405522	0.743033
ENSG00000185565	LSAMP	-0.835345	0.405671	0.742786
ENSG00000206172	HBA1	0.8352	0.405752	0.742416
ENSG00000138622	HCN4	-0.834954	0.40589	0.74215
ENSG00000103569	AQP9	0.834939	0.405899	0.741649
ENSG00000145414	NAF1	0.834158	0.406336	0.741931
ENSG00000187902	SHISA7	-0.832883	0.407051	0.742719
ENSG00000185290	NUPR2	-0.831176	0.40801	0.743951
ENSG00000130695	CEP85	0.830928	0.408149	0.743688
ENSG00000116922	C1orf109	-0.830874	0.408179	0.743227
ENSG00000159915	ZNF233	-0.830794	0.408224	0.742792
ENSG00000177614	PGBD5	0.82965	0.408868	0.743447
ENSG00000171865	RNASEH1	0.828996	0.409236	0.743601
ENSG00000165097	KDM1B	-0.828524	0.409501	0.743568
ENSG00000157542	KCNJ6	0.828206	0.409681	0.743379
ENSG00000147642	SYBU	-0.827912	0.409846	0.743165
ENSG00000128298	BAIAP2L2	0.827684	0.409975	0.742885
ENSG00000115944	COX7A2L	0.827234	0.410229	0.742831
ENSG00000278619	MRM1	-0.826764	0.410494	0.742798
ENSG00000162543	UBXN10	-0.8257	0.411094	0.743372
ENSG00000171291	ZNF439	0.824707	0.411655	0.743873
ENSG00000182901	RGS7	-0.823515	0.412329	0.744577
ENSG00000145545	SRD5A1	-0.821022	0.41374	0.746611
ENSG00000151952	TMEM132D	0.818504	0.415169	0.748674
ENSG00000108091	CCDC6	0.818166	0.41536	0.748505
ENSG00000151611	MMAA	0.817643	0.415658	0.748526
ENSG00000102172	SMS	0.816267	0.41644	0.74942
ENSG00000138759	FRAS1	0.816055	0.41656	0.749123
ENSG00000066056	TIE1	-0.815956	0.416617	0.748711
ENSG00000152402	GUCY1A2	0.813274	0.418145	0.750942
ENSG00000144589	STK11IP	-0.813195	0.41819	0.750509
ENSG00000064687	ABCA7	-0.813138	0.418222	0.750054
ENSG00000081985	IL12RB2	0.812712	0.418465	0.749976
ENSG00000135116	HRK	-0.812098	0.418815	0.750092
ENSG00000118369	USP35	0.810096	0.41996	0.751628
ENSG00000079931	MOXD1	0.809474	0.420315	0.751751
ENSG00000169032	MAP2K1	0.8087	0.420758	0.75203
ENSG00000053524	MCF2L2	-0.808611	0.420809	0.751609
ENSG00000010327	STAB1	-0.808073	0.421117	0.751647
ENSG00000013725	CD6	-0.807269	0.421578	0.751957
ENSG00000138028	CGREF1	-0.806157	0.422215	0.752582
ENSG00000144161	ZC3H8	0.806147	0.422221	0.752081
ENSG00000127124	HIVEP3	-0.806023	0.422292	0.751698
ENSG00000163618	CADPS	0.805771	0.422437	0.751444
ENSG00000155903	RASA2	0.805357	0.422675	0.751358
ENSG00000127586	CHTF18	-0.80505	0.42285	0.751161
ENSG00000139178	C1RL	-0.804891	0.422942	0.750815
ENSG00000104047	DTWD1	-0.804127	0.423381	0.751085
ENSG00000094804	CDC6	-0.803877	0.423524	0.750832
ENSG00000103005	USB1	-0.803741	0.423602	0.750463
ENSG00000124171	PARD6B	-0.803279	0.423868	0.750427
ENSG00000100197	CYP2D6	-0.801859	0.424685	0.751366
ENSG00000248099	INSL3	-0.801685	0.424785	0.751036
ENSG00000077264	PAK3	-0.800249	0.425612	0.751991
ENSG00000183654	2023-03-11	-0.798925	0.426376	0.752834
ENSG00000011478	QPCTL	0.798559	0.426587	0.752699
ENSG00000006740	ARHGAP44	-0.79851	0.426615	0.752243
ENSG00000134755	DSC2	0.798487	0.426628	0.75176
ENSG00000103174	NAGPA	-0.797872	0.426983	0.751881
ENSG00000135249	RINT1	0.797368	0.427275	0.751889
ENSG00000235109	ZSCAN31	0.797361	0.427279	0.751392
ENSG00000089041	P2RX7	0.796394	0.427838	0.75187
ENSG00000099364	FBXL19	-0.795735	0.428218	0.752035
ENSG00000114812	VIPR1	0.795695	0.428242	0.751573
ENSG00000197969	VPS13A	0.795437	0.428391	0.751332
ENSG00000135541	AHI1	-0.794406	0.428988	0.751876
ENSG00000173611	SCAI	0.793499	0.429513	0.752294
ENSG00000105926	MPP6	-0.793097	0.429746	0.752199
ENSG00000168778	TCTN2	0.792413	0.430143	0.752392
ENSG00000130477	UNC13A	-0.79206	0.430348	0.752248
ENSG00000152377	SPOCK1	0.788963	0.432147	0.754889
ENSG00000151948	GLT1D1	-0.788307	0.432528	0.755053
ENSG00000172339	ALG14	-0.787149	0.433202	0.755727
ENSG00000102096	PIM2	0.787116	0.433221	0.755257
ENSG00000104290	FZD3	0.786955	0.433315	0.754919
ENSG00000186907	RTN4RL2	0.786025	0.433857	0.755361
ENSG00000112139	MDGA1	-0.785546	0.434136	0.755345
ENSG00000100503	NIN	0.78467	0.434648	0.755734
ENSG00000243667	WDR92	0.784457	0.434772	0.755448
ENSG00000166171	DPCD	0.784456	0.434773	0.754949
ENSG00000260456	C16orf95	0.783612	0.435265	0.755304
ENSG00000125885	MCM8	0.783072	0.435581	0.755352
ENSG00000060140	STYK1	-0.781747	0.436355	0.756195
ENSG00000198331	HYLS1	-0.781702	0.436381	0.755741
ENSG00000198547	C20orf203	-0.780392	0.437148	0.756569
ENSG00000244005	NFS1	-0.779041	0.437939	0.757439
ENSG00000155090	KLF10	0.778623	0.438185	0.757364
ENSG00000100478	AP4S1	0.775723	0.439887	0.759805
ENSG00000183837	PNMA3	-0.774553	0.440575	0.760492
ENSG00000152760	TCTEX1D1	-0.773427	0.441237	0.761134
ENSG00000008710	PKD1	-0.773084	0.441439	0.760982
ENSG00000177707	NECTIN3	0.7697	0.443435	0.763919
ENSG00000214575	CPEB1	0.769313	0.443663	0.763811
ENSG00000167555	ZNF528	0.76876	0.44399	0.763872
ENSG00000179397	CATSPERE	0.768603	0.444083	0.763531
ENSG00000148484	RSU1	0.768021	0.444426	0.763621
ENSG00000204172	AGAP9	-0.767628	0.444659	0.76352
ENSG00000138686	BBS7	0.766442	0.445361	0.764225
ENSG00000135045	C9orf40	0.766322	0.445432	0.763847
ENSG00000159640	ACE	0.76597	0.44564	0.763704
ENSG00000206530	CFAP44	-0.765736	0.445778	0.763443
ENSG00000174442	ZWILCH	-0.765612	0.445852	0.76307
ENSG00000122644	ARL4A	-0.765	0.446214	0.763193
ENSG00000168453	HR	-0.763845	0.446899	0.763865
ENSG00000106617	PRKAG2	0.762575	0.447653	0.764655
ENSG00000184602	SNN	-0.761488	0.448298	0.765259
ENSG00000173705	SUSD5	-0.760508	0.448881	0.765755
ENSG00000100522	GNPNAT1	-0.760307	0.449	0.765461
ENSG00000197728	RPS26	0.759742	0.449336	0.765536
ENSG00000111328	CDK2AP1	0.759647	0.449393	0.765135
ENSG00000170775	GPR37	0.759117	0.449708	0.765175
ENSG00000003509	NDUFAF7	-0.758464	0.450097	0.76534
ENSG00000203780	FANK1	0.758379	0.450147	0.76493
ENSG00000174749	FAM241A	0.757472	0.450688	0.765352
ENSG00000078269	SYNJ2	0.757365	0.450752	0.764965
ENSG00000169598	DFFB	0.756367	0.451347	0.765479
ENSG00000165621	OXGR1	-0.756262	0.45141	0.765091
ENSG00000081760	AACS	-0.754712	0.452335	0.766164
ENSG00000171502	COL24A1	-0.752996	0.45336	0.767405
ENSG00000059588	TARBP1	-0.752309	0.453771	0.767605
ENSG00000152503	TRIM36	0.751824	0.454061	0.767601
ENSG00000137364	TPMT	0.751775	0.454091	0.767156
ENSG00000198929	NOS1AP	0.751269	0.454394	0.767174
ENSG00000141622	RNF165	-0.751093	0.454499	0.766858
ENSG00000158815	FGF17	-0.750771	0.454692	0.766689
ENSG00000011454	RABGAP1	0.750103	0.455092	0.766871
ENSG00000021826	CPS1	0.749447	0.455485	0.767041
ENSG00000121289	CEP89	0.749441	0.455489	0.766555
ENSG00000116353	MECR	-0.749008	0.455749	0.7665
ENSG00000167930	FAM234A	-0.748535	0.456032	0.766485
ENSG00000134318	ROCK2	-0.74794	0.456389	0.766594
ENSG00000120256	LRP11	0.746532	0.457235	0.767523
ENSG00000180626	ZNF594	-0.746375	0.457329	0.76719
ENSG00000145087	STXBP5L	-0.745846	0.457647	0.767232
ENSG00000179915	NRXN1	-0.74475	0.458307	0.767846
ENSG00000096654	ZNF184	0.744713	0.458329	0.767394
ENSG00000138658	ZGRF1	0.744545	0.45843	0.767073
ENSG00000112964	GHR	-0.744493	0.458461	0.766636
ENSG00000113615	SEC24A	-0.744279	0.45859	0.766363
ENSG00000112208	BAG2	0.744262	0.4586	0.765892
ENSG00000118307	CASC1	0.743338	0.459156	0.766332
ENSG00000166401	SERPINB8	-0.742061	0.459926	0.767128
ENSG00000118004	COLEC11	-0.74158	0.460216	0.767125
ENSG00000122375	OPN4	-0.739873	0.461247	0.768354
ENSG00000000460	C1orf112	-0.736221	0.463455	0.771542
ENSG00000104808	DHDH	-0.736124	0.463514	0.771151
ENSG00000206140	TMEM191C	-0.735502	0.46389	0.771288
ENSG00000003393	ALS2	0.734066	0.464761	0.772245
ENSG00000246922	UBAP1L	-0.733461	0.465128	0.772365
ENSG00000183309	ZNF623	0.732523	0.465697	0.772821
ENSG00000174151	CYB561D1	-0.732258	0.465858	0.7726
ENSG00000197933	ZNF823	-0.731601	0.466257	0.772773
ENSG00000177990	DPY19L2	-0.729894	0.467295	0.774004
ENSG00000146243	IRAK1BP1	-0.729815	0.467343	0.773594
ENSG00000154548	SRSF12	0.729182	0.467728	0.773744
ENSG00000276023	DUSP14	0.727255	0.468902	0.775196
ENSG00000178796	RIIAD1	-0.726932	0.469099	0.775033
ENSG00000169635	HIC2	0.726344	0.469458	0.775137
ENSG00000116819	TFAP2E	-0.72501	0.470272	0.775993
ENSG00000165323	FAT3	0.724095	0.470831	0.776427
ENSG00000109927	TECTA	-0.723775	0.471026	0.77626
ENSG00000109466	KLHL2	0.723527	0.471178	0.776023
ENSG00000050767	COL23A1	-0.722949	0.471531	0.776117
ENSG00000196876	SCN8A	-0.722235	0.471968	0.776349
ENSG00000137809	ITGA11	0.721936	0.472151	0.776163
ENSG00000161558	TMEM143	-0.720971	0.472741	0.776647
ENSG00000071205	ARHGAP10	-0.720712	0.4729	0.776421
ENSG00000188095	MESP2	-0.720705	0.472904	0.775942
ENSG00000157214	STEAP2	0.719552	0.473611	0.776615
ENSG00000163686	ABHD6	-0.719552	0.473611	0.77613
ENSG00000008118	CAMK1G	0.719345	0.473737	0.775852
ENSG00000133687	TMTC1	-0.717883	0.474634	0.776836
ENSG00000163482	STK36	-0.717876	0.474639	0.776359
ENSG00000133773	CCDC59	0.717504	0.474867	0.776247
ENSG00000277531	PNMA8C	-0.715682	0.475987	0.777593
ENSG00000089123	TASP1	-0.715101	0.476344	0.777692
ENSG00000118432	CNR1	-0.714938	0.476444	0.777371
ENSG00000156395	SORCS3	0.711234	0.478725	0.780607
ENSG00000197124	ZNF682	0.710496	0.47918	0.780864
ENSG00000104228	TRIM35	0.710327	0.479284	0.780549
ENSG00000092208	GEMIN2	0.709724	0.479657	0.78067
ENSG00000138111	MFSD13A	0.709313	0.47991	0.780599
ENSG00000069535	MAOB	0.708891	0.480171	0.780538
ENSG00000171435	KSR2	-0.708264	0.480558	0.780684
ENSG00000114554	PLXNA1	0.706636	0.481565	0.781835
ENSG00000164087	POC1A	-0.705848	0.482053	0.782143
ENSG00000096996	IL12RB1	0.705221	0.482441	0.782288
ENSG00000196557	CACNA1H	-0.704266	0.483033	0.782764
ENSG00000134317	GRHL1	-0.703448	0.48354	0.783101
ENSG00000040199	PHLPP2	-0.703395	0.483573	0.782671
ENSG00000125675	GRIA3	0.70052	0.485357	0.785074
ENSG00000104635	SLC39A14	-0.699894	0.485746	0.78522
ENSG00000130649	CYP2E1	0.699168	0.486197	0.785465
ENSG00000198003	CCDC151	0.69912	0.486227	0.785029
ENSG00000127588	GNG13	-0.697362	0.487321	0.786312
ENSG00000139874	SSTR1	-0.696277	0.487998	0.786919
ENSG00000139926	FRMD6	0.695032	0.488774	0.787686
ENSG00000125266	EFNB2	0.694875	0.488872	0.78736
ENSG00000180921	FAM83H	-0.694157	0.48932	0.787597
ENSG00000156103	MMP16	-0.693091	0.489985	0.788185
ENSG00000134107	BHLHE40	-0.692883	0.490115	0.787911
ENSG00000106070	GRB10	0.692855	0.490133	0.787456
ENSG00000242866	STRC	-0.691239	0.491143	0.788596
ENSG00000122952	ZWINT	0.687082	0.493746	0.79229
ENSG00000127989	MTERF1	0.686829	0.493905	0.79206
ENSG00000165548	TMEM63C	-0.684191	0.495562	0.794231
ENSG00000083635	NUFIP1	0.683855	0.495772	0.794084
ENSG00000151834	GABRA2	-0.682484	0.496634	0.794979
ENSG00000172260	NEGR1	0.682156	0.496841	0.794825
ENSG00000106341	PPP1R17	-0.681696	0.497131	0.794803
ENSG00000126522	ASL	0.681137	0.497482	0.79488
ENSG00000116771	AGMAT	0.680829	0.497676	0.794706
ENSG00000127585	FBXL16	-0.680497	0.497886	0.794557
ENSG00000069482	GAL	0.68043	0.497928	0.794141
ENSG00000164841	TMEM74	0.678525	0.499129	0.795572
ENSG00000101935	AMMECR1	0.678129	0.499379	0.795487
ENSG00000177465	ACOT4	-0.676749	0.50025	0.796391
ENSG00000184845	DRD1	-0.676309	0.500528	0.79635
ENSG00000108352	RAPGEFL1	0.67627	0.500553	0.795907
ENSG00000181378	CFAP65	-0.676138	0.500636	0.795557
ENSG00000114026	OGG1	0.675439	0.501078	0.795777
ENSG00000172575	RASGRP1	-0.674008	0.501983	0.796731
ENSG00000180329	CCDC43	0.672583	0.502885	0.79768
ENSG00000076356	PLXNA2	0.672528	0.50292	0.797253
ENSG00000198440	ZNF583	0.672411	0.502994	0.796889
ENSG00000151150	ANK3	-0.672064	0.503214	0.796756
ENSG00000111641	NOP2	-0.672025	0.503239	0.796314
ENSG00000141433	ADCYAP1	0.671259	0.503725	0.796602
ENSG00000162104	ADCY9	0.670674	0.504095	0.796708
ENSG00000248905	FMN1	0.669263	0.504991	0.797642
ENSG00000152465	NMT2	-0.6688	0.505285	0.797626
ENSG00000163288	GABRB1	0.66875	0.505317	0.797197
ENSG00000008853	RHOBTB2	-0.667914	0.505848	0.797554
ENSG00000163803	PLB1	-0.667128	0.506348	0.797863
ENSG00000273899	NOL12	-0.666589	0.50669	0.797923
ENSG00000020256	ZFP64	-0.666561	0.506708	0.797472
ENSG00000112242	E2F3	0.665173	0.507591	0.798383
ENSG00000102606	ARHGEF7	0.664394	0.508087	0.798684
ENSG00000117598	PLPPR5	-0.664209	0.508205	0.798391
ENSG00000183475	ASB7	0.662642	0.509204	0.799481
ENSG00000154040	CABYR	-0.662217	0.509475	0.799428
ENSG00000162817	C1orf115	0.662004	0.509611	0.799163
ENSG00000010539	ZNF200	0.66034	0.510673	0.800349
ENSG00000175104	TRAF6	0.659861	0.510979	0.80035
ENSG00000267909	CCDC177	-0.659263	0.511361	0.800471
ENSG00000120820	GLT8D2	0.658916	0.511583	0.80034
ENSG00000140284	SLC27A2	0.658491	0.511855	0.800288
ENSG00000131591	C1orf159	-0.658253	0.512007	0.800049
ENSG00000156172	C8orf37	-0.656487	0.513137	0.801338
ENSG00000168734	PKIG	-0.65579	0.513583	0.801557
ENSG00000052126	PLEKHA5	-0.654479	0.514424	0.802391
ENSG00000140859	KIFC3	0.654083	0.514677	0.802309
ENSG00000131149	GSE1	0.653117	0.515297	0.802798
ENSG00000116830	TTF2	0.651427	0.516382	0.804011
ENSG00000005448	WDR54	-0.649656	0.517521	0.805306
ENSG00000183780	SLC35F3	0.649256	0.517778	0.805227
ENSG00000135074	ADAM19	-0.648911	0.518	0.805096
ENSG00000156675	RAB11FIP1	0.648488	0.518272	0.805042
ENSG00000178338	ZNF354B	-0.647219	0.51909	0.805834
ENSG00000047249	ATP6V1H	-0.647195	0.519105	0.805381
ENSG00000103021	CCDC113	-0.647097	0.519168	0.805002
ENSG00000196277	GRM7	-0.645423	0.520247	0.806199
ENSG00000168386	FILIP1L	0.643702	0.521358	0.807443
ENSG00000102383	ZDHHC15	-0.640059	0.523713	0.810611
ENSG00000005100	DHX33	-0.638537	0.524698	0.811657
ENSG00000176928	GCNT4	0.637798	0.525177	0.811919
ENSG00000056277	ZNF280C	-0.637338	0.525475	0.811901
ENSG00000115461	IGFBP5	0.637127	0.525612	0.811634
ENSG00000112541	PDE10A	-0.636659	0.525916	0.811626
ENSG00000112379	ARFGEF3	0.636086	0.526288	0.811721
ENSG00000182255	KCNA4	-0.635736	0.526515	0.811594
ENSG00000075945	KIFAP3	0.634361	0.527408	0.812493
ENSG00000119685	TTLL5	0.63264	0.528526	0.813738
ENSG00000132623	ANKEF1	-0.632602	0.528551	0.813298
ENSG00000140479	PCSK6	-0.632193	0.528817	0.81323
ENSG00000105514	RAB3D	-0.631233	0.529441	0.813713
ENSG00000165591	FAAH2	0.630992	0.529598	0.813478
ENSG00000040275	SPDL1	-0.630705	0.529785	0.813288
ENSG00000144406	UNC80	0.629565	0.530528	0.813952
ENSG00000171811	CFAP46	-0.629305	0.530697	0.813735
ENSG00000123358	NR4A1	0.628696	0.531094	0.813868
ENSG00000066827	ZFAT	-0.628671	0.531111	0.813418
ENSG00000132837	DMGDH	-0.627822	0.531664	0.81379
ENSG00000025772	TOMM34	-0.627229	0.532051	0.813907
ENSG00000237440	ZNF737	0.626715	0.532386	0.813946
ENSG00000102977	ACD	-0.626481	0.532539	0.813705
ENSG00000183682	BMP8A	0.625474	0.533196	0.814235
ENSG00000132326	PER2	-0.62272	0.534997	0.816509
ENSG00000127452	FBXL12	0.622078	0.535418	0.816676
ENSG00000134709	HOOK1	0.620108	0.536708	0.818167
ENSG00000158792	SPATA2L	-0.619511	0.537099	0.818288
ENSG00000110841	PPFIBP1	0.619275	0.537254	0.818048
ENSG00000249915	PDCD6	0.619028	0.537416	0.817821
ENSG00000147174	GCNA	0.618401	0.537827	0.817972
ENSG00000196396	PTPN1	0.618012	0.538082	0.817885
ENSG00000129993	CBFA2T3	-0.616226	0.539255	0.819193
ENSG00000119812	FAM98A	0.615657	0.53963	0.819287
ENSG00000141431	ASXL3	-0.614952	0.540093	0.819516
ENSG00000011083	SLC6A7	0.61395	0.540752	0.820042
ENSG00000121022	COPS5	0.613946	0.540755	0.819571
ENSG00000176909	MAMSTR	-0.613661	0.540942	0.819382
ENSG00000166546	BEAN1	-0.613123	0.541296	0.819445
ENSG00000127952	STYXL1	-0.611911	0.542094	0.82018
ENSG00000169744	LDB2	-0.611832	0.542146	0.819785
ENSG00000183208	GDPGP1	-0.610887	0.542769	0.820254
ENSG00000119698	PPP4R4	0.61061	0.542952	0.820057
ENSG00000111404	RERGL	0.60914	0.543922	0.821049
ENSG00000130812	ANGPTL6	0.609088	0.543956	0.820628
ENSG00000274512	TBC1D3L	-0.608651	0.544244	0.820591
ENSG00000115841	RMDN2	-0.608013	0.544665	0.820754
ENSG00000153904	DDAH1	0.607753	0.544837	0.820542
ENSG00000138400	MDH1B	0.607392	0.545076	0.82043
ENSG00000196118	CCDC189	0.606114	0.54592	0.82123
ENSG00000131759	RARA	-0.60573	0.546174	0.82114
ENSG00000171617	ENC1	0.604983	0.546668	0.821412
ENSG00000158806	NPM2	-0.601861	0.548736	0.824046
ENSG00000164440	TXLNB	0.601267	0.549129	0.824166
ENSG00000162999	DUSP19	0.600728	0.549487	0.824231
ENSG00000067992	PDK3	0.599458	0.55033	0.825022
ENSG00000146021	KLHL3	-0.59818	0.551178	0.825823
ENSG00000107165	TYRP1	0.596838	0.55207	0.826686
ENSG00000172244	C5orf34	0.595705	0.552824	0.827342
ENSG00000124134	KCNS1	0.59489	0.553366	0.827682
ENSG00000198910	L1CAM	0.594796	0.553429	0.827304
ENSG00000164326	CARTPT	-0.594599	0.55356	0.827028
ENSG00000101811	CSTF2	-0.594065	0.553915	0.827088
ENSG00000169442	CD52	0.593515	0.554282	0.827164
ENSG00000189298	ZKSCAN3	0.593005	0.554622	0.827201
ENSG00000167723	TRPV3	0.592774	0.554776	0.82696
ENSG00000198369	SPRED2	0.592773	0.554776	0.82649
ENSG00000162878	PKDCC	-0.590112	0.556551	0.828664
ENSG00000150627	WDR17	0.589212	0.557152	0.829088
ENSG00000203965	EFCAB7	-0.588871	0.55738	0.828957
ENSG00000276070	CCL4L2	0.586433	0.55901	0.830909
ENSG00000185386	MAPK11	-0.586418	0.55902	0.830453
ENSG00000160963	COL26A1	-0.586349	0.559066	0.830052
ENSG00000110427	KIAA1549L	0.586203	0.559164	0.829727
ENSG00000139767	SRRM4	-0.585245	0.559805	0.830208
ENSG00000143889	HNRNPLL	0.583603	0.560904	0.831369
ENSG00000105810	CDK6	0.583532	0.560952	0.83097
ENSG00000273079	GRIN2B	-0.583059	0.561269	0.83097
ENSG00000123360	PDE1B	0.581214	0.562507	0.832332
ENSG00000100228	RAB36	-0.580717	0.56284	0.832356
ENSG00000040933	INPP4A	0.580479	0.563	0.832123
ENSG00000121104	FAM117A	0.580457	0.563014	0.831675
ENSG00000134138	MEIS2	-0.580034	0.563299	0.831627
ENSG00000126790	L3HYPDH	0.580016	0.563311	0.831177
ENSG00000134057	CCNB1	-0.579595	0.563593	0.831126
ENSG00000092051	JPH4	-0.57941	0.563718	0.830842
ENSG00000185666	SYN3	0.578672	0.564213	0.831105
ENSG00000275111	ZNF2	-0.578119	0.564585	0.831186
ENSG00000151651	ADAM8	-0.577984	0.564676	0.830853
ENSG00000079691	CARMIL1	0.575795	0.566149	0.832553
ENSG00000165197	VEGFD	0.575447	0.566383	0.832431
ENSG00000105855	ITGB8	0.574266	0.567179	0.833133
ENSG00000145819	ARHGAP26	0.572981	0.568044	0.833938
ENSG00000112183	RBM24	0.572845	0.568137	0.833606
ENSG00000072163	LIMS2	-0.57136	0.569138	0.834608
ENSG00000179029	TMEM107	0.57083	0.569496	0.834666
ENSG00000138709	LARP1B	0.569521	0.57038	0.835495
ENSG00000111785	RIC8B	-0.569346	0.570498	0.835202
ENSG00000143207	COP1	-0.567405	0.571811	0.836656
ENSG00000170191	NANP	0.566919	0.572139	0.83667
ENSG00000124523	SIRT5	-0.566685	0.572297	0.836434
ENSG00000171533	MAP6	-0.565115	0.57336	0.837521
ENSG00000256061	DNAAF4	-0.562793	0.574934	0.839353
ENSG00000204179	PTPN20	-0.562685	0.575007	0.838992
ENSG00000169131	ZNF354A	-0.561746	0.575644	0.839455
ENSG00000169427	KCNK9	-0.561149	0.57605	0.839579
ENSG00000164796	CSMD3	-0.561116	0.576072	0.839145
ENSG00000127993	RBM48	0.560286	0.576636	0.839499
ENSG00000118402	ELOVL4	-0.559678	0.577049	0.839635
ENSG00000101955	SRPX	0.559199	0.577374	0.839643
ENSG00000149403	GRIK4	0.558961	0.577536	0.839412
ENSG00000132436	FIGNL1	0.558434	0.577894	0.839467
ENSG00000131730	CKMT2	0.556876	0.578954	0.840541
ENSG00000180611	MB21D2	0.556716	0.579063	0.840234
ENSG00000157680	DGKI	-0.555826	0.579669	0.840648
ENSG00000145864	GABRB2	-0.555748	0.579722	0.84026
ENSG00000073910	FRY	-0.55494	0.580272	0.840593
ENSG00000146360	GPR6	0.552758	0.581759	0.842282
ENSG00000106733	NMRK1	0.55274	0.581772	0.841836
ENSG00000140854	KATNB1	-0.552125	0.582192	0.841978
ENSG00000101447	FAM83D	0.551765	0.582437	0.841868
ENSG00000091136	LAMB1	-0.549393	0.584057	0.843745
ENSG00000065357	DGKA	-0.548927	0.584375	0.84374
ENSG00000175906	ARL4D	0.548404	0.584733	0.843791
ENSG00000113838	TBCCD1	0.547639	0.585256	0.844082
ENSG00000139973	SYT16	0.54724	0.585529	0.844011
ENSG00000080823	MOK	-0.546573	0.585985	0.844205
ENSG00000206077	ZDHHC11B	-0.546572	0.585986	0.843742
ENSG00000171817	ZNF540	0.546403	0.586102	0.843446
ENSG00000100433	KCNK10	0.545468	0.586741	0.843903
ENSG00000141655	TNFRSF11A	0.545359	0.586816	0.843548
ENSG00000163864	NMNAT3	0.545082	0.587006	0.843359
ENSG00000058335	RASGRF1	-0.54468	0.587281	0.843292
ENSG00000005249	PRKAR2B	0.543797	0.587886	0.843699
ENSG00000172782	FADS6	-0.54162	0.589379	0.845379
ENSG00000184162	NR2C2AP	-0.539122	0.591095	0.847376
ENSG00000099940	SNAP29	-0.537894	0.591939	0.848123
ENSG00000138604	GLCE	0.537858	0.591964	0.847694
ENSG00000137766	UNC13C	0.536004	0.593239	0.849057
ENSG00000135423	GLS2	-0.533724	0.59481	0.850841
ENSG00000188859	FAM78B	-0.533336	0.595077	0.850759
ENSG00000188747	NOXA1	-0.53324	0.595143	0.85039
ENSG00000000457	SCYL3	-0.532752	0.59548	0.850408
ENSG00000136052	SLC41A2	0.532545	0.595623	0.850148
ENSG00000131845	ZNF304	0.532172	0.59588	0.850052
ENSG00000171970	ZNF57	0.531753	0.596169	0.850003
ENSG00000198947	DMD	-0.530303	0.59717	0.850967
ENSG00000156140	ADAMTS3	-0.528361	0.598511	0.852415
ENSG00000152582	SPEF2	0.527741	0.59894	0.852563
ENSG00000132768	DPH2	-0.527558	0.599067	0.85228
ENSG00000106524	ANKMY2	0.527288	0.599253	0.852083
ENSG00000117245	KIF17	0.527207	0.599309	0.851701
ENSG00000162851	TFB2M	0.526838	0.599564	0.851602
ENSG00000205571	SMN2	0.52575	0.600317	0.85221
ENSG00000101773	RBBP8	0.52567	0.600373	0.851828
ENSG00000072422	RHOBTB1	0.524962	0.600862	0.852061
ENSG00000141750	STAC2	-0.524538	0.601156	0.852017
ENSG00000184160	ADRA2C	-0.524361	0.601279	0.851731
ENSG00000119661	DNAL1	0.524177	0.601407	0.851451
ENSG00000139154	AEBP2	-0.524161	0.601417	0.851007
ENSG00000138814	PPP3CA	0.522714	0.60242	0.851966
ENSG00000114021	NIT2	0.522024	0.602899	0.852184
ENSG00000058272	PPP1R12A	0.521493	0.603267	0.852245
ENSG00000140993	TIGD7	-0.520101	0.604233	0.85315
ENSG00000162601	MYSM1	0.517557	0.606	0.855184
ENSG00000125864	BFSP1	0.517068	0.60634	0.855203
ENSG00000101349	PAK5	0.516999	0.606388	0.854812
ENSG00000130818	ZNF426	-0.51636	0.606832	0.854978
ENSG00000160439	RDH13	0.514731	0.607966	0.856116
ENSG00000186026	ZNF284	0.512062	0.609825	0.858272
ENSG00000152954	NRSN1	0.510197	0.611126	0.859642
ENSG00000177984	LCN15	-0.510154	0.611156	0.859223
ENSG00000134253	TRIM45	-0.508027	0.612641	0.860849
ENSG00000188566	NDOR1	-0.507852	0.612763	0.86056
ENSG00000148344	PTGES	-0.507808	0.612794	0.860142
ENSG00000109339	MAPK10	-0.507133	0.613266	0.860344
ENSG00000121210	TMEM131L	-0.506893	0.613433	0.860119
ENSG00000077092	RARB	0.505979	0.614072	0.860555
ENSG00000166908	PIP4K2C	-0.503317	0.615935	0.862704
ENSG00000006071	ABCC8	-0.501631	0.617116	0.863897
ENSG00000118898	PPL	-0.5007	0.617769	0.864349
ENSG00000100714	MTHFD1	-0.500135	0.618165	0.864442
ENSG00000188906	LRRK2	0.498308	0.619447	0.865773
ENSG00000013016	EHD3	-0.498288	0.619461	0.865331
ENSG00000136698	CFC1	-0.497604	0.619941	0.865541
ENSG00000181004	BBS12	-0.496733	0.620553	0.865934
ENSG00000104983	CCDC61	-0.495965	0.621093	0.866226
ENSG00000088002	SULT2B1	0.495676	0.621296	0.866049
ENSG00000197562	RAB40C	-0.495041	0.621742	0.86621
ENSG00000167656	LY6D	0.494832	0.62189	0.865956
ENSG00000130822	PNCK	-0.493335	0.622942	0.866961
ENSG00000135454	B4GALNT1	-0.493234	0.623013	0.8666
ENSG00000110925	CSRNP2	0.492666	0.623413	0.866697
ENSG00000167670	CHAF1A	-0.4912	0.624446	0.867672
ENSG00000133627	ACTR3B	-0.491131	0.624494	0.86728
ENSG00000204815	TTC25	0.490258	0.625109	0.867674
ENSG00000118514	ALDH8A1	0.489406	0.62571	0.868048
ENSG00000109944	JHY	0.487931	0.62675	0.869032
ENSG00000064309	CDON	-0.487661	0.626941	0.868837
ENSG00000144134	RABL2A	-0.487063	0.627363	0.868963
ENSG00000137692	DCUN1D5	-0.485905	0.628181	0.869636
ENSG00000150667	FSIP1	-0.485708	0.62832	0.86937
ENSG00000143320	CRABP2	0.484731	0.629011	0.869866
ENSG00000204947	ZNF425	-0.484126	0.629438	0.869999
ENSG00000163002	NUP35	0.483446	0.629919	0.870204
ENSG00000055955	ITIH4	0.483323	0.630006	0.869866
ENSG00000034533	ASTE1	0.483077	0.63018	0.869649
ENSG00000100276	RASL10A	-0.48287	0.630327	0.869393
ENSG00000197279	ZNF165	-0.482004	0.630939	0.869781
ENSG00000159840	ZYX	-0.480935	0.631696	0.870366
ENSG00000124613	ZNF391	-0.480081	0.632301	0.870742
ENSG00000101104	PABPC1L	0.479929	0.632408	0.870433
ENSG00000157856	DRC1	0.479454	0.632745	0.870439
ENSG00000111913	RIPOR2	0.477125	0.634396	0.872253
ENSG00000102904	TSNAXIP1	0.476967	0.634508	0.87195
ENSG00000197208	SLC22A4	-0.476212	0.635044	0.872229
ENSG00000274349	ZNF658	-0.476007	0.635189	0.871972
ENSG00000127334	DYRK2	0.474918	0.635962	0.872576
ENSG00000120899	PTK2B	-0.472814	0.637457	0.874169
ENSG00000130684	ZNF337	-0.471901	0.638107	0.874603
ENSG00000042317	SPATA7	-0.4714	0.638463	0.874634
ENSG00000149970	CNKSR2	0.470424	0.639157	0.875128
ENSG00000099260	PALMD	-0.470138	0.63936	0.874949
ENSG00000171033	PKIA	0.469018	0.640158	0.875584
ENSG00000130307	USHBP1	0.468178	0.640756	0.875945
ENSG00000102271	KLHL4	-0.467992	0.640888	0.875669
ENSG00000113448	PDE4D	-0.466807	0.641733	0.876367
ENSG00000183150	GPR19	-0.465869	0.642402	0.876823
ENSG00000160949	TONSL	-0.465704	0.642519	0.876528
ENSG00000143479	DYRK3	0.465695	0.642526	0.87608
ENSG00000187240	DYNC2H1	-0.463736	0.643924	0.877531
ENSG00000139517	LNX2	-0.46193	0.645214	0.878832
ENSG00000153956	CACNA2D1	0.460379	0.646322	0.879884
ENSG00000125775	SDCBP2	0.460193	0.646455	0.879609
ENSG00000188171	ZNF626	0.460022	0.646578	0.879319
ENSG00000106328	FSCN3	0.459363	0.647049	0.879504
ENSG00000188674	C2orf80	0.459086	0.647247	0.879317
ENSG00000132429	POPDC3	0.459027	0.647289	0.878919
ENSG00000184110	EIF3C	0.457699	0.64824	0.879754
ENSG00000172803	SNX32	0.457399	0.648455	0.87959
ENSG00000188848	BEND4	0.457095	0.648672	0.87943
ENSG00000170631	ZNF16	0.456509	0.649092	0.879545
ENSG00000184156	KCNQ3	-0.456136	0.649359	0.879452
ENSG00000110675	ELMOD1	0.455924	0.649511	0.879203
ENSG00000112996	MRPS30	-0.455601	0.649742	0.879063
ENSG00000081026	MAGI3	-0.454123	0.650802	0.880042
ENSG00000136261	BZW2	0.453575	0.651195	0.88012
ENSG00000112053	SLC26A8	-0.453448	0.651286	0.87979
ENSG00000146918	NCAPG2	-0.452804	0.651747	0.87996
ENSG00000139174	PRICKLE1	0.452364	0.652064	0.879934
ENSG00000128567	PODXL	-0.451495	0.652688	0.880322
ENSG00000164465	DCBLD1	0.451151	0.652934	0.880202
ENSG00000174007	CEP19	-0.451145	0.652938	0.879756
ENSG00000171476	HOPX	0.451139	0.652943	0.879309
ENSG00000184445	KNTC1	0.450607	0.653325	0.879373
ENSG00000180440	SERTM1	-0.450039	0.653733	0.87947
ENSG00000151014	NOCT	-0.450033	0.653737	0.879025
ENSG00000184206	GOLGA6L4	0.449751	0.65394	0.878847
ENSG00000178295	GEN1	0.449727	0.653957	0.878419
ENSG00000137760	ALKBH8	-0.448883	0.654564	0.878784
ENSG00000034693	PEX3	0.446355	0.656382	0.880774
ENSG00000174640	SLCO2A1	0.445528	0.656977	0.881122
ENSG00000243156	MICAL3	0.444348	0.657827	0.881811
ENSG00000173452	TMEM196	0.444002	0.658075	0.881693
ENSG00000132639	SNAP25	0.442967	0.658821	0.882242
ENSG00000165899	OTOGL	-0.442444	0.659198	0.882296
ENSG00000128833	MYO5C	0.441898	0.659592	0.882373
ENSG00000197024	ZNF398	-0.441409	0.659945	0.882394
ENSG00000070961	ATP2B1	0.440424	0.660655	0.882894
ENSG00000008513	ST3GAL1	-0.439845	0.661073	0.883002
ENSG00000237289	CKMT1B	-0.439776	0.661122	0.882619
ENSG00000117594	HSD11B1	-0.439662	0.661205	0.88228
ENSG00000114757	PEX5L	-0.439281	0.66148	0.882197
ENSG00000116783	TNNI3K	0.436425	0.663543	0.8845
ENSG00000198920	KIAA0753	0.436255	0.663666	0.884213
ENSG00000137558	PI15	-0.435507	0.664207	0.884485
ENSG00000176383	B3GNT4	0.434999	0.664574	0.884525
ENSG00000155980	KIF5A	-0.43305	0.665984	0.885952
ENSG00000157388	CACNA1D	-0.432605	0.666306	0.88593
ENSG00000178038	ALS2CL	-0.43174	0.666933	0.886314
ENSG00000164808	SPIDR	0.431256	0.667283	0.88633
ENSG00000245848	CEBPA	0.431007	0.667464	0.886122
ENSG00000133256	PDE6B	0.429593	0.668489	0.887033
ENSG00000175643	RMI2	0.429479	0.668571	0.886694
ENSG00000185798	WDR53	-0.42791	0.669709	0.887753
ENSG00000187498	COL4A1	0.427737	0.669835	0.887472
ENSG00000182963	GJC1	0.427603	0.669932	0.887152
ENSG00000155393	HEATR3	-0.42481	0.67196	0.889388
ENSG00000163827	LRRC2	-0.423904	0.672618	0.889811
ENSG00000175175	PPM1E	-0.419919	0.675516	0.893194
ENSG00000133641	C12orf29	-0.419901	0.67553	0.892761
ENSG00000132840	BHMT2	0.418927	0.676238	0.893248
ENSG00000100345	MYH9	0.417378	0.677367	0.894288
ENSG00000103316	CRYM	0.417149	0.677534	0.894058
ENSG00000171246	NPTX1	0.416077	0.678315	0.894639
ENSG00000100504	PYGL	0.415605	0.678659	0.894643
ENSG00000146411	SLC2A12	0.414852	0.679209	0.894917
ENSG00000175766	EIF4E1B	0.414563	0.67942	0.894745
ENSG00000154370	TRIM11	-0.414035	0.679805	0.894804
ENSG00000091157	WDR7	0.413945	0.679871	0.894441
ENSG00000179833	SERTAD2	-0.412474	0.680944	0.895404
ENSG00000141084	RANBP10	-0.411335	0.681776	0.896049
ENSG00000174669	SLC29A2	-0.411135	0.681922	0.895792
ENSG00000168830	HTR1E	-0.410664	0.682267	0.895795
ENSG00000165533	TTC8	-0.410448	0.682424	0.895554
[truncated: 624 more rows]
